# Supplementary material for: Hair of the Dog: Identification of a Cis-Regulatory Module Predicted to Influence Canine Coat Composition
Source: Genes (Basel). 2019 Apr 26;10(5):323. doi: 10.3390/genes10050323 (PMC6562840; doi:10.3390/genes10050323)
Supplement: Supplementary file 1 [file genes-10-00323-s001.zip]

Archive with 17 entries (16 files):
- FigureS1.png
- __MACOSX/
- __MACOSX/._FigureS1.png
- FigureS2.png
- __MACOSX/._FigureS2.png
- Supplemental Materials.docx
- __MACOSX/._Supplemental Materials.docx
- Table S1.xlsx
- __MACOSX/._Table S1.xlsx
- Table S2.xlsx
- __MACOSX/._Table S2.xlsx
- Table S3.xlsx
- __MACOSX/._Table S3.xlsx
- Table S4.xlsx
- __MACOSX/._Table S4.xlsx
- Table S5.xlsx
- __MACOSX/._Table S5.xlsx
