# Supplementary material for: Hair of the Dog: Identification of a Cis-Regulatory Module Predicted to Influence Canine Coat Composition
Source: Genes (Basel). 2019 Apr 26;10(5):323. doi: 10.3390/genes10050323 (PMC6562840; doi:10.3390/genes10050323)
Supplement: Supplementary file 1 [file genes-10-00323-s001.zip › Table S1.xlsx]

## Sheet: Dogs on SNP array
Breed Abbreviation	Breed/Common Name	Individual ID	Sex	Coat Number	Length	Furnishings	Shedding
ACKR	American Cocker Spaniel	ACKR_09007	Male	2	4	0	0.5
ACKR	American Cocker Spaniel	ACKR_09030	Male	2	4	0	0.5
ACKR	American Cocker Spaniel	ACKR_09032	Male	2	4	0	0.5
ACKR	American Cocker Spaniel	ACKR_09110	Male	2	4	0	0.5
ACKR	American Cocker Spaniel	ACKR_09991	Female	2	4	0	0.5
ACKR	American Cocker Spaniel	ACKR_11414	Female	2	4	0	0.5
ACKR	American Cocker Spaniel	ACKR_12451	Female	2	4	0	0.5
ACKR	American Cocker Spaniel	ACKR_12452	Male	2	4	0	0.5
ACKR	American Cocker Spaniel	ACKR_12453	Female	2	4	0	0.5
ACKR	American Cocker Spaniel	ACKR_27116	Female	2	4	0	0.5
AESK	American Eskimo Dog	AESK_14D02	Male	2	4	0	1
AESK	American Eskimo Dog	AESK_14D08	Female	2	4	0	1
AESK	American Eskimo Dog	AESK_14E07	Male	2	4	0	1
AESK	American Eskimo Dog	AESK_14G01	Female	2	4	0	1
AESK	American Eskimo Dog	AESK_14G07	Male	2	4	0	1
AESK	American Eskimo Dog	AESK_15D02	Male	2	4	0	1
AFGH	Afghan Hound	AFGH_10622	Female	1	5	0	0
AFGH	Afghan Hound	AFGH_10624	Female	1	5	0	0
AFGH	Afghan Hound	AFGH_10625	Female	1	5	0	0
AFGH	Afghan Hound	AFGH_13118	Female	1	5	0	0
AFGH	Afghan Hound	AFGH_14486	Male	1	5	0	0
AFGH	Afghan Hound	AFGH_22932	Male	1	5	0	0
AFGH	Afghan Hound	AFGH_27384	Male	1	5	0	0
AFGH	Afghan Hound	AFGH_27567	Female	1	5	0	0
AFGH	Afghan Hound	AFGH_27917	Male	1	5	0	0
AFGH	Afghan Hound	AFGH_27918	Male	1	5	0	0
AIRT	Airedale Terrier	AIRT_08387	Unknown	2	3	1	0
AIRT	Airedale Terrier	AIRT_08388	Unknown	2	3	1	0
AIRT	Airedale Terrier	AIRT_25288	Unknown	2	3	1	0
AKIT	Akita	AKIT_01101	Female	2	3	0	1
AKIT	Akita	AKIT_01130	Female	2	3	0	1
AKIT	Akita	AKIT_01131	Male	2	3	0	1
AKIT	Akita	AKIT_01132	Male	2	3	0	1
AKIT	Akita	AKIT_01134	Female	2	3	0	1
AKIT	Akita	AKIT_01273	Male	2	3	0	1
AKIT	Akita	AKIT_01278	Male	2	3	0	1
AKIT	Akita	AKIT_12342	Male	2	3	0	1
AKIT	Akita	AKIT_12692	Female	2	3	0	1
AKIT	Akita	AKIT_12755	Female	2	3	0	1
AMAL	Alaskan Malamute	AMAL_14509	Male	2	3	0	1
AMAL	Alaskan Malamute	AMAL_27127	Female	2	3	0	1
AMAL	Alaskan Malamute	AMAL_29540	Female	2	3	0	1
AMAL	Alaskan Malamute	AMAL_29541	Female	2	3	0	1
AMAL	Alaskan Malamute	AMAL_29542	Female	2	3	0	1
AMAL	Alaskan Malamute	AMAL_29543	Female	2	3	0	1
AMAL	Alaskan Malamute	AMAL_29544	Male	2	3	0	1
AMAL	Alaskan Malamute	AMAL_29545	Male	2	3	0	1
AMAL	Alaskan Malamute	AMAL_29546	Male	2	3	0	1
AMAL	Alaskan Malamute	AMAL_29547	Male	2	3	0	1
AMST	American Staffordshire Terrier	AMST_28499	Unknown	1	1	0	0
AMST	American Staffordshire Terrier	AMST_29567	Unknown	1	1	0	0
AMST	American Staffordshire Terrier	AMST_Z6A12	Female	1	1	0	0
AMST	American Staffordshire Terrier	AMST_Z6E09	Female	1	1	0	0
AMST	American Staffordshire Terrier	AMST_Z7B01	Female	1	1	0	0
AMST	American Staffordshire Terrier	AMST_Z9A04	Female	1	1	0	0
ANAT	Anatolian Shepherd	ANAT_07063	Female	2	NA	0	NA
ANAT	Anatolian Shepherd	ANAT_07066	Female	2	NA	0	NA
ANAT	Anatolian Shepherd	ANAT_07069	Male	2	NA	0	NA
ANAT	Anatolian Shepherd	ANAT_07334	Male	2	NA	0	NA
ANAT	Anatolian Shepherd	ANAT_07584	Male	2	NA	0	NA
ANAT	Anatolian Shepherd	ANAT_07680	Female	2	NA	0	NA
AUCD	Australian Cattle Dog	AUCD_09994	Unknown	2	3	0	NA
AUCD	Australian Cattle Dog	AUCD_15C05	Male	2	3	0	NA
AUCD	Australian Cattle Dog	AUCD_15C07	Female	2	3	0	NA
AUCD	Australian Cattle Dog	AUCD_15C09	Female	2	3	0	NA
AUCD	Australian Cattle Dog	AUCD_15D09	Female	2	3	0	NA
AUCD	Australian Cattle Dog	AUCD_18G11	Male	2	3	0	NA
AUCD	Australian Cattle Dog	AUCD_19A10	Male	2	3	0	NA
AUCD	Australian Cattle Dog	AUCD_19H09	Male	2	3	0	NA
AUCD	Australian Cattle Dog	AUCD_31H04	Male	2	3	0	NA
AUCD	Australian Cattle Dog	AUCD_25269	Unknown	2	3	0	NA
AUSS	Australian Shepherd	AUSS_07314	Female	2	4	0	0.5
AUSS	Australian Shepherd	AUSS_11425	Male	2	4	0	0.5
AUSS	Australian Shepherd	AUSS_11428	Female	2	4	0	0.5
AUSS	Australian Shepherd	AUSS_11429	Female	2	4	0	0.5
AUSS	Australian Shepherd	AUSS_13157	Male	2	4	0	0.5
AUSS	Australian Shepherd	AUSS_27104	Female	2	4	0	0.5
AUSS	Australian Shepherd	AUSS_27573	Male	2	4	0	0.5
AUSS	Australian Shepherd	AUSS_28454	Male	2	4	0	0.5
AUSS	Australian Shepherd	AUSS_28465	Female	2	4	0	0.5
AUSS	Australian Shepherd	AUSS_28472	Female	2	4	0	0.5
AUST	Australian Terrier	AUST_07260	Male	2	NA	1	NA
AUST	Australian Terrier	AUST_07422	Male	2	NA	1	NA
AUST	Australian Terrier	AUST_07720	Male	2	NA	1	NA
AUST	Australian Terrier	AUST_07721	Female	2	NA	1	NA
AUST	Australian Terrier	AUST_08658	Male	2	NA	1	NA
AUST	Australian Terrier	AUST_08659	Female	2	NA	1	NA
AUST	Australian Terrier	AUST_08660	Female	2	NA	1	NA
AUST	Australian Terrier	AUST_08661	Female	2	NA	1	NA
AUST	Australian Terrier	AUST_08662	Female	2	NA	1	NA
AUST	Australian Terrier	AUST_27161	Male	2	NA	1	NA
AZWK	Azawakh	AZWK_15369	Unknown	1	NA	0	NA
AZWK	Azawakh	AZWK_23339	Unknown	1	NA	0	NA
AZWK	Azawakh	AZWK_23340	Unknown	1	NA	0	NA
AZWK	Azawakh	AZWK_23341	Unknown	1	NA	0	NA
AZWK	Azawakh	AZWK_23342	Unknown	1	NA	0	NA
BASS	Basset Hound	BASS_10333	Female	1	1	0	1
BASS	Basset Hound	BASS_10335	Female	1	1	0	1
BASS	Basset Hound	BASS_10340	Female	1	1	0	1
BASS	Basset Hound	BASS_10342	Female	1	1	0	1
BASS	Basset Hound	BASS_10350	Male	1	1	0	1
BASS	Basset Hound	BASS_10351	Female	1	1	0	1
BASS	Basset Hound	BASS_10355	Male	1	1	0	1
BASS	Basset Hound	BASS_10366	Male	1	1	0	1
BASS	Basset Hound	BASS_10372	Male	1	1	0	1
BASS	Basset Hound	BASS_10375	Male	1	1	0	1
BEAG	Beagle	BEAG_01324	Female	1	2	0	0
BEAG	Beagle	BEAG_01327	Female	1	2	0	0
BEAG	Beagle	BEAG_07862	Female	1	2	0	0
BEAG	Beagle	BEAG_07870	Female	1	2	0	0
BEAG	Beagle	BEAG_07907	Male	1	2	0	0
BEAG	Beagle	Bgl_000GT5	Unknown	1	2	0	0
BEAG	Beagle	Bgl_000GT6	Unknown	1	2	0	0
BEAG	Beagle	Bgl_000GT7	Unknown	1	2	0	0
BEAG	Beagle	Bgl_000GT8	Unknown	1	2	0	0
BEAG	Beagle	Bgl_000GT9	Unknown	1	2	0	0
BEDT	Bedlington Terrier	BEDT_16B03	Female	2	5	NA	0
BEDT	Bedlington Terrier	BEDT_16E01	Male	2	5	NA	0
BEDT	Bedlington Terrier	BEDT_17A06	Male	2	5	NA	0
BEDT	Bedlington Terrier	BEDT_27105	Unknown	2	5	NA	0
BEDT	Bedlington Terrier	BEDT_28909	Unknown	2	5	NA	0
BEDT	Bedlington Terrier	BEDT_28915	Unknown	2	5	NA	0
BEDT	Bedlington Terrier	BEDT_28916	Unknown	2	5	NA	0
BELS	Belgian Sheepdog	BELS_15646	Male	2	NA	0	NA
BELS	Belgian Sheepdog	BELS_22734	Female	2	NA	0	NA
BELS	Belgian Sheepdog	BELS_22739	Female	2	NA	0	NA
BELS	Belgian Sheepdog	BELS_22740	Male	2	NA	0	NA
BELS	Belgian Sheepdog	BELS_23989	Male	2	NA	0	NA
BELS	Belgian Sheepdog	BELS_24606	Female	2	NA	0	NA
BELS	Belgian Sheepdog	BELS_27485	Female	2	NA	0	NA
BELS	Belgian Sheepdog	BELS_28284	Male	2	NA	0	NA
BELS	Belgian Sheepdog	BELS_28292	Male	2	NA	0	NA
BELS	Belgian Sheepdog	BELS_28296	Female	2	NA	0	NA
BERD	Bearded Collie	BERD_25G02	Female	2	5	1	0.5
BERD	Bearded Collie	BERD_34H11	Male	2	5	1	0.5
BERD	Bearded Collie	BERD_35H12	Male	2	5	1	0.5
BICH	Bichon Frise	BICH_10G01	Male	2	5	1	0
BICH	Bichon Frise	BICH_10H01	Female	2	5	1	0
BICH	Bichon Frise	BICH_12A06	Female	2	5	1	0
BICH	Bichon Frise	BICH_12E05	Female	2	5	1	0
BICH	Bichon Frise	BICH_13C09	Female	2	5	1	0
BICH	Bichon Frise	BICH_13C10	Male	2	5	1	0
BICH	Bichon Frise	BICH_13D09	Male	2	5	1	0
BICH	Bichon Frise	BICH_13E09	Male	2	5	1	0
BICH	Bichon Frise	BICH_13G11	Male	2	5	1	0
BICH	Bichon Frise	BICH_Z1D09	Male	2	5	1	0
BLDH	Bloodhound	BLDH_01186	Female	1	1	0	0
BLDH	Bloodhound	BLDH_11431	Male	1	1	0	0
BLDH	Bloodhound	BLDH_11432	Male	1	1	0	0
BLDH	Bloodhound	BLDH_11433	Female	1	1	0	0
BLDH	Bloodhound	BLDH_11436	Male	1	1	0	0
BLDH	Bloodhound	BLDH_11437	Male	1	1	0	0
BLDH	Bloodhound	BLDH_11438	Female	1	1	0	0
BLDH	Bloodhound	BLDH_25393	Female	1	1	0	0
BLDH	Bloodhound	BLDH_25394	Female	1	1	0	0
BLDH	Bloodhound	BLDH_28398	Female	1	1	0	0
BMAL	Belgian Malinois	BMAL_18A03	Female	2	3	0	NA
BMAL	Belgian Malinois	BMAL_39E06	Male	2	3	0	NA
BMAL	Belgian Malinois	BMAL_Z9B05	Female	2	3	0	NA
BMAL	Belgian Malinois	BMAL_Z9B12	Male	2	3	0	NA
BMAL	Belgian Malinois	BMAL_Z9D10	Male	2	3	0	NA
BMAL	Belgian Malinois	BMAL_Z9G11	Male	2	3	0	NA
BMD	Bernese Mountain Dog	BMD_000972	Male	1	4	0	0.5
BMD	Bernese Mountain Dog	BMD_000983	Female	1	4	0	0.5
BMD	Bernese Mountain Dog	BMD_004667	Female	1	4	0	0.5
BMD	Bernese Mountain Dog	BMD_004679	Female	1	4	0	0.5
BMD	Bernese Mountain Dog	BMD_004687	Female	1	4	0	0.5
BMD	Bernese Mountain Dog	BMD_00GT33	Unknown	1	4	0	0.5
BMD	Bernese Mountain Dog	BMD_00GT34	Unknown	1	4	0	0.5
BMD	Bernese Mountain Dog	BMD_00GT35	Unknown	1	4	0	0.5
BMD	Bernese Mountain Dog	BMD_00GT36	Unknown	1	4	0	0.5
BMD	Bernese Mountain Dog	BMD_00GT37	Unknown	1	4	0	0.5
BOER	Boerboel	BOER_18F01	Male	1	1	0	0
BOER	Boerboel	BOER_18F10	Male	1	1	0	0
BOER	Boerboel	BOER_22A07	Female	1	1	0	0
BORD	Border Collie	BoC_00GT56	Unknown	2	3	0	NA
BORD	Border Collie	BoC_00GT62	Unknown	2	3	0	NA
BORD	Border Collie	BoC_00GT64	Unknown	2	3	0	NA
BORD	Border Collie	BoC_00GT65	Unknown	2	3	0	NA
BORD	Border Collie	BoC_00GT66	Unknown	2	3	0	NA
BORD	Border Collie	BORD_11125	Female	2	3	0	NA
BORD	Border Collie	BORD_12713	Female	2	3	0	NA
BORD	Border Collie	BORD_27579	Male	2	3	0	NA
BORD	Border Collie	BORD_28461	Female	2	3	0	NA
BORD	Border Collie	BORD_28463	Male	2	3	0	NA
BORT	Border Terrier	BORT_08386	Unknown	2	2	1	0
BORT	Border Terrier	BORT_25438	Unknown	2	2	1	0
BORT	Border Terrier	BORT_27171	Unknown	2	2	1	0
BORT	Border Terrier	BORT_27568	Unknown	2	2	1	0
BORT	Border Terrier	BoT_00LU62	Unknown	2	2	1	0
BORT	Border Terrier	BoT_00LU63	Unknown	2	2	1	0
BORT	Border Terrier	BoT_00LU64	Unknown	2	2	1	0
BORT	Border Terrier	BoT_00LU65	Unknown	2	2	1	0
BORT	Border Terrier	BoT_00LU66	Unknown	2	2	1	0
BORT	Border Terrier	BoT_00LU67	Unknown	2	2	1	0
BORZ	Borzoi	BORZ_00978	Male	1	4	0	0.5
BORZ	Borzoi	BORZ_00979	Female	1	4	0	0.5
BORZ	Borzoi	BORZ_12818	Female	1	4	0	0.5
BORZ	Borzoi	BORZ_12879	Male	1	4	0	0.5
BORZ	Borzoi	BORZ_13141	Female	1	4	0	0.5
BORZ	Borzoi	BORZ_13142	Female	1	4	0	0.5
BORZ	Borzoi	BORZ_27195	Male	1	4	0	0.5
BORZ	Borzoi	BORZ_27197	Male	1	4	0	0.5
BORZ	Borzoi	BORZ_27924	Male	1	4	0	0.5
BORZ	Borzoi	BORZ_28388	Male	1	4	0	0.5
BOST	Boston Terrier	BOST_00950	Female	1	1	0	0
BOST	Boston Terrier	BOST_00965	Male	1	1	0	0
BOST	Boston Terrier	BOST_05412	Female	1	1	0	0
BOST	Boston Terrier	BOST_05413	Female	1	1	0	0
BOST	Boston Terrier	BOST_08698	Female	1	1	0	0
BOST	Boston Terrier	BOST_08700	Female	1	1	0	0
BOST	Boston Terrier	BOST_08701	Male	1	1	0	0
BOST	Boston Terrier	BOST_08704	Male	1	1	0	0
BOST	Boston Terrier	BOST_08707	Male	1	1	0	0
BOST	Boston Terrier	BOST_12341	Female	1	1	0	0
BOUV	Bouvier des Flandres	BOUV_34B06	Male	2	4	1	0
BOUV	Bouvier des Flandres	BOUV_34C06	Female	2	4	1	0
BOUV	Bouvier des Flandres	BOUV_34E01	Male	2	4	1	0
BOUV	Bouvier des Flandres	BOUV_34F01	Male	2	4	1	0
BOUV	Bouvier des Flandres	BOUV_34G01	Female	2	4	1	0
BOUV	Bouvier des Flandres	BOUV_35D03	Male	2	4	1	0
BOUV	Bouvier des Flandres	BOUV_35D07	Male	2	4	1	0
BOUV	Bouvier des Flandres	BOUV_35E04	Male	2	4	1	0
BOX	Boxer	BOX_000997	Female	1	1	0	0
BOX	Boxer	BOX_001177	Female	1	1	0	0
BOX	Boxer	BOX_001179	Male	1	1	0	0
BOX	Boxer	BOX_012966	Male	1	1	0	0
BOX	Boxer	BOX_027190	Male	1	1	0	0
BOX	Boxer	BOX_027200	Male	1	1	0	0
BOX	Boxer	BOX_027749	Male	1	1	0	0
BOX	Boxer	BOX_027928	Female	1	1	0	0
BOX	Boxer	BOX_028501	Female	1	1	0	0
BOX	Boxer	BOX_028503	Female	1	1	0	0
BPIC	Berger Picard	BPIC_SEQ01	Unknown	2	4	1	NA
BPIC	Berger Picard	BPIC_SEQ02	Unknown	2	4	1	NA
BPIC	Berger Picard	BPIC_SEQ03	Unknown	2	4	1	NA
BRIA	Briard	BRIA_07780	Female	2	5	1	0.5
BRIA	Briard	BRIA_14502	Male	2	5	1	0.5
BRIA	Briard	BRIA_14565	Male	2	5	1	0.5
BRIA	Briard	BRIA_20022	Male	2	5	1	0.5
BRIA	Briard	BRIA_20026	Male	2	5	1	0.5
BRIA	Briard	BRIA_20212	Male	2	5	1	0.5
BRIA	Briard	BRIA_20217	Female	2	5	1	0.5
BRIA	Briard	BRIA_20240	Female	2	5	1	0.5
BRIA	Briard	BRIA_20268	Female	2	5	1	0.5
BRIA	Briard	BRIA_27587	Female	2	5	1	0.5
BRIT	Brittany	BRIT_12727	Male	1	4	0	0
BRIT	Brittany	BRIT_13150	Female	1	4	0	0
BRIT	Brittany	BRIT_27117	Female	1	4	0	0
BRIT	Brittany	BRIT_27137	Male	1	4	0	0
BRIT	Brittany	BRIT_28919	Female	1	4	0	0
BRIT	Brittany	BrS_00GT81	Unknown	1	4	0	0
BRIT	Brittany	BrS_00GT82	Unknown	1	4	0	0
BRIT	Brittany	BrS_00GT83	Unknown	1	4	0	0
BRIT	Brittany	BrS_00GT84	Unknown	1	4	0	0
BRIT	Brittany	BrS_00GT85	Unknown	1	4	0	0
BRTR	Black Russian Terrier	BRTR_15419	Male	2	NA	1	NA
BRTR	Black Russian Terrier	BRTR_15420	Female	2	NA	1	NA
BRTR	Black Russian Terrier	BRTR_15422	Female	2	NA	1	NA
BRTR	Black Russian Terrier	BRTR_15424	Male	2	NA	1	NA
BRUS	Brussels Griffon	BRUS_Z4F02	Female	2	3	NA	0
BRUS	Brussels Griffon	BRUS_Z5H09	Female	2	3	NA	0
BULD	Bulldog	BULD_03556	Male	1	NA	0	NA
BULD	Bulldog	BULD_03589	Female	1	NA	0	NA
BULD	Bulldog	BULD_14474	Female	1	NA	0	NA
BULD	Bulldog	BULD_14476	Male	1	NA	0	NA
BULD	Bulldog	BULD_14499	Female	1	NA	0	NA
BULD	Bulldog	EBD_0GT153	Unknown	1	NA	0	NA
BULD	Bulldog	EBD_0GT154	Unknown	1	NA	0	NA
BULD	Bulldog	EBD_0GT155	Unknown	1	NA	0	NA
BULD	Bulldog	EBD_0GT156	Unknown	1	NA	0	NA
BULD	Bulldog	EBD_0GT157	Unknown	1	NA	0	NA
BULM	Bullmastiff	BULM_01107	Male	1	1	0	0
BULM	Bullmastiff	BULM_01110	Female	1	1	0	0
BULM	Bullmastiff	BULM_01112	Male	1	1	0	0
BULM	Bullmastiff	BULM_01113	Female	1	1	0	0
BULM	Bullmastiff	BULM_01116	Male	1	1	0	0
BULM	Bullmastiff	BULM_01125	Female	1	1	0	0
BULM	Bullmastiff	BULM_01126	Female	1	1	0	0
BULM	Bullmastiff	BULM_14500	Female	1	1	0	0
BULM	Bullmastiff	BULM_26414	Male	1	1	0	0
BULM	Bullmastiff	BULM_28920	Male	1	1	0	0
BULT	Bull Terrier	BULT_13291	Female	1	1	0	0
BULT	Bull Terrier	BULT_23630	Male	1	1	0	0
BULT	Bull Terrier	BULT_23631	Female	1	1	0	0
BULT	Bull Terrier	BULT_23632	Female	1	1	0	0
BULT	Bull Terrier	BULT_23638	Male	1	1	0	0
BULT	Bull Terrier	BULT_23661	Male	1	1	0	0
BULT	Bull Terrier	BULT_23667	Male	1	1	0	0
BULT	Bull Terrier	BULT_23674	Female	1	1	0	0
BULT	Bull Terrier	BULT_23678	Male	1	1	0	0
BULT	Bull Terrier	BULT_23695	Female	1	1	0	0
CAIR	Cairn Terrier	CAIR_07802	Male	2	4	1	0
CAIR	Cairn Terrier	CAIR_09330	Female	2	4	1	0
CAIR	Cairn Terrier	CAIR_10026	Female	2	4	1	0
CAIR	Cairn Terrier	CAIR_13037	Female	2	4	1	0
CAIR	Cairn Terrier	CAIR_13038	Male	2	4	1	0
CAIR	Cairn Terrier	CAIR_27169	Male	2	4	1	0
CAIR	Cairn Terrier	CAIR_27172	Female	2	4	1	0
CAIR	Cairn Terrier	CAIR_28466	Male	2	4	1	0
CAIR	Cairn Terrier	CAIR_28517	Female	2	4	1	0
CAIR	Cairn Terrier	CAIR_28521	Male	2	4	1	0
CANE	Cane Corso	CANE_27048	Unknown	2	2	0	0
CANE	Cane Corso	CANE_27352	Unknown	2	2	0	0
CANE	Cane Corso	CANE_28921	Unknown	2	2	0	0
CANE	Cane Corso	CANE_28922	Unknown	2	2	0	0
CARD	Cardigan Welsh Corgi	CARD_06199	Male	2	3	0	0.5
CARD	Cardigan Welsh Corgi	CARD_06200	Female	2	3	0	0.5
CARD	Cardigan Welsh Corgi	CARD_07328	Male	2	3	0	0.5
CARD	Cardigan Welsh Corgi	CARD_07654	Male	2	3	0	0.5
CARD	Cardigan Welsh Corgi	CARD_07666	Female	2	3	0	0.5
CARD	Cardigan Welsh Corgi	CARD_07670	Male	2	3	0	0.5
CARD	Cardigan Welsh Corgi	CARD_07976	Female	2	3	0	0.5
CARD	Cardigan Welsh Corgi	CARD_09283	Male	2	3	0	0.5
CARD	Cardigan Welsh Corgi	CARD_09284	Female	2	3	0	0.5
CARD	Cardigan Welsh Corgi	CARD_09285	Female	2	3	0	0.5
CCRT	Curly-Coated Retriever	CCRT_30E02	Male	1	3	0	0.5
CCRT	Curly-Coated Retriever	CCRT_42G05	Female	1	3	0	0.5
CCRT	Curly-Coated Retriever	CCRT_27018	Unknown	1	3	0	0.5
CCRT	Curly-Coated Retriever	CCRT_27031	Unknown	1	3	0	0.5
CCRT	Curly-Coated Retriever	CCRT_27282	Unknown	1	3	0	0.5
CCRT	Curly-Coated Retriever	CCRT_27336	Unknown	1	3	0	0.5
CHIN	Japanese Chin	CHIN_14B01	Female	1	5	0	0
CHIN	Japanese Chin	CHIN_14F01	Female	1	5	0	0
CHIN	Japanese Chin	CHIN_14F02	Female	1	5	0	0
CHIN	Japanese Chin	CHIN_14F04	Female	1	5	0	0
CHOW	Chow Chow	CHOW_13802	Female	2	4	0	1
CHOW	Chow Chow	CHOW_15628	Male	2	4	0	1
CHOW	Chow Chow	CHOW_15630	Female	2	4	0	1
CHOW	Chow Chow	CHOW_22802	Male	2	4	0	1
CHOW	Chow Chow	CHOW_23372	Male	2	4	0	1
CHOW	Chow Chow	CHOW_28871	Male	2	4	0	1
CHOW	Chow Chow	CHOW_28872	Female	2	4	0	1
CHOW	Chow Chow	CHOW_28874	Female	2	4	0	1
CHOW	Chow Chow	CHOW_28880	Male	2	4	0	1
CHOW	Chow Chow	CHOW_28885	Female	2	4	0	1
CIRN	Cirneco dell'Etna	CIRN_26277	Unknown	1	NA	0	NA
CIRN	Cirneco dell'Etna	CIRN_26437	Unknown	1	NA	0	NA
CIRN	Cirneco dell'Etna	CIRN_26438	Unknown	1	NA	0	NA
CIRN	Cirneco dell'Etna	CIRN_26441	Unknown	1	NA	0	NA
CIRN	Cirneco dell'Etna	CIRN_26635	Unknown	1	NA	0	NA
CIRN	Cirneco dell'Etna	CIRN_31390	Unknown	1	NA	0	NA
CIRN	Cirneco dell'Etna	CIRN_31391	Unknown	1	NA	0	NA
CIRN	Cirneco dell'Etna	CIRN_31392	Unknown	1	NA	0	NA
CIRN	Cirneco dell'Etna	CIRN_31393	Unknown	1	NA	0	NA
CIRN	Cirneco dell'Etna	CIRN_31394	Unknown	1	NA	0	NA
CKCS	Cavalier King Charles Spaniel	CKCS_00952	Female	1	4	0	0.5
CKCS	Cavalier King Charles Spaniel	CKCS_07279	Female	1	4	0	0.5
CKCS	Cavalier King Charles Spaniel	CKCS_13193	Female	1	4	0	0.5
CKCS	Cavalier King Charles Spaniel	CKCS_14520	Male	1	4	0	0.5
CKCS	Cavalier King Charles Spaniel	CKCS_14911	Female	1	4	0	0.5
CKCS	Cavalier King Charles Spaniel	CKCS_14912	Male	1	4	0	0.5
CKCS	Cavalier King Charles Spaniel	CKCS_14913	Male	1	4	0	0.5
CKCS	Cavalier King Charles Spaniel	CKCS_14916	Female	1	4	0	0.5
CKCS	Cavalier King Charles Spaniel	CKCS_15286	Female	1	4	0	0.5
CKCS	Cavalier King Charles Spaniel	CKCS_27121	Male	1	4	0	0.5
COLL	Collie	COLL_00374	Female	2	5	0	NA
COLL	Collie	COLL_00379	Male	2	5	0	NA
COLL	Collie	COLL_07296	Male	2	5	0	NA
COLL	Collie	COLL_07298	Female	2	5	0	NA
COLL	Collie	COLL_07300	Male	2	5	0	NA
COLL	Collie	COLL_07303	Female	2	5	0	NA
COLL	Collie	COLL_11451	Female	2	5	0	NA
COLL	Collie	COLL_11454	Male	2	5	0	NA
COLL	Collie	COLL_28482	Male	2	5	0	NA
COLL	Collie	COLL_28507	Female	2	5	0	NA
COTO	Coton de Tulear	COTO_34E10	Female	1	5	1	0
COTO	Coton de Tulear	COTO_44G10	Female	1	5	1	0
DACH	Dachshund	DACH_08241	Male	1	NA	NA	0
DACH	Dachshund	DACH_08257	Female	1	NA	NA	0
DACH	Dachshund	DACH_08260	Male	1	NA	NA	0
DACH	Dachshund	DACH_08265	Male	1	NA	NA	0
DACH	Dachshund	DACH_08267	Male	1	NA	NA	0
DACH	Dachshund	Dac_0GT114	Unknown	1	NA	NA	0
DACH	Dachshund	Dac_0GT115	Unknown	1	NA	NA	0
DACH	Dachshund	Dac_0GT116	Unknown	1	NA	NA	0
DACH	Dachshund	Dac_0GT117	Unknown	1	NA	NA	0
DACH	Dachshund	Dac_0GT118	Unknown	1	NA	NA	0
DALM	Dalmatian	DALM_13301	Unknown	1	1	0	0.5
DALM	Dalmatian	DALM_27075	Unknown	1	1	0	0.5
DALM	Dalmatian	DALM_27076	Unknown	1	1	0	0.5
DALM	Dalmatian	DALM_27381	Unknown	1	1	0	0.5
DALM	Dalmatian	DALM_Z4A06	Female	1	1	0	0.5
DALM	Dalmatian	DALM_Z4C09	Male	1	1	0	0.5
DALM	Dalmatian	DALM_Z5F08	Male	1	1	0	0.5
DALM	Dalmatian	DALM_Z5G10	Male	1	1	0	0.5
DALM	Dalmatian	DALM_Z5H10	Female	1	1	0	0.5
DANE	Great Dane	DANE_06610	Female	1	1	0	0
DANE	Great Dane	DANE_06694	Male	1	1	0	0
DANE	Great Dane	DANE_06695	Female	1	1	0	0
DANE	Great Dane	DANE_12992	Male	1	1	0	0
DANE	Great Dane	DANE_12993	Female	1	1	0	0
DANE	Great Dane	DANE_13574	Male	1	1	0	0
DANE	Great Dane	DANE_15290	Female	1	1	0	0
DANE	Great Dane	DANE_21529	Male	1	1	0	0
DANE	Great Dane	DANE_26647	Female	1	1	0	0
DANE	Great Dane	DANE_27184	Male	1	1	0	0
DDBX	Dogue de Bordeaux	DDBX_24930	Male	1	1	0	0
DDBX	Dogue de Bordeaux	DDBX_24931	Female	1	1	0	0
DDBX	Dogue de Bordeaux	DDBX_24933	Male	1	1	0	0
DDBX	Dogue de Bordeaux	DDBX_24934	Female	1	1	0	0
DDBX	Dogue de Bordeaux	DDBX_24936	Female	1	1	0	0
DDBX	Dogue de Bordeaux	DDBX_25487	Male	1	1	0	0
DEER	Scottish Deerhound	DEER_00569	Male	1	3	1	0
DEER	Scottish Deerhound	DEER_00571	Female	1	3	1	0
DEER	Scottish Deerhound	DEER_28385	Female	1	3	1	0
DEER	Scottish Deerhound	DEER_29531	Male	1	3	1	0
DEER	Scottish Deerhound	DEER_29532	Female	1	3	1	0
DEER	Scottish Deerhound	DEER_29535	Female	1	3	1	0
DEER	Scottish Deerhound	DEER_29536	Male	1	3	1	0
DEER	Scottish Deerhound	DEER_29537	Male	1	3	1	0
DEER	Scottish Deerhound	DEER_29538	Male	1	3	1	0
DEER	Scottish Deerhound	DEER_29539	Female	1	3	1	0
DOBP	Doberman Pinscher	DOBP_01031	Male	1	1	0	0
DOBP	Doberman Pinscher	DOBP_06043	Female	1	1	0	0
DOBP	Doberman Pinscher	DOBP_06072	Male	1	1	0	0
DOBP	Doberman Pinscher	DOBP_06079	Male	1	1	0	0
DOBP	Doberman Pinscher	DOBP_06082	Male	1	1	0	0
DOBP	Doberman Pinscher	Dob_0LU148	Unknown	1	1	0	0
DOBP	Doberman Pinscher	Dob_0LU149	Unknown	1	1	0	0
DOBP	Doberman Pinscher	Dob_0LU150	Unknown	1	1	0	0
DOBP	Doberman Pinscher	Dob_0LU151	Unknown	1	1	0	0
DOBP	Doberman Pinscher	Dob_0LU152	Unknown	1	1	0	0
ECKR	English Cocker Spaniel	CoS_00GT91	Unknown	1	4	0	0.5
ECKR	English Cocker Spaniel	CoS_00GT92	Unknown	1	4	0	0.5
ECKR	English Cocker Spaniel	CoS_00GT93	Unknown	1	4	0	0.5
ECKR	English Cocker Spaniel	CoS_00GT94	Unknown	1	4	0	0.5
ECKR	English Cocker Spaniel	CoS_00GT95	Unknown	1	4	0	0.5
ECKR	English Cocker Spaniel	ECKR_27591	Female	1	4	0	0.5
ECKR	English Cocker Spaniel	ECKR_28369	Female	1	4	0	0.5
ECKR	English Cocker Spaniel	ECKR_28380	Male	1	4	0	0.5
ECKR	English Cocker Spaniel	ECKR_28473	Female	1	4	0	0.5
ECKR	English Cocker Spaniel	ECKR_28475	Male	1	4	0	0.5
ESET	English Setter	ESt_0GT161	Unknown	1	4	0	0.5
ESET	English Setter	ESt_0GT162	Unknown	1	4	0	0.5
ESET	English Setter	ESt_0GT163	Unknown	1	4	0	0.5
ESET	English Setter	ESt_0GT164	Unknown	1	4	0	0.5
ESET	English Setter	ESt_0GT165	Unknown	1	4	0	0.5
ESET	English Setter	ESt_0GT166	Unknown	1	4	0	0.5
ESET	English Setter	ESt_0GT167	Unknown	1	4	0	0.5
ESET	English Setter	ESt_0GT168	Unknown	1	4	0	0.5
ESET	English Setter	ESt_0GT169	Unknown	1	4	0	0.5
ESET	English Setter	ESt_0GT170	Unknown	1	4	0	0.5
ESSP	English Springer Spaniel	ESSP_04198	Male	2	4	0	0
ESSP	English Springer Spaniel	ESSP_04232	Male	2	4	0	0
ESSP	English Springer Spaniel	ESSP_04235	Male	2	4	0	0
ESSP	English Springer Spaniel	ESSP_04236	Female	2	4	0	0
ESSP	English Springer Spaniel	ESSP_04237	Male	2	4	0	0
ESSP	English Springer Spaniel	ESSP_04238	Female	2	4	0	0
ESSP	English Springer Spaniel	ESSP_04239	Female	2	4	0	0
ESSP	English Springer Spaniel	ESSP_13183	Female	2	4	0	0
ESSP	English Springer Spaniel	ESSP_13184	Male	2	4	0	0
ESSP	English Springer Spaniel	ESSP_28464	Female	2	4	0	0
FBUL	French Bulldog	FBUL_07304	Female	1	1	0	0
FBUL	French Bulldog	FBUL_13145	Male	1	1	0	0
FBUL	French Bulldog	FBUL_14473	Female	1	1	0	0
FBUL	French Bulldog	FBUL_14477	Male	1	1	0	0
FBUL	French Bulldog	FBUL_16071	Female	1	1	0	0
FBUL	French Bulldog	FBUL_16072	Male	1	1	0	0
FBUL	French Bulldog	FBUL_16073	Female	1	1	0	0
FBUL	French Bulldog	FBUL_27594	Male	1	1	0	0
FBUL	French Bulldog	FBUL_27595	Male	1	1	0	0
FBUL	French Bulldog	FBUL_28500	Female	1	1	0	0
FCR	Flat-coated Retriever	FCR_010697	Male	1	4	0	0
FCR	Flat-coated Retriever	FCR_012026	Male	1	4	0	0
FCR	Flat-coated Retriever	FCR_020576	Female	1	4	0	0
FCR	Flat-coated Retriever	FCR_024743	Female	1	4	0	0
FCR	Flat-coated Retriever	FCR_027007	Female	1	4	0	0
FCR	Flat-coated Retriever	FCR_027107	Female	1	4	0	0
FCR	Flat-coated Retriever	FCR_027140	Male	1	4	0	0
FCR	Flat-coated Retriever	FCR_027273	Male	1	4	0	0
FCR	Flat-coated Retriever	FCR_027420	Male	1	4	0	0
FCR	Flat-coated Retriever	FCR_028379	Female	1	4	0	0
FIEL	Field Spaniel	FIEL_27191	Unknown	1	NA	0	NA
FIEL	Field Spaniel	FIEL_27194	Unknown	1	NA	0	NA
FIEL	Field Spaniel	FIEL_27554	Unknown	1	NA	0	NA
FIEL	Field Spaniel	FIEL_28377	Unknown	1	NA	0	NA
GLEN	Glen of Imaal Terrier	GLEN_04246	Male	2	NA	1	NA
GLEN	Glen of Imaal Terrier	GLEN_04249	Male	2	NA	1	NA
GLEN	Glen of Imaal Terrier	GLEN_04250	Female	2	NA	1	NA
GLEN	Glen of Imaal Terrier	GLEN_04253	Female	2	NA	1	NA
GLEN	Glen of Imaal Terrier	GLEN_04257	Male	2	NA	1	NA
GLEN	Glen of Imaal Terrier	GLEN_04261	Female	2	NA	1	NA
GLEN	Glen of Imaal Terrier	GLEN_04262	Male	2	NA	1	NA
GLEN	Glen of Imaal Terrier	GLEN_04263	Male	2	NA	1	NA
GLEN	Glen of Imaal Terrier	GLEN_04266	Female	2	NA	1	NA
GOLD	Golden Retriever	GOLD_07286	Male	2	4	0	NA
GOLD	Golden Retriever	GOLD_26997	Male	2	4	0	NA
GOLD	Golden Retriever	GOLD_27004	Female	2	4	0	NA
GOLD	Golden Retriever	GOLD_27005	Male	2	4	0	NA
GOLD	Golden Retriever	GOLD_27014	Male	2	4	0	NA
GOLD	Golden Retriever	GRe_0GT212	Unknown	2	4	0	NA
GOLD	Golden Retriever	GRe_0GT217	Unknown	2	4	0	NA
GOLD	Golden Retriever	GRe_0GT218	Unknown	2	4	0	NA
GOLD	Golden Retriever	GRe_0GT219	Unknown	2	4	0	NA
GOLD	Golden Retriever	GRe_0GT220	Unknown	2	4	0	NA
GORD	Gordon Setter	GoS_0LU606	Unknown	1	4	0	0.5
GORD	Gordon Setter	GoS_0LU607	Unknown	1	4	0	0.5
GORD	Gordon Setter	GoS_0LU610	Unknown	1	4	0	0.5
GORD	Gordon Setter	GoS_0LU613	Unknown	1	4	0	0.5
GORD	Gordon Setter	GoS_0LU615	Unknown	1	4	0	0.5
GORD	Gordon Setter	GoS_0LU616	Unknown	1	4	0	0.5
GORD	Gordon Setter	GoS_0LU619	Unknown	1	4	0	0.5
GORD	Gordon Setter	GoS_0LU625	Unknown	1	4	0	0.5
GORD	Gordon Setter	GORD_26995	Unknown	1	4	0	0.5
GORD	Gordon Setter	GORD_28456	Unknown	1	4	0	0.5
GPYR	Great Pyrenees	GPYR_04168	Male	2	4	0	1
GPYR	Great Pyrenees	GPYR_04971	Female	2	4	0	1
GPYR	Great Pyrenees	GPYR_06369	Female	2	4	0	1
GPYR	Great Pyrenees	GPYR_08830	Male	2	4	0	1
GPYR	Great Pyrenees	GPYR_08836	Male	2	4	0	1
GPYR	Great Pyrenees	GPYR_08839	Male	2	4	0	1
GPYR	Great Pyrenees	GPYR_08840	Female	2	4	0	1
GPYR	Great Pyrenees	GPYR_12349	Male	2	4	0	1
GPYR	Great Pyrenees	GPYR_27750	Male	2	4	0	1
GPYR	Great Pyrenees	GPYR_27751	Female	2	4	0	1
GREY	Greyhound	GREY_12320	Male	1	1	0	0
GREY	Greyhound	GREY_13678	Male	1	1	0	0
GREY	Greyhound	GREY_14237	Female	1	1	0	0
GREY	Greyhound	GREY_14238	Female	1	1	0	0
GREY	Greyhound	GREY_14239	Female	1	1	0	0
GREY	Greyhound	Gry_0GT244	Unknown	1	1	0	0
GREY	Greyhound	Gry_0GT245	Unknown	1	1	0	0
GREY	Greyhound	Gry_0GT246	Unknown	1	1	0	0
GREY	Greyhound	Gry_0GT247	Unknown	1	1	0	0
GREY	Greyhound	Gry_0GT248	Unknown	1	1	0	0
GSD	German Shepherd Dog	GSD_004181	Male	2	3	0	1
GSD	German Shepherd Dog	GSD_004371	Female	2	3	0	1
GSD	German Shepherd Dog	GSD_013191	Female	2	3	0	1
GSD	German Shepherd Dog	GSD_014567	Male	2	3	0	1
GSD	German Shepherd Dog	GSD_028486	Female	2	3	0	1
GSD	German Shepherd Dog	GSh_0GT205	Unknown	2	3	0	1
GSD	German Shepherd Dog	GSh_0GT206	Unknown	2	3	0	1
GSD	German Shepherd Dog	GSh_0GT207	Unknown	2	3	0	1
GSD	German Shepherd Dog	GSh_0GT208	Unknown	2	3	0	1
GSD	German Shepherd Dog	GSh_0GT209	Unknown	2	3	0	1
GSHP	German Shorthaired Pointer	GSHP_03069	Female	1	1	0	0.5
GSHP	German Shorthaired Pointer	GSHP_13151	Male	1	1	0	0.5
GSHP	German Shorthaired Pointer	GSHP_15392	Male	1	1	0	0.5
GSHP	German Shorthaired Pointer	GSHP_15394	Male	1	1	0	0.5
GSHP	German Shorthaired Pointer	GSHP_27023	Female	1	1	0	0.5
GSHP	German Shorthaired Pointer	GSHP_28771	Male	1	1	0	0.5
GSHP	German Shorthaired Pointer	GSHP_29548	Female	1	1	0	0.5
GSHP	German Shorthaired Pointer	GSHP_29549	Female	1	1	0	0.5
GSHP	German Shorthaired Pointer	GSHP_29550	Male	1	1	0	0.5
GSHP	German Shorthaired Pointer	GSHP_29551	Male	1	1	0	0.5
GSMD	Greater Swiss Mountain Dog	GSMD_12332	Male	2	3	0	0.5
GSMD	Greater Swiss Mountain Dog	GSMD_21523	Male	2	3	0	0.5
GSMD	Greater Swiss Mountain Dog	GSMD_21528	Female	2	3	0	0.5
GSMD	Greater Swiss Mountain Dog	GSMD_25392	Female	2	3	0	0.5
GSMD	Greater Swiss Mountain Dog	GSMD_28923	Male	2	3	0	0.5
GSMD	Greater Swiss Mountain Dog	GSMD_28924	Female	2	3	0	0.5
GSMD	Greater Swiss Mountain Dog	GSMD_31264	Unknown	2	3	0	0.5
GSNZ	Giant Schnauzer	GSNZ_07996	Female	2	5	1	0
GSNZ	Giant Schnauzer	GSNZ_12317	Male	2	5	1	0
GSNZ	Giant Schnauzer	GSNZ_13235	Female	2	5	1	0
GSNZ	Giant Schnauzer	GSNZ_13261	Male	2	5	1	0
GSNZ	Giant Schnauzer	GSNZ_13262	Male	2	5	1	0
GSNZ	Giant Schnauzer	GSNZ_13267	Female	2	5	1	0
GSNZ	Giant Schnauzer	GSNZ_13273	Female	2	5	1	0
GSNZ	Giant Schnauzer	GSNZ_13276	Male	2	5	1	0
GSNZ	Giant Schnauzer	GSNZ_13553	Male	2	5	1	0
GSNZ	Giant Schnauzer	GSNZ_16154	Female	2	5	1	0
GWHP	German Wirehaired Pointer	GWHP_16E05	Male	2	3	1	0
GWHP	German Wirehaired Pointer	GWHP_17B10	Male	2	3	1	0
HAVA	Havanese	HAVA_07323	Female	2	5	1	0
HAVA	Havanese	HAVA_07423	Female	2	5	1	0
HAVA	Havanese	HAVA_07424	Male	2	5	1	0
HAVA	Havanese	HAVA_07524	Male	2	5	1	0
HAVA	Havanese	HAVA_07533	Female	2	5	1	0
HAVA	Havanese	HAVA_07628	Male	2	5	1	0
HAVA	Havanese	HAVA_27160	Female	2	5	1	0
HAVA	Havanese	HAVA_27428	Male	2	5	1	0
HAVA	Havanese	HAVA_27929	Female	2	5	1	0
HAVA	Havanese	HAVA_27930	Male	2	5	1	0
HUSK	Siberian Husky	HUSK_11480	Female	2	3	0	NA
HUSK	Siberian Husky	HUSK_11487	Male	2	3	0	NA
HUSK	Siberian Husky	HUSK_11490	Female	2	3	0	NA
HUSK	Siberian Husky	HUSK_14529	Female	2	3	0	NA
HUSK	Siberian Husky	HUSK_15872	Female	2	3	0	NA
HUSK	Siberian Husky	HUSK_15873	Male	2	3	0	NA
HUSK	Siberian Husky	HUSK_28487	Male	2	3	0	NA
HUSK	Siberian Husky	HUSK_28925	Female	2	3	0	NA
HUSK	Siberian Husky	HUSK_28926	Female	2	3	0	NA
HUSK	Siberian Husky	HUSK_29464	Male	2	3	0	NA
IBIZ	Ibizan Hound	IBIZ_01084	Female	1	NA	0	0
IBIZ	Ibizan Hound	IBIZ_01086	Female	1	NA	0	0
IBIZ	Ibizan Hound	IBIZ_01088	Male	1	NA	0	0
IBIZ	Ibizan Hound	IBIZ_01128	Male	1	NA	0	0
IBIZ	Ibizan Hound	IBIZ_01146	Female	1	NA	0	0
IBIZ	Ibizan Hound	IBIZ_01148	Male	1	NA	0	0
IBIZ	Ibizan Hound	IBIZ_01228	Male	1	NA	0	0
IBIZ	Ibizan Hound	IBIZ_01230	Female	1	NA	0	0
IBIZ	Ibizan Hound	IBIZ_01281	Male	1	NA	0	0
IBIZ	Ibizan Hound	IBIZ_01316	Female	1	NA	0	0
ICES	Icelandic Sheepdog	ICES_21B07	Female	2	NA	0	NA
ICES	Icelandic Sheepdog	ICES_Z4E02	Female	2	NA	0	NA
ISET	Irish Setter	ISET_13A10	Male	1	4	0	0.5
ISET	Irish Setter	ISET_13H10	Male	1	4	0	0.5
ISET	Irish Setter	ISET_15A12	Male	1	4	0	0.5
ISET	Irish Setter	ISET_15B10	Female	1	4	0	0.5
ISET	Irish Setter	ISET_15E12	Male	1	4	0	0.5
ISET	Irish Setter	ISET_15F10	Female	1	4	0	0.5
ISET	Irish Setter	ISET_27002	Unknown	1	4	0	0.5
ISET	Irish Setter	ISET_27022	Unknown	1	4	0	0.5
ISET	Irish Setter	ISET_27450	Unknown	1	4	0	0.5
ITGY	Italian Greyhound	ITGY_06386	Female	1	1	0	0
ITGY	Italian Greyhound	ITGY_08502	Female	1	1	0	0
ITGY	Italian Greyhound	ITGY_08506	Female	1	1	0	0
ITGY	Italian Greyhound	ITGY_15288	Male	1	1	0	0
ITGY	Italian Greyhound	ITGY_26972	Male	1	1	0	0
IWOF	Irish Wolfhound	IrW_LU1215	Unknown	1	3	1	0
IWOF	Irish Wolfhound	IrW_LU1216	Unknown	1	3	1	0
IWOF	Irish Wolfhound	IrW_LU1217	Unknown	1	3	1	0
IWOF	Irish Wolfhound	IrW_LU1218	Unknown	1	3	1	0
IWOF	Irish Wolfhound	IrW_LU1219	Unknown	1	3	1	0
IWOF	Irish Wolfhound	IWOF_05908	Female	1	3	1	0
IWOF	Irish Wolfhound	IWOF_07534	Female	1	3	1	0
IWOF	Irish Wolfhound	IWOF_07590	Male	1	3	1	0
IWOF	Irish Wolfhound	IWOF_08486	Female	1	3	1	0
IWOF	Irish Wolfhound	IWOF_21534	Female	1	3	1	0
IWSP	Irish Water Spaniel	IWSP_07522	Female	1	3	0	0
IWSP	Irish Water Spaniel	IWSP_07556	Male	1	3	0	0
IWSP	Irish Water Spaniel	IWSP_07569	Female	1	3	0	0
IWSP	Irish Water Spaniel	IWSP_07575	Female	1	3	0	0
IWSP	Irish Water Spaniel	IWSP_07761	Male	1	3	0	0
IWSP	Irish Water Spaniel	IWSP_27029	Female	1	3	0	0
IWSP	Irish Water Spaniel	IWSP_27438	Male	1	3	0	0
IWSP	Irish Water Spaniel	IWSP_27560	Male	1	3	0	0
IWSP	Irish Water Spaniel	IWSP_28372	Male	1	3	0	0
IWSP	Irish Water Spaniel	IWSP_28373	Female	1	3	0	0
KEES	Keeshond	KEES_22830	Unknown	2	4	0	1
KEES	Keeshond	KEES_24628	Unknown	2	4	0	1
KEES	Keeshond	KEES_24629	Unknown	2	4	0	1
KEES	Keeshond	KEES_24630	Unknown	2	4	0	1
KEES	Keeshond	KEES_24631	Unknown	2	4	0	1
KEES	Keeshond	KEES_24633	Unknown	2	4	0	1
KEES	Keeshond	KEES_27433	Unknown	2	4	0	1
KEES	Keeshond	KEES_28498	Unknown	2	4	0	1
KEES	Keeshond	KEES_29630	Unknown	2	4	0	1
KEES	Keeshond	KEES_29631	Unknown	2	4	0	1
KELP	Kelpie	KELP_09320	Unknown	2	NA	0	NA
KELP	Kelpie	KELP_09350	Unknown	2	NA	0	NA
KERY	Kerry Blue Terrier	KERY_03174	Unknown	1	5	1	0
KERY	Kerry Blue Terrier	KERY_12354	Unknown	1	5	1	0
KERY	Kerry Blue Terrier	KERY_21525	Unknown	1	5	1	0
KERY	Kerry Blue Terrier	KERY_27113	Unknown	1	5	1	0
KOMO	Komondor	KOMO_15G02	Female	2	5	NA	0
KOMO	Komondor	KOMO_35C03	Female	2	5	NA	0
KUVZ	Kuvasz	KUVZ_05341	Female	2	NA	0	NA
KUVZ	Kuvasz	KUVZ_06605	Male	2	NA	0	NA
KUVZ	Kuvasz	KUVZ_06693	Male	2	NA	0	NA
KUVZ	Kuvasz	KUVZ_07261	Male	2	NA	0	NA
KUVZ	Kuvasz	KUVZ_07318	Male	2	NA	0	NA
KUVZ	Kuvasz	KUVZ_07525	Female	2	NA	0	NA
KUVZ	Kuvasz	KUVZ_07526	Male	2	NA	0	NA
KUVZ	Kuvasz	KUVZ_07616	Female	2	NA	0	NA
KUVZ	Kuvasz	KUVZ_07774	Female	2	NA	0	NA
KUVZ	Kuvasz	KUVZ_14517	Female	2	NA	0	NA
LAB	Labrador Retriever	LAB_011121	Male	2	2	0	NA
LAB	Labrador Retriever	LAB_011949	Male	2	2	0	NA
LAB	Labrador Retriever	LAB_012019	Male	2	2	0	NA
LAB	Labrador Retriever	LAB_012997	Male	2	2	0	NA
LAB	Labrador Retriever	LAB_022113	Female	2	2	0	NA
LAB	Labrador Retriever	LRe_0GT269	Unknown	2	2	0	NA
LAB	Labrador Retriever	LRe_0GT270	Unknown	2	2	0	NA
LAB	Labrador Retriever	LRe_0GT271	Unknown	2	2	0	NA
LAB	Labrador Retriever	LRe_0GT272	Unknown	2	2	0	NA
LAB	Labrador Retriever	LRe_0GT273	Unknown	2	2	0	NA
LEON	Leonberger	LEON_02215	Male	2	4	0	1
LEON	Leonberger	LEON_15580	Male	2	4	0	1
LEON	Leonberger	LEON_20042	Female	2	4	0	1
LEON	Leonberger	LEON_20045	Female	2	4	0	1
LEON	Leonberger	LEON_20046	Male	2	4	0	1
LEON	Leonberger	LEON_20093	Male	2	4	0	1
LEON	Leonberger	LEON_20115	Female	2	4	0	1
LEON	Leonberger	LEON_20260	Male	2	4	0	1
LEON	Leonberger	LEON_26916	Female	2	4	0	1
LEON	Leonberger	LEON_29552	Female	2	4	0	1
LHSA	Lhasa Apso	LHSA_14D11	Male	2	5	1	0
LHSA	Lhasa Apso	LHSA_14E09	Male	2	5	1	0
LHSA	Lhasa Apso	LHSA_14H03	Female	2	5	1	0
LHSA	Lhasa Apso	LHSA_15F04	Female	2	5	1	0
LHSA	Lhasa Apso	LHSA_18C10	Male	2	5	1	0
LHSA	Lhasa Apso	LHSA_18D03	Male	2	5	1	0
LHSA	Lhasa Apso	LHSA_18E09	Male	2	5	1	0
LHSA	Lhasa Apso	LHSA_18G09	Male	2	5	1	0
LHSA	Lhasa Apso	LHSA_19B01	Male	2	5	1	0
LHSA	Lhasa Apso	LHSA_38E10	Female	2	5	1	0
MALT	Maltese	MALT_37A01	Male	1	5	1	0
MALT	Maltese	MALT_37B01	Male	1	5	1	0
MALT	Maltese	MALT_37C01	Female	1	5	1	0
MALT	Maltese	MALT_37D01	Male	1	5	1	0
MALT	Maltese	MALT_37E01	Male	1	5	1	0
MALT	Maltese	MALT_37F01	Female	1	5	1	0
MALT	Maltese	MALT_37G01	Male	1	5	1	0
MALT	Maltese	MALT_37H01	Male	1	5	1	0
MALT	Maltese	MALT_27446	Unknown	1	5	1	0
MALT	Maltese	MALT_27447	Unknown	1	5	1	0
MAST	Mastiff	MAST_00991	Female	2	2	0	NA
MAST	Mastiff	MAST_01016	Male	2	2	0	NA
MAST	Mastiff	MAST_02297	Male	2	2	0	NA
MAST	Mastiff	MAST_02298	Male	2	2	0	NA
MAST	Mastiff	MAST_02299	Female	2	2	0	NA
MAST	Mastiff	MAST_05512	Female	2	2	0	NA
MAST	Mastiff	MAST_06392	Male	2	2	0	NA
MAST	Mastiff	MAST_15585	Female	2	2	0	NA
MAST	Mastiff	MAST_21270	Female	2	2	0	NA
MAST	Mastiff	MAST_24147	Male	2	2	0	NA
MBLT	Miniature Bull Terrier	MBLT_11463	Female	1	NA	0	NA
MBLT	Miniature Bull Terrier	MBLT_11464	Female	1	NA	0	NA
MBLT	Miniature Bull Terrier	MBLT_11465	Female	1	NA	0	NA
MBLT	Miniature Bull Terrier	MBLT_11467	Male	1	NA	0	NA
MBLT	Miniature Bull Terrier	MBLT_11468	Female	1	NA	0	NA
MBLT	Miniature Bull Terrier	MBLT_11469	Male	1	NA	0	NA
MBLT	Miniature Bull Terrier	MBLT_11470	Male	1	NA	0	NA
MBLT	Miniature Bull Terrier	MBLT_11472	Female	1	NA	0	NA
MBLT	Miniature Bull Terrier	MBLT_11473	Female	1	NA	0	NA
MBLT	Miniature Bull Terrier	MBLT_11474	Male	1	NA	0	NA
MNTY	Manchester Terrier Toy	MNTY_34H04	Female	1	NA	0	NA
MNTY	Manchester Terrier Toy	MNTY_43F07	Female	1	NA	0	NA
MPIN	Miniature Pinscher	MPIN_12866	Female	1	1	0	0
MPIN	Miniature Pinscher	MPIN_12867	Female	1	1	0	0
MPIN	Miniature Pinscher	MPIN_12869	Female	1	1	0	0
MPIN	Miniature Pinscher	MPIN_12870	Female	1	1	0	0
MPIN	Miniature Pinscher	MPIN_12872	Male	1	1	0	0
MPIN	Miniature Pinscher	MPIN_12873	Male	1	1	0	0
MPIN	Miniature Pinscher	MPIN_12874	Male	1	1	0	0
MPIN	Miniature Pinscher	MPIN_12876	Female	1	1	0	0
MPIN	Miniature Pinscher	MPIN_12877	Male	1	1	0	0
MPIN	Miniature Pinscher	MPIN_13229	Male	1	1	0	0
MSNZ	Miniature Schnauzer	MSNZ_07530	Female	2	5	1	NA
MSNZ	Miniature Schnauzer	MSNZ_07671	Male	2	5	1	NA
MSNZ	Miniature Schnauzer	MSNZ_07672	Female	2	5	1	NA
MSNZ	Miniature Schnauzer	MSNZ_12928	Female	2	5	1	NA
MSNZ	Miniature Schnauzer	MSNZ_12929	Male	2	5	1	NA
MSNZ	Miniature Schnauzer	MSNZ_12930	Female	2	5	1	NA
MSNZ	Miniature Schnauzer	MSNZ_24656	Male	2	5	1	NA
MSNZ	Miniature Schnauzer	MSNZ_24692	Female	2	5	1	NA
MSNZ	Miniature Schnauzer	MSNZ_24693	Female	2	5	1	NA
MSNZ	Miniature Schnauzer	MSNZ_25440	Female	2	5	1	NA
NEAP	Neapolitan Mastiff	NEAP_23550	Female	1	1	0	0
NEAP	Neapolitan Mastiff	NEAP_23551	Male	1	1	0	0
NEAP	Neapolitan Mastiff	NEAP_23554	Male	1	1	0	0
NEAP	Neapolitan Mastiff	NEAP_23555	Male	1	1	0	0
NEAP	Neapolitan Mastiff	NEAP_23564	Female	1	1	0	0
NEAP	Neapolitan Mastiff	NEAI_31474	Unknown	1	1	0	0
NEAP	Neapolitan Mastiff	NEAI_31475	Unknown	1	1	0	0
NEAP	Neapolitan Mastiff	NEAI_31476	Unknown	1	1	0	0
NEAP	Neapolitan Mastiff	NEAI_31477	Unknown	1	1	0	0
NEAP	Neapolitan Mastiff	NEAI_31478	Unknown	1	1	0	0
NELK	Norwegian Elkhound	Elk_0GT129	Unknown	2	3	0	0
NELK	Norwegian Elkhound	Elk_0GT130	Unknown	2	3	0	0
NELK	Norwegian Elkhound	Elk_0GT131	Unknown	2	3	0	0
NELK	Norwegian Elkhound	Elk_0GT132	Unknown	2	3	0	0
NELK	Norwegian Elkhound	Elk_0GT133	Unknown	2	3	0	0
NELK	Norwegian Elkhound	Elk_0GT134	Unknown	2	3	0	0
NELK	Norwegian Elkhound	Elk_0GT135	Unknown	2	3	0	0
NELK	Norwegian Elkhound	Elk_0GT136	Unknown	2	3	0	0
NELK	Norwegian Elkhound	Elk_0GT137	Unknown	2	3	0	0
NELK	Norwegian Elkhound	NELK_28504	Unknown	2	3	0	0
NEWF	Newfoundland	NEWF_00018	Male	2	4	0	1
NEWF	Newfoundland	NEWF_00057	Female	2	4	0	1
NEWF	Newfoundland	NEWF_00277	Female	2	4	0	1
NEWF	Newfoundland	NEWF_07312	Male	2	4	0	1
NEWF	Newfoundland	NEWF_21473	Female	2	4	0	1
NEWF	Newfoundland	NFd_LU1385	Unknown	2	4	0	1
NEWF	Newfoundland	NFd_LU1386	Unknown	2	4	0	1
NEWF	Newfoundland	NFd_LU1387	Unknown	2	4	0	1
NEWF	Newfoundland	NFd_LU1388	Unknown	2	4	0	1
NEWF	Newfoundland	NFd_LU1390	Unknown	2	4	0	1
NORF	Norfolk Terrier	NORF_28A10	Female	1	4	1	0
NORF	Norfolk Terrier	NORF_28B10	Female	1	4	1	0
NORF	Norfolk Terrier	NORF_28C10	Female	1	4	1	0
NORF	Norfolk Terrier	NORF_28D10	Male	1	4	1	0
NORF	Norfolk Terrier	NORF_28E10	Male	1	4	1	0
NORF	Norfolk Terrier	NORF_28F10	Male	1	4	1	0
NORF	Norfolk Terrier	NORF_28G10	Male	1	4	1	0
NORF	Norfolk Terrier	NORF_B11Ma	Female	1	4	1	0
NORF	Norfolk Terrier	NORF_C11Ca	Female	1	4	1	0
NORF	Norfolk Terrier	NORF_D11Li	Female	1	4	1	0
NOWT	Norwich Terrier	NOWT_04657	Female	2	4	1	0
NOWT	Norwich Terrier	NOWT_07800	Male	2	4	1	0
NOWT	Norwich Terrier	NOWT_07973	Female	2	4	1	0
NOWT	Norwich Terrier	NOWT_08281	Female	2	4	1	0
NOWT	Norwich Terrier	NOWT_22253	Female	2	4	1	0
NOWT	Norwich Terrier	NOWT_24881	Male	2	4	1	0
NOWT	Norwich Terrier	NOWT_24883	Male	2	4	1	0
NOWT	Norwich Terrier	NOWT_27060	Male	2	4	1	0
NOWT	Norwich Terrier	NOWT_27359	Female	2	4	1	0
NOWT	Norwich Terrier	NOWT_27922	Male	2	4	1	0
NSDT	Nova Scotia Duck Tolling Retriever	NSDT_26994	Unknown	2	NA	0	NA
NSDT	Nova Scotia Duck Tolling Retriever	NSDT_29586	Unknown	2	NA	0	NA
NSDT	Nova Scotia Duck Tolling Retriever	NSDT_29588	Unknown	2	NA	0	NA
NSDT	Nova Scotia Duck Tolling Retriever	NSD_0GT289	Unknown	2	NA	0	NA
NSDT	Nova Scotia Duck Tolling Retriever	NSD_0GT291	Unknown	2	NA	0	NA
NSDT	Nova Scotia Duck Tolling Retriever	NSD_0GT292	Unknown	2	NA	0	NA
NSDT	Nova Scotia Duck Tolling Retriever	NSD_0GT293	Unknown	2	NA	0	NA
NSDT	Nova Scotia Duck Tolling Retriever	NSD_0GT294	Unknown	2	NA	0	NA
NSDT	Nova Scotia Duck Tolling Retriever	NSD_0GT295	Unknown	2	NA	0	NA
NSDT	Nova Scotia Duck Tolling Retriever	NSD_0GT296	Unknown	2	NA	0	NA
OES	Old English Sheepdog	OES_005941	Female	2	5	1	1
OES	Old English Sheepdog	OES_005944	Male	2	5	1	1
OES	Old English Sheepdog	OES_005951	Female	2	5	1	1
OES	Old English Sheepdog	OES_005954	Male	2	5	1	1
OES	Old English Sheepdog	OES_005957	Male	2	5	1	1
OES	Old English Sheepdog	OES_005966	Female	2	5	1	1
OES	Old English Sheepdog	OES_005984	Male	2	5	1	1
OES	Old English Sheepdog	OES_005990	Female	2	5	1	1
OES	Old English Sheepdog	OES_006003	Male	2	5	1	1
OES	Old English Sheepdog	OES_006014	Female	2	5	1	1
OTTR	Otterhound	OTTR_16B07	Male	2	4	1	0.5
OTTR	Otterhound	OTTR_16C07	Male	2	4	1	0.5
OTTR	Otterhound	OTTR_17C03	Male	2	4	1	0.5
OTTR	Otterhound	OTTR_17D03	Male	2	4	1	0.5
OTTR	Otterhound	OTTR_17H04	Male	2	4	1	0.5
OTTR	Otterhound	OTTR_36A05	Female	2	4	1	0.5
OTTR	Otterhound	OTTR_36E04	Male	2	4	1	0.5
OTTR	Otterhound	OTTR_36F04	Female	2	4	1	0.5
OTTR	Otterhound	OTTR_36H04	Male	2	4	1	0.5
PAPI	Papillon	PAPI_06205	Male	1	4	0	0
PAPI	Papillon	PAPI_06685	Female	1	4	0	0
PAPI	Papillon	PAPI_07262	Male	1	4	0	0
PAPI	Papillon	PAPI_14935	Female	1	4	0	0
PAPI	Papillon	PAPI_22901	Female	1	4	0	0
PAPI	Papillon	PAPI_22902	Male	1	4	0	0
PAPI	Papillon	PAPI_23524	Female	1	4	0	0
PAPI	Papillon	PAPI_27882	Male	1	4	0	0
PAPI	Papillon	PAPI_28460	Male	1	4	0	0
PAPI	Papillon	PAPI_28462	Female	1	4	0	0
PARS	Parsons Russell Terrier	PARS_27058	Unknown	2	2	NA	0
PARS	Parsons Russell Terrier	PARS_27079	Unknown	2	2	NA	0
PBGV	Petit Basset Griffon Vendéen	PBGV_07322	Female	2	NA	1	NA
PBGV	Petit Basset Griffon Vendéen	PBGV_09393	Male	2	NA	1	NA
PBGV	Petit Basset Griffon Vendéen	PBGV_09400	Female	2	NA	1	NA
PBGV	Petit Basset Griffon Vendéen	PBGV_09411	Female	2	NA	1	NA
PBGV	Petit Basset Griffon Vendéen	PBGV_09415	Male	2	NA	1	NA
PBGV	Petit Basset Griffon Vendéen	PBGV_09419	Male	2	NA	1	NA
PBGV	Petit Basset Griffon Vendéen	PBGV_09420	Female	2	NA	1	NA
PBGV	Petit Basset Griffon Vendéen	PBGV_11478	Male	2	NA	1	NA
PBGV	Petit Basset Griffon Vendéen	PBGV_12353	Male	2	NA	1	NA
PBGV	Petit Basset Griffon Vendéen	PBGV_14506	Male	2	NA	1	NA
PEKE	Pekingese	PEKE_22957	Female	2	5	0	1
PEKE	Pekingese	PEKE_22961	Female	2	5	0	1
PEKE	Pekingese	PEKE_22966	Male	2	5	0	1
PEKE	Pekingese	PEKE_23347	Male	2	5	0	1
PEKE	Pekingese	PEKE_23354	Male	2	5	0	1
PEKE	Pekingese	PEKE_23356	Female	2	5	0	1
PEKE	Pekingese	PEKE_23359	Female	2	5	0	1
PEKE	Pekingese	PEKE_23363	Female	2	5	0	1
PEKE	Pekingese	PEKE_24587	Male	2	5	0	1
PEKE	Pekingese	PEKE_27448	Male	2	5	0	1
PEMB	Pembroke Welsh Corgi	PEMB_06630	Female	2	3	0	0.5
PEMB	Pembroke Welsh Corgi	PEMB_06631	Female	2	3	0	0.5
PEMB	Pembroke Welsh Corgi	PEMB_06636	Male	2	3	0	0.5
PEMB	Pembroke Welsh Corgi	PEMB_06638	Female	2	3	0	0.5
PEMB	Pembroke Welsh Corgi	PEMB_06640	Male	2	3	0	0.5
PEMB	Pembroke Welsh Corgi	PEMB_06642	Male	2	3	0	0.5
PEMB	Pembroke Welsh Corgi	PEMB_06681	Male	2	3	0	0.5
PEMB	Pembroke Welsh Corgi	PEMB_07293	Female	2	3	0	0.5
PEMB	Pembroke Welsh Corgi	PEMB_09017	Male	2	3	0	0.5
PEMB	Pembroke Welsh Corgi	PEMB_28457	Female	2	3	0	0.5
PHAR	Pharaoh Hound	PHAR_34D11	Female	1	1	0	0
PHAR	Pharaoh Hound	PHAR_34E11	Female	1	1	0	0
POM	Pomeranian	POM_001235	Male	2	4	0	1
POM	Pomeranian	POM_001271	Female	2	4	0	1
POM	Pomeranian	POM_006410	Male	2	4	0	1
POM	Pomeranian	POM_006421	Female	2	4	0	1
POM	Pomeranian	POM_006433	Male	2	4	0	1
POM	Pomeranian	POM_006435	Male	2	4	0	1
POM	Pomeranian	POM_008520	Female	2	4	0	1
POM	Pomeranian	POM_008521	Male	2	4	0	1
POM	Pomeranian	POM_008522	Female	2	4	0	1
POM	Pomeranian	POM_012763	Female	2	4	0	1
PTWD	Portuguese Water Dog	PTWD_05676	Male	1	5	1	0
PTWD	Portuguese Water Dog	PTWD_05827	Female	1	5	1	0
PTWD	Portuguese Water Dog	PTWD_05838	Female	1	5	1	0
PTWD	Portuguese Water Dog	PTWD_05862	Male	1	5	1	0
PTWD	Portuguese Water Dog	PTWD_05874	Female	1	5	1	0
PTWD	Portuguese Water Dog	PTWD_06145	Female	1	5	1	0
PTWD	Portuguese Water Dog	PTWD_06247	Male	1	5	1	0
PTWD	Portuguese Water Dog	PTWD_06621	Female	1	5	1	0
PTWD	Portuguese Water Dog	PTWD_09118	Male	1	5	1	0
PTWD	Portuguese Water Dog	PTWD_27192	Male	1	5	1	0
PUG	Pug	PUG_001018	Male	1	1	0	0.5
PUG	Pug	PUG_001021	Female	1	1	0	0.5
PUG	Pug	PUG_001022	Female	1	1	0	0.5
PUG	Pug	PUG_001025	Female	1	1	0	0.5
PUG	Pug	PUG_001026	Female	1	1	0	0.5
PUG	Pug	PUG_001027	Male	1	1	0	0.5
PUG	Pug	PUG_001030	Male	1	1	0	0.5
PUG	Pug	PUG_001069	Male	1	1	0	0.5
PUG	Pug	PUG_001104	Female	1	1	0	0.5
PUG	Pug	PUG_001183	Male	1	1	0	0.5
PULI	Puli	PULI_14E05	Male	2	5	NA	0
PULI	Puli	PULI_14F06	Male	2	5	NA	0
PULI	Puli	PULI_27129	Unknown	2	5	NA	0
PULI	Puli	PULI_27429	Unknown	2	5	NA	0
PUMI	Pumi	PUMI_29689	Unknown	2	NA	1	NA
PUMI	Pumi	PUMI_29695	Unknown	2	NA	1	NA
PUMI	Pumi	PUMI_29696	Unknown	2	NA	1	NA
PUMI	Pumi	PUMI_29697	Unknown	2	NA	1	NA
PUMI	Pumi	PUMI_29698	Unknown	2	NA	1	NA
RATT	Rat terrier	RATT_28508	Unknown	1	2	0	NA
RATT	Rat terrier	RATT_28509	Unknown	1	2	0	NA
REDB	Redbone Coonhound	REDB_35B12	Female	1	1	0	0
REDB	Redbone Coonhound	REDB_35F11	Male	1	1	0	0
RHOD	Rhodesian Ridgeback	RHOD_12B06	Male	1	1	0	0
RHOD	Rhodesian Ridgeback	RHOD_12H05	Male	1	1	0	0
RHOD	Rhodesian Ridgeback	RHOD_13C11	Male	1	1	0	0
RHOD	Rhodesian Ridgeback	RHOD_13E12	Male	1	1	0	0
RHOD	Rhodesian Ridgeback	RHOD_13H11	Female	1	1	0	0
RHOD	Rhodesian Ridgeback	RHOD_14B10	Female	1	1	0	0
RHOD	Rhodesian Ridgeback	RHOD_15A08	Male	1	1	0	0
RHOD	Rhodesian Ridgeback	RHOD_15G12	Female	1	1	0	0
RHOD	Rhodesian Ridgeback	RHOD_42D06	Male	1	1	0	0
ROTT	Rottweiler	ROTT_01014	Male	2	3	0	NA
ROTT	Rottweiler	ROTT_13005	Male	2	3	0	NA
ROTT	Rottweiler	ROTT_15437	Male	2	3	0	NA
ROTT	Rottweiler	ROTT_21895	Female	2	3	0	NA
ROTT	Rottweiler	ROTT_27544	Male	2	3	0	NA
ROTT	Rottweiler	Rtw_0GT351	Unknown	2	3	0	NA
ROTT	Rottweiler	Rtw_0GT352	Unknown	2	3	0	NA
ROTT	Rottweiler	Rtw_0GT353	Unknown	2	3	0	NA
ROTT	Rottweiler	Rtw_0GT354	Unknown	2	3	0	NA
ROTT	Rottweiler	Rtw_0GT355	Unknown	2	3	0	NA
SALU	Saluki	SALU_27301	Female	1	2	0	0
SALU	Saluki	SALU_27302	Male	1	2	0	0
SALU	Saluki	SALU_27308	Male	1	2	0	0
SALU	Saluki	SALU_27311	Male	1	2	0	0
SALU	Saluki	SALU_27314	Male	1	2	0	0
SALU	Saluki	SALU_27317	Female	1	2	0	0
SALU	Saluki	SALU_27915	Female	1	2	0	0
SALU	Saluki	SALU_27932	Male	1	2	0	0
SALU	Saluki	SALU_28384	Male	1	2	0	0
SALU	Saluki	SALU_28391	Female	1	2	0	0
SCOT	Scottish Terrier	SCOT_07975	Male	2	5	1	0
SCOT	Scottish Terrier	SCOT_08381	Female	2	5	1	0
SCOT	Scottish Terrier	SCOT_08542	Female	2	5	1	0
SCOT	Scottish Terrier	SCOT_09020	Male	2	5	1	0
SCOT	Scottish Terrier	SCOT_15078	Male	2	5	1	0
SCOT	Scottish Terrier	SCOT_20523	Female	2	5	1	0
SCOT	Scottish Terrier	SCOT_24321	Female	2	5	1	0
SCOT	Scottish Terrier	SCOT_24497	Female	2	5	1	0
SCOT	Scottish Terrier	SCOT_26418	Female	2	5	1	0
SCOT	Scottish Terrier	SCOT_28349	Male	2	5	1	0
SCWT	Soft Coated Wheaten Terrier	SCWT_20516	Unknown	1	5	1	0
SCWT	Soft Coated Wheaten Terrier	SCWT_22617	Unknown	1	5	1	0
SCWT	Soft Coated Wheaten Terrier	SCWT_23325	Unknown	1	5	1	0
SCWT	Soft Coated Wheaten Terrier	SCWT_25272	Unknown	1	5	1	0
SHAR	Chinese Shar-Pei	SHAR_07995	Female	1	1	0	0
SHAR	Chinese Shar-Pei	SHAR_11448	Male	1	1	0	0
SHAR	Chinese Shar-Pei	SHAR_11449	Male	1	1	0	0
SHAR	Chinese Shar-Pei	SHAR_13168	Male	1	1	0	0
SHAR	Chinese Shar-Pei	SHAR_28940	Female	1	1	0	0
SHAR	Chinese Shar-Pei	ShP_0GT364	Unknown	1	1	0	0
SHAR	Chinese Shar-Pei	ShP_0GT365	Unknown	1	1	0	0
SHAR	Chinese Shar-Pei	ShP_0GT366	Unknown	1	1	0	0
SHAR	Chinese Shar-Pei	ShP_0GT367	Unknown	1	1	0	0
SHAR	Chinese Shar-Pei	ShP_0GT368	Unknown	1	1	0	0
SHIB	Shiba Inu	SHIB_10A09	Female	2	3	0	0.5
SHIB	Shiba Inu	SHIB_10B09	Male	2	3	0	0.5
SHIB	Shiba Inu	SHIB_10G08	Female	2	3	0	0.5
SHIB	Shiba Inu	SHIB_10H08	Male	2	3	0	0.5
SHIB	Shiba Inu	SHIB_16C08	Male	2	3	0	0.5
SHIB	Shiba Inu	SHIB_16D12	Female	2	3	0	0.5
SHIB	Shiba Inu	SHIB_17B05	Male	2	3	0	0.5
SHIB	Shiba Inu	SHIB_17H01	Male	2	3	0	0.5
SHIH	Shih Tzu	SHIH_03166	Female	2	5	1	0
SHIH	Shih Tzu	SHIH_03191	Male	2	5	1	0
SHIH	Shih Tzu	SHIH_03576	Male	2	5	1	0
SHIH	Shih Tzu	SHIH_03590	Male	2	5	1	0
SHIH	Shih Tzu	SHIH_03591	Female	2	5	1	0
SHIH	Shih Tzu	SHIH_03593	Female	2	5	1	0
SHIH	Shih Tzu	SHIH_03613	Female	2	5	1	0
SHIH	Shih Tzu	SHIH_03614	Male	2	5	1	0
SHIH	Shih Tzu	SHIH_03615	Female	2	5	1	0
SHIH	Shih Tzu	SHIH_03616	Male	2	5	1	0
SILK	Silky Terrier	SILK_10D09	Male	1	5	1	0
SILK	Silky Terrier	SILK_10E09	Male	1	5	1	0
SILK	Silky Terrier	SILK_16G04	Male	1	5	1	0
SILK	Silky Terrier	SILK_17C01	Male	1	5	1	0
SLOU	Sloughi	SLOU_23547	Unknown	1	NA	0	NA
SLOU	Sloughi	SLOU_24401	Unknown	1	NA	0	NA
SLOU	Sloughi	SLOU_24407	Unknown	1	NA	0	NA
SLOU	Sloughi	SLOU_24408	Unknown	1	NA	0	NA
SLOU	Sloughi	SLOU_24409	Unknown	1	NA	0	NA
SPIN	Spinone Italiano	SPIN_16E03	Male	1	3	1	0
SPIN	Spinone Italiano	SPIN_17A07	Male	1	3	1	0
SSHP	Shetland Sheepdog	SSHP_11617	Female	2	5	0	1
SSHP	Shetland Sheepdog	SSHP_26992	Male	2	5	0	1
SSHP	Shetland Sheepdog	SSHP_27126	Female	2	5	0	1
SSHP	Shetland Sheepdog	SSHP_27147	Male	2	5	0	1
SSHP	Shetland Sheepdog	SSHP_27148	Male	2	5	0	1
SSHP	Shetland Sheepdog	SSHP_27150	Female	2	5	0	1
SSHP	Shetland Sheepdog	SSHP_27440	Female	2	5	0	1
SSHP	Shetland Sheepdog	SSHP_28479	Male	2	5	0	1
SSHP	Shetland Sheepdog	SSHP_28480	Male	2	5	0	1
SSHP	Shetland Sheepdog	SSHP_28528	Female	2	5	0	1
SSNZ	Standard Schnauzer	SSNZ_03180	Male	2	5	1	0
SSNZ	Standard Schnauzer	SSNZ_03181	Female	2	5	1	0
SSNZ	Standard Schnauzer	SSNZ_07420	Male	2	5	1	0
SSNZ	Standard Schnauzer	SSNZ_11491	Male	2	5	1	0
SSNZ	Standard Schnauzer	SSNZ_11493	Female	2	5	1	0
SSNZ	Standard Schnauzer	SSNZ_11494	Female	2	5	1	0
SSNZ	Standard Schnauzer	SSNZ_11495	Female	2	5	1	0
SSNZ	Standard Schnauzer	SSNZ_11496	Male	2	5	1	0
SSNZ	Standard Schnauzer	SSNZ_11497	Female	2	5	1	0
SSNZ	Standard Schnauzer	SSNZ_27424	Male	2	5	1	0
STAF	Staffordshire Bull Terrier	STAF_01361	Male	1	1	0	0
STAF	Staffordshire Bull Terrier	STAF_02887	Female	1	1	0	0
STAF	Staffordshire Bull Terrier	STAF_02991	Female	1	1	0	0
STAF	Staffordshire Bull Terrier	STAF_03137	Male	1	1	0	0
STAF	Staffordshire Bull Terrier	STAF_03139	Male	1	1	0	0
STAF	Staffordshire Bull Terrier	STAF_03144	Male	1	1	0	0
STAF	Staffordshire Bull Terrier	STAF_03145	Female	1	1	0	0
STAF	Staffordshire Bull Terrier	STAF_03163	Male	1	1	0	0
STAF	Staffordshire Bull Terrier	STAF_03579	Female	1	1	0	0
STAF	Staffordshire Bull Terrier	STAF_27382	Female	1	1	0	0
STBD	Saint Bernard	STBD_01075	Female	2	3	0	0.5
STBD	Saint Bernard	STBD_06460	Female	2	3	0	0.5
STBD	Saint Bernard	STBD_06463	Male	2	3	0	0.5
STBD	Saint Bernard	STBD_12747	Female	2	3	0	0.5
STBD	Saint Bernard	STBD_12748	Male	2	3	0	0.5
STBD	Saint Bernard	STBD_12749	Male	2	3	0	0.5
STBD	Saint Bernard	STBD_12750	Male	2	3	0	0.5
STBD	Saint Bernard	STBD_27062	Female	2	3	0	0.5
STBD	Saint Bernard	STBD_27063	Female	2	3	0	0.5
STBD	Saint Bernard	STBD_27082	Female	2	3	0	0.5
SVAL	Swedish Vallhund	SVAL_08343	Female	2	NA	0	NA
SVAL	Swedish Vallhund	SVAL_08407	Female	2	NA	0	NA
SVAL	Swedish Vallhund	SVAL_10043	Male	2	NA	0	NA
SVAL	Swedish Vallhund	SVAL_10069	Male	2	NA	0	NA
SVAL	Swedish Vallhund	SVAL_10447	Female	2	NA	0	NA
SVAL	Swedish Vallhund	SVAL_10600	Male	2	NA	0	NA
TIBM	Tibetan Mastiff	TIBM_06477	Male	2	4	0	NA
TIBM	Tibetan Mastiff	TIBM_06478	Female	2	4	0	NA
TIBM	Tibetan Mastiff	TIBM_06479	Female	2	4	0	NA
TIBM	Tibetan Mastiff	TIBM_06481	Female	2	4	0	NA
TIBM	Tibetan Mastiff	TIBM_06482	Female	2	4	0	NA
TIBS	Tibetan Spaniel	TIBS_05379	Unknown	2	4	0	0
TIBS	Tibetan Spaniel	TIBS_05380	Unknown	2	4	0	0
TIBS	Tibetan Spaniel	TIBS_05381	Unknown	2	4	0	0
TIBS	Tibetan Spaniel	TIBS_05382	Unknown	2	4	0	0
TIBS	Tibetan Spaniel	TIBS_05383	Unknown	2	4	0	0
TIBS	Tibetan Spaniel	TIBS_15A09	Male	2	4	0	0
TIBS	Tibetan Spaniel	TIBS_18H01	Male	2	4	0	0
TIBS	Tibetan Spaniel	TIBS_37A05	Male	2	4	0	0
TIBS	Tibetan Spaniel	TIBS_37B05	Male	2	4	0	0
TIBS	Tibetan Spaniel	TIBS_37H04	Male	2	4	0	0
TURV	Belgian Tervuren	BeT_00GT18	Unknown	2	4	0	1
TURV	Belgian Tervuren	BeT_00GT22	Unknown	2	4	0	1
TURV	Belgian Tervuren	BeT_00GT23	Unknown	2	4	0	1
TURV	Belgian Tervuren	BeT_00GT24	Unknown	2	4	0	1
TURV	Belgian Tervuren	BeT_00GT25	Unknown	2	4	0	1
TURV	Belgian Tervuren	TURV_22772	Male	2	4	0	1
TURV	Belgian Tervuren	TURV_22781	Male	2	4	0	1
TURV	Belgian Tervuren	TURV_24635	Male	2	4	0	1
TURV	Belgian Tervuren	TURV_24636	Male	2	4	0	1
TURV	Belgian Tervuren	TURV_27484	Female	2	4	0	1
TYFX	Toy Fox Terrier	TYFX_16D09	Male	1	1	0	0.5
TYFX	Toy Fox Terrier	TYFX_16G08	Female	1	1	0	0.5
TYFX	Toy Fox Terrier	TYFX_17A02	Male	1	1	0	0.5
TYFX	Toy Fox Terrier	TYFX_17D06	Male	1	1	0	0.5
VIZS	Vizsla	VIZS_26998	Unknown	1	1	0	0.5
VIZS	Vizsla	VIZS_27015	Unknown	1	1	0	0.5
VIZS	Vizsla	VIZS_27051	Unknown	1	1	0	0.5
VIZS	Vizsla	VIZS_27073	Unknown	1	1	0	0.5
VIZS	Vizsla	VIZS_27571	Unknown	1	1	0	0.5
VIZS	Vizsla	VIZS_28366	Unknown	1	1	0	0.5
VIZS	Vizsla	VIZS_28367	Unknown	1	1	0	0.5
VPIN	Volpino Italiano	VPIN_24518	Unknown	1	NA	0	NA
VPIN	Volpino Italiano	VPIN_24529	Unknown	1	NA	0	NA
VPIN	Volpino Italiano	VPIN_24536	Unknown	1	NA	0	NA
VPIN	Volpino Italiano	VPIN_24547	Unknown	1	NA	0	NA
VPIN	Volpino Italiano	VPIN_31578	Unknown	1	NA	0	NA
VPIN	Volpino Italiano	VPIN_31579	Unknown	1	NA	0	NA
VPIN	Volpino Italiano	VPIN_31580	Unknown	1	NA	0	NA
VPIN	Volpino Italiano	VPIN_31581	Unknown	1	NA	0	NA
VPIN	Volpino Italiano	VPIN_31582	Unknown	1	NA	0	NA
WEIM	Weimaraner	Wei_0GT407	Unknown	1	1	0	0
WEIM	Weimaraner	Wei_0GT408	Unknown	1	1	0	0
WEIM	Weimaraner	Wei_0GT409	Unknown	1	1	0	0
WEIM	Weimaraner	Wei_0GT410	Unknown	1	1	0	0
WEIM	Weimaraner	Wei_0GT411	Unknown	1	1	0	0
WEIM	Weimaraner	Wei_0GT412	Unknown	1	1	0	0
WEIM	Weimaraner	Wei_0GT413	Unknown	1	1	0	0
WEIM	Weimaraner	Wei_0GT414	Unknown	1	1	0	0
WEIM	Weimaraner	Wei_0GT416	Unknown	1	1	0	0
WEIM	Weimaraner	Wei_0GT417	Unknown	1	1	0	0
WHIP	Whippet	WHIP_09822	Female	1	1	0	0
WHIP	Whippet	WHIP_09824	Male	1	1	0	0
WHIP	Whippet	WHIP_09886	Male	1	1	0	0
WHIP	Whippet	WHIP_09887	Male	1	1	0	0
WHIP	Whippet	WHIP_09932	Male	1	1	0	0
WHIP	Whippet	WHIP_27181	Male	1	1	0	0
WHIP	Whippet	WHIP_27374	Female	1	1	0	0
WHIP	Whippet	WHIP_27375	Female	1	1	0	0
WHIP	Whippet	WHIP_28395	Male	1	1	0	0
WHIP	Whippet	WHIP_28396	Female	1	1	0	0
WHPG	Wirehaired Pointing Griffon	WHPG_27001	Unknown	2	3	1	0
WHPG	Wirehaired Pointing Griffon	WHPG_27012	Unknown	2	3	1	0
WHPG	Wirehaired Pointing Griffon	WHPG_27013	Unknown	2	3	1	0
WHPG	Wirehaired Pointing Griffon	WHPG_27016	Unknown	2	3	1	0
WHPG	Wirehaired Pointing Griffon	WHPG_27017	Unknown	2	3	1	0
WHPG	Wirehaired Pointing Griffon	WHPG_27039	Unknown	2	3	1	0
WHWT	West Highland White Terrier	WHWT_08282	Female	2	5	1	0
WHWT	West Highland White Terrier	WHWT_08382	Female	2	5	1	0
WHWT	West Highland White Terrier	WHWT_09291	Female	2	5	1	0
WHWT	West Highland White Terrier	WHWT_09351	Male	2	5	1	0
WHWT	West Highland White Terrier	WHWT_10027	Female	2	5	1	0
WHWT	West Highland White Terrier	WHWT_10041	Male	2	5	1	0
WHWT	West Highland White Terrier	WHWT_10632	Male	2	5	1	0
WHWT	West Highland White Terrier	WHWT_12409	Female	2	5	1	0
WHWT	West Highland White Terrier	WHWT_12416	Male	2	5	1	0
WHWT	West Highland White Terrier	WHWT_12704	Male	2	5	1	0
