# Supplementary material for: Hair of the Dog: Identification of a Cis-Regulatory Module Predicted to Influence Canine Coat Composition
Source: Genes (Basel). 2019 Apr 26;10(5):323. doi: 10.3390/genes10050323 (PMC6562840; doi:10.3390/genes10050323)
Supplement: Supplementary file 1 [file genes-10-00323-s001.zip › Table S2.xlsx]

## Sheet: WGS samples
Breed/Common Name	Individual ID	Sex	Coat Number	Coverage_Autosome	Coverage_X	SV
Afghan Hound	AfghanHound01	Male	1	28.3708	15.3887	Yes
Afghan Hound	AfghanHound04	Male	1	17.5661	9.92331
Airedale Terrier	AiredaleTerrier02	Female	2	34.6611	35.0843	Yes
Airedale Terrier	TA001	Male	2	24.9529	13.8024
Airedale Terrier	AiredaleTerrier05	Male	2	23.9476	13.3739
Airedale Terrier	AiredaleTerrier01	Male	2	15.5718	9.14245
Alaskan Husky	AlaskanHusky01	Male	2	16.6072	9.32632
Alaskan Husky	AlaskanHusky02	Male	2	12.9139	7.167
Alaskan Malamute	AlaskanMalamute01	Female	2	45.7711	46.6282	Yes
Alaskan Malamute	AM007	Male	2	17.0484	9.64149
Alaskan Malamute	AlaskanMalamute02	Female	2	16.3685	16.4837
Australian Cattle Dog	AustralianCattleDog01	Female	2	28.3248	28.4261
Australian Cattle Dog	AC023	Male	2	25.3688	14.1469
Australian Cattle Dog	AustralianCattleDog03	Female	2	20.4994	20.6019
Australian Cattle Dog	AustralianCattleDog02	Female	2	19.5888	19.9371
Australian Terrier	AR001	Male	2	29.0017	16.1808
Basenji	CFA.118003	Male	1	38.846	21.4699
Basenji	Basenji03	Female	1	26.9196	27.6907	Yes
Basenji	Basenji02	Female	1	13.9615	14.1515
Beagle	Beagle01	Male	1	51.8518	29.212	Yes
Beagle	Beagle02	Female	1	49.3575	49.0613
Beagle	CFA.117995	Male	1	38.4534	21.2488
Beagle	Beagle04	Female	1	19.9352	20.4101
Bearded Collie	BeardedCollie02	Male	2	21.4249	12.0138	Yes
Bearded Collie	BeardedCollie01	Female	2	19.3526	19.4383
Bearded Collie	BeardedCollie04	Female	2	18.051	18.1597
Bearded Collie	BeardedCollie03	Male	2	17.5937	9.80601
Belgian Malinois	MA142	Male	2	33.5123	19.1299
Belgian Malinois	MA0163	Female	2	30.8335	31.2459
Belgian Malinois	BelgianMalinois02	Female	2	17.0234	17.0786
Belgian Malinois	BelgianMalinois03	Female	2	16.6503	16.7578
Belgian Sheepdog	BelgianSheepdog01	Female	2	45.5056	45.9646	Yes
Belgian Sheepdog	BelgianSheepdog06	Male	2	23.1399	13.1195
Belgian Sheepdog	BelgianSheepdog03	Female	2	20.0191	20.4165
Belgian Sheepdog	BelgianSheepdog05	Male	2	16.1601	9.10052
Belgian Tervuren	BelgianTervuren11	Female	2	48.2004	49.1584
Belgian Tervuren	BelgianTervuren01	Female	2	37.4903	38.0849
Belgian Tervuren	BelgianTervuren06	Male	2	16.7271	9.45823
Belgian Tervuren	BelgianTervuren08	Male	2	16.033	9.03221
Berger Picard	CFA.109670	Male	2	57.4548	31.857
Berger Picard	BergerPicard03	Female	2	33.0813	33.4401	Yes
Berger Picard	BergerPicard02	Female	2	25.632	25.6681
Berger Picard	BergerPicard01	Female	2	25.2395	25.4755
Bernese Mountain Dog	BerneseMountainDog02	Female	1	49.0902	50.4161	Yes
Bernese Mountain Dog	BerneseMountainDog01	Female	1	44.4212	45.0191
Bernese Mountain Dog	BerneseMountainDog11	Male	1	11.3299	6.31884
Bernese Mountain Dog	BerneseMountainDog04	Male	1	10.3343	5.84151
Black Russian Terrier	BlackRussianTerrier01	Female	2	37.3834	37.579
Bloodhound	Bloodhound01	Female	1	39.0068	39.7652	Yes
Border Collie	BC0480	Female	2	31.0284	30.2771
Border Collie	BorderCollie08	Female	2	30.3248	30.4751
Border Collie	BorderCollie03	Male	2	28.6626	16.1885
Border Collie	Helsinki_BC1028	Male	2	27.2625	15.3049
Border Terrier	CFA.107838	Male	2	43.2732	23.9522
Border Terrier	BorderTerrier02	Female	2	33.0344	33.4518
Border Terrier	BorderTerrier03	Male	2	30.4872	17.4115
Border Terrier	BorderTerrier01	Female	2	23.9053	24.1929
Borzoi	Borzoi01	Female	1	50.8505	51.7766	Yes
Boston Terrier	BostonTerrier01	Female	1	54.2211	55.2645	Yes
Bouvier des Flandres	BouvierDesFlandres01	Female	2	63.3404	64.5868
Bouvier des Flandres	CFA.107836	Male	2	40.9536	22.6082
Bouvier des Flandres	BouvierDesFlandres02	Male	2	21.8817	12.2762
Boxer	Boxer01	Female	1	29.9085	30.5968	Yes
Brittany	BrittanySpaniel01	Male	1	10.1812	5.82125
Bull Terrier	BullTerrier06	Female	1	93.8265	95.9352
Bull Terrier	BullTerrier05	Male	1	61.8073	34.6729	Yes
Bull Terrier	BullTerrier03	Male	1	49.6998	27.8097
Bull Terrier	BullTerrier01	Female	1	38.0364	38.6128
Bulldog	Bulldog01	Female	1	52.3821	52.2868	Yes
Bullmastiff	BU002	Male	1	13.8461	7.73634
Cairn Terrier	CE073	Female	2	28.2772	28.8043
Cane Corso	CaneCorso01	Female	2	29.7657	30.2582
Carolina Dog	CarolinaDog01	Female	2	41.7829	42.6283
Cavalier King Charles Spaniel	CK023	Female	1	31.1405	31.4455
Cavalier King Charles Spaniel	CK006	Female	1	29.3105	29.5293
Chesapeake Bay Retriever	CFA.109671	Male	2	38.6352	21.2877
Chinese Shar-Pei	NGSDOG025	Male	1	10.7233	6.38439
Chinese Shar-Pei	NGSDOG024	Male	1	10.6133	6.41543
Chow Chow	ChowChow02	Female	2	64.8361	65.0404	Yes
Chow Chow	CW011	Female	2	19.6776	19.7772
Clumber Spaniel	ClumberSpaniel01	Male	1	18.3149	10.3579
Cocker Spaniel (American)	CockerSpanielAmerican06	Male	2	49.8103	27.6157	Yes
Cocker Spaniel (American)	CockerSpanielAmerican04	Female	2	48.0214	48.1072
Cocker Spaniel (American)	CockerSpanielAmerican01	Female	2	41.9174	42.7007
Cocker Spaniel (American)	CockerSpanielAmerican03	Male	2	38.3195	18.474
Curly-Coated Retriever	CR039	Female	1	22.3259	22.7602
Dachshund	CFA.107835	Male	1	44.898	24.7558
Dachshund	CFA.109668	Male	1	36.173	20.0182
Dachshund	DH0117	Male	1	25.6137	14.2119
Dachshund	DH126	Female	1	18.8905	19.0051
Dalmatian	Dalmatian01	Female	1	34.5204	34.4887	Yes
Dalmatian	DAL162K1	Male	1	15.5739	8.56508
Doberman Pinscher	DO242	Female	1	40.3793	41.0485
Doberman Pinscher	Doberman01	Female	1	32.2931	32.9063
Doberman Pinscher	Doberman02	Male	1	27.0783	15.6551
English Cocker Spaniel	CockerSpanielEnglish05	Female	1	36.04	35.5789
English Cocker Spaniel	CP003	Male	1	27.5029	15.4293
English Cocker Spaniel	CockerSpanielEnglish01	Male	1	23.3002	13.0228
English Cocker Spaniel	CockerSpanielEnglish03	Female	1	14.3196	14.3947
English Setter	CFA.117996	Male	1	39.4001	21.8432
English Setter	CFA.105990	Female	1	27.9622	27.9883
English Setter	EnglishSetter01	Male	1	25.6421	14.3635
English Springer Spaniel	EnglishSpringerSpaniel01	Male	2	31.3651	17.9941
English Springer Spaniel	EnglishSpringerSpaniel03	Male	2	31.3495	17.7881
Entlebucher Sennenhund	EntlebucherSennenhund08	Male	2	17.0766	9.41899
Entlebucher Sennenhund	EntlebucherSennenhund06	Male	2	13.8693	7.79771
Entlebucher Sennenhund	EntlebucherSennenhund01	Male	2	13.7681	7.70949
Entlebucher Sennenhund	EntlebucherSennenhund02	Male	2	13.1998	7.22657
Eurasier	Eurasier02	Male	2	16.1855	9.08217
Eurasier	Eurasier01	Female	2	12.1854	12.2709
Field Spaniel	CFA.107833	Male	1	42.1655	23.2253
Finnish Lapphund	FinnishLapphund01	Male	1	18.5545	10.627
Flat-Coated Retriever	FlatcoatedRetriever01	Female	1	68.8716	70.3225	Yes
Flat-Coated Retriever	FlatcoatedRetriever02	Female	1	44.0783	44.671
Flat-Coated Retriever	FlatcoatedRetriever03	Female	1	42.4232	43.3655
French Bulldog	FrenchBulldog01	Male	1	19.7029	11.0097
French Bulldog	FB065	Male	1	14.4448	8.2
German Shepherd Dog	DS043	Female	2	29.7673	29.7556
German Shepherd Dog	GermanShepherd12	Male	2	29.2333	16.7362
German Shepherd Dog	DS051	Female	2	21.3009	21.6939
German Shepherd Dog	DS053	Male	2	20.8588	11.6934
German Wirehaired Pointer	GermanWirehairedPointer01	Female	2	23.0827	23.4241
Golden Retriever	GoldenRetriever11	Male	2	53.73	28.4859	Yes
Golden Retriever	GoldenRetriever04	Male	2	48.9701	27.4412
Golden Retriever	173006_S10	Female	2	36.1048	35.5554
Golden Retriever	172384_S14	Female	2	35.3314	35.0522
Gordon Setter	CFA.109672	Female	1	36.1928	36.0093
Gordon Setter	GordonSetter01	Female	1	32.8513	32.8464
Great Dane	GreatDane01	Female	1	61.0202	62.5836	Yes
Great Dane	CFA.117997	Female	1	40.9899	40.1732
Great Dane	CFA.107837	Male	1	33.8536	18.7404
Great Dane	DD116	Male	1	33.8165	18.8339
Great Pyrenees	GreatPyrenees01	Male	2	19.3051	11.0765
Greater Swiss Mountain Dog	GreaterSwissMountainDog01	Male	2	41.615	23.6747	Yes
Greater Swiss Mountain Dog	CFA.107841	Male	2	34.8601	19.3472
Greenland Dog	GreenlandDog01	Female	2	17.8834	18.145
Greyhound	Greyhound06	Male	1	75.6856	42.6074
Greyhound	Greyhound08	Female	1	73.8574	74.2051	Yes
Greyhound	Greyhound03	Male	1	70.6059	39.9455
Greyhound	Greyhound07	Female	1	57.2493	57.5731
Hovawart	HW1706	Female	2	14.5767	14.7294
Irish Setter	IrishSetter01	Female	1	47.365	48.2642	Yes
Irish Terrier	CFA.117998	Male	2	42.6335	23.6333
Irish Terrier	IrishTerrier01	Male	2	20.5625	11.4556
Irish Water Spaniel	IrishWaterSpaniel01	Female	1	55.7604	56.9665	Yes
Irish Water Spaniel	IrishWaterSpaniel02	Male	1	54.5145	30.679
Irish Water Spaniel	IrishWaterSpaniel03	Female	1	54.007	55.314
Irish Wolfhound	IrishWolfhound01	Female	1	41.0306	41.3515	Yes
Italian Greyhound	ItalianGreyhound02	Female	1	31.3274	31.4397
Italian Greyhound	ItalianGreyhound01	Male	1	23.6235	13.4397
Keeshond	Keeshond01	Female	2	44.2308	44.613
Kerry Blue Terrier	KerryBlueTerrier02	Female	1	26.7752	27.0479	Yes
Komondor	Komondor01	Male	2	49.7024	27.7642
Labrador Retriever	LabradorRetriever01	Male	2	41.3823	23.1801	Yes
Labrador Retriever	LabradorRetriever06	Male	2	41.1321	22.7798
Labrador Retriever	LabradorRetriever04	Female	2	38.3252	39.2356
Labrador Retriever	LabradorRetriever07	Female	2	37.356	37.619
Lagotto Romagnolo	LagottoRomagnolo02	Male	2	21.7699	12.0974	Yes
Lagotto Romagnolo	LR1030	Male	2	21.0168	11.8328
Lagotto Romagnolo	LagottoRomagnolo03	Female	2	16.9889	16.9711
Lagotto Romagnolo	LagottoRomagnolo04	Male	2	15.0017	8.33641
Leonberger	Leonberger01	Female	2	17.1196	17.3845
Miniature Schnauzer	MS04593	Female	2	16.6978	18.5239
Norwegian Elkhound	NorwegianElkhound02	Female	2	41.3527	41.9882
Norwegian Elkhound	NorwegianElkhound01	Male	2	19.9255	11.1683
Norwich Terrier	NW062	Female	2	16.5527	16.6827
Norwich Terrier	NW255	Male	2	15.8182	8.94206
Norwich Terrier	NW152	Female	2	15.6565	15.848
Norwich Terrier	NW206	Female	2	14.44	14.6576
Pekingese	Pekingese01	Female	2	62.8757	63.6693	Yes
Pembroke Welsh Corgi	PembrokeWelshCorgi02	Female	2	25.7358	25.9738
Pembroke Welsh Corgi	PembrokeWelshCorgi03	Female	2	24.9934	25.1917	Yes
Pembroke Welsh Corgi	PembrokeWelshCorgi01	Male	2	15.29	9.29659
Petit Basset Griffon Vendeen	PetitBassetGriffonVendeen01	Male	2	28.6226	16.0789
Pomeranian	Pomeranian01	Male	2	23.7149	13.3859
Portuguese Water Dog	PortugueseWaterDog02	Female	1	56.157	56.9634
Portuguese Water Dog	PortugueseWaterDog01	Female	1	43.4287	44.2737
Portuguese Water Dog	PortugueseWaterDog09	Male	1	35.1449	19.7267
Portuguese Water Dog	PortugueseWaterDog05	Male	1	23.6319	13.2009
Pug	Pug05	Male	1	15.1978	8.67905
Rhodesian Ridgeback	RR098	Female	1	26.9249	27.1795
Rhodesian Ridgeback	RhodesianRidgeback04	Female	1	24.1474	24.472
Rhodesian Ridgeback	RhodesianRidgeback01	Female	1	21.4669	21.811
Rhodesian Ridgeback	RhodesianRidgeback02	Female	1	16.422	16.6715
Rottweiler	Rottweiler04	Female	2	52.5269	52.9223	Yes
Rottweiler	Rottweiler01	Female	2	39.2079	39.9453
Rottweiler	168979_S18	Male	2	34.8861	19.3209
Rottweiler	171515_S19	Male	2	32.4797	17.7377
Saint Bernard	SaintBernard01	Female	2	40.8957	41.7677
Saint Bernard	SaintBernard02	Male	2	22.4357	12.938
Saluki	Saluki01	Female	1	66.4792	68.0558	Yes
Saluki	Saluki02	Male	1	22.3201	12.6691
Saluki	Saluki03	Male	1	15.9266	9.12617
Samoyed	Samoyed01	Female	2	51.3711	52.7163	Yes
Samoyed	Samoyed02	Female	2	17.7969	18.1472
Scottish Deerhound	ScottishDeerhound01	Male	1	25.1356	14.0654
Scottish Terrier	ScottishTerrier01	Female	2	52.2791	52.5694
Scottish Terrier	ScottishTerrier02	Male	2	44.9092	25.2648	Yes
Scottish Terrier	ScottishTerrier03	Female	2	36.1374	36.0209
Scottish Terrier	ScottishTerrier04	Female	2	24.256	24.4397
Shetland Sheepdog	ShetlandSheepdog01	Female	2	44.8562	45.7906	Yes
Shetland Sheepdog	SS004	Female	2	37.9126	37.6584
Shetland Sheepdog	ShetlandSheepdog02	Male	2	27.922	15.6626
Shiba Inu	CFA.107839	Female	2	37.5508	37.3872
Shiba Inu	ShibaInu01	Male	2	25.7692	14.7056
Shih Tzu	PER00751	Male	2	17.6377	11.2493
Siberian Husky	SiberianHusky01	Female	2	64.259	64.5648	Yes
Siberian Husky	SY046	Male	2	27.7924	15.4112
Siberian Husky	SiberianHusky02	Male	2	19.2082	10.8659
Siberian Husky	SiberianHusky04	Male	2	18.2413	10.4432
Sloughi	Sloughi02	Male	1	26.4827	14.9822
Sloughi	Sloughi01	Female	1	21.4241	21.2284	Yes
Sloughi	Sloughi04	Male	1	20.6316	11.7154
Sloughi	Sloughi03	Male	1	19.3785	10.9558
Soft Coated Wheaten Terrier	SoftCoatedWheatenTerrier01	Female	1	19.7524	19.3086
Soft Coated Wheaten Terrier	SoftCoatedWheatenTerrier03	Female	1	18.6517	18.6916
Soft Coated Wheaten Terrier	SoftCoatedWheatenTerrier04	Female	1	18.5405	18.6675
Soft Coated Wheaten Terrier	SoftCoatedWheatenTerrier02	Male	1	11.6195	6.47291
Spinone Italiano	CFA.109669	Female	1	48.7101	48.3296
Standard Schnauzer	CFA.107834	Male	2	40.9733	22.6682
Standard Schnauzer	CFA.118002	Female	2	38.5761	38.1211
Standard Schnauzer	CFA.118001	Male	2	38.4128	21.1652
Standard Schnauzer	StandardSchnauzer01	Male	2	17.4067	9.73945
Tibetan Mastiff	TibetanMastiff01	Male	2	13.5438	7.64685
Tibetan Mastiff - China	TibetanMastiff11	Female	2	16.9826	17.1316
Tibetan Mastiff - China	TibetanMastiff10	Female	2	16.9573	17.2711
Tibetan Mastiff - China	TibetanMastiff02	Male	2	16.3681	9.37709
Tibetan Mastiff - China	TibetanMastiff07	Male	2	15.8603	8.96317
Tibetan Terrier	TibetanTerrier01	Male	2	27.7149	15.7307	Yes
Tibetan Terrier	TibetanTerrier02	Male	2	23.646	13.2996
Vizsla	Vizsla01	Female	1	32.2351	32.6989
Weimaraner	WE006	Female	1	23.9851	24.3319
West Highland White Terrier	WestHighlandWhiteTerr02	Female	2	45.2258	46.1725	Yes
West Highland White Terrier	WestHighlandWhiteTerr03	Male	2	37.0882	20.6664
West Highland White Terrier	WestHighlandWhiteTerr06	Female	2	37.0259	35.9336
West Highland White Terrier	WW362	Male	2	19.2508	10.8149
Whippet	Whippet01	Male	1	26.5844	14.8847
Grey Wolf	Wolf01	Female	2	12.4528	13.6125
Grey Wolf	Wolf02	Female	2	9.6649	8.96912
Grey Wolf	Wolf03	Female	2	13.5477	12.8373
Grey Wolf	Wolf04	Female	2	9.33504	9.76403
Grey Wolf	Wolf05	Female	2	28.1687	28.1775
Grey Wolf	Wolf06	Female	2	8.98274	9.37689
Grey Wolf	Wolf07	Female	2	7.0194	7.19562
Grey Wolf	Wolf08	Male	2	22.284	12.5956
Grey Wolf	Wolf18	Male	2	26.3129	14.7184
Grey Wolf	Wolf19	Male	2	27.129	15.0257
Grey Wolf	Wolf20	Female	2	29.65	29.8495
Grey Wolf	Wolf21	Male	2	6.68044	3.90077
Grey Wolf	Wolf22	Female	2	25.3472	25.303
Grey Wolf	Wolf23	Female	2	6.13001	6.09244
Grey Wolf	Wolf24	Female	2	27.7977	27.9569
Grey Wolf	Wolf27	Female	2	27.37	27.552
Grey Wolf	Wolf28	Female	2	27.9369	27.7152
Grey Wolf	Wolf29	Male	2	25.8537	14.2722
Grey Wolf	Wolf30	Male	2	6.48707	3.95368
Grey Wolf	Wolf31	Female	2	17.2259	17.1142
Grey Wolf	Wolf32	Male	2	15.1332	9.02475
Grey Wolf	Wolf33	Male	2	19.0856	10.691
Grey Wolf	Wolf34	Male	2	17.4116	10.2606
Grey Wolf	Wolf35	Female	2	31.8593	37.4715
Grey Wolf	Wolf36	Male	2	21.2439	14.2272
Grey Wolf	Wolf37	Male	2	11.0496	6.56237
Grey Wolf	Wolf38	Male	2	9.22011	5.52132
Grey Wolf (Canis Lupus chanco)	WolfTibetan01	Male	2	27.317	15.3202
Grey Wolf (Canis Lupus chanco)	WolfTibetan02	Female	2	27.2582	27.3894
Grey Wolf (Canis Lupus chanco)	WolfTibetan03	Female	2	27.7631	27.7865
Grey Wolf (Canis Lupus chanco)	WolfTibetan04	Male	2	27.7412	15.129
Grey Wolf (Canis Lupus chanco)	WolfTibetan05	Male	2	25.147	13.4971
Grey Wolf (Canis Lupus chanco)	WolfTibetan06	Male	2	27.3937	15.2522
Grey Wolf (Canis Lupus chanco)	WolfTibetan07	Female	2	25.1953	24.9461
Grey Wolf (Canis Lupus chanco)	WolfTibetan08	Male	2	27.8366	15.0485
Iberian Wolf (Canis lupus signatus)	Wolf39	Female	2	38.6133	39.1645
Red Wolf	Wolf25	Female	2	28.5001	15.8748
Red Wolf	Wolf26	Female	2	7.12487	7.13036
Wolf	AlaskanWolf	Female	2	7.25354	7.29244
Wolf	AlgonquinWolf13467	Male	2	5.16247	3.27685
Wolf	AlgonquinWolf13470	Female	2	7.2025	7.26597
Wolf	QuebecWolf	Female	2	6.66528	8.37804
Wolf	WO001_895	Female	2	27.1138	27.2122
Wolf	WO002_732	Male	2	22.166	12.4671
Wolf	WO003_636	Female	2	26.028	38.0625
Wolf	Wolf40	Female	2	16.4303	16.3265
Wolf	Wolf41	Male	2	45.4468	25.4691
Wolf	Wolf42	Female	2	42.5143	42.2128
