# Supplementary material for: Hair of the Dog: Identification of a Cis-Regulatory Module Predicted to Influence Canine Coat Composition
Source: Genes (Basel). 2019 Apr 26;10(5):323. doi: 10.3390/genes10050323 (PMC6562840; doi:10.3390/genes10050323)
Supplement: Supplementary file 1 [file genes-10-00323-s001.zip › Table S3.xlsx]

## Sheet: GWAS Significant SNPs
Chromosome	Position	SNP	Wald p-value	Minor allele	Major allele	Double MAF	Single MAF
1	24351971	chr1:24351971	1.61343e-09	C	T	0.5593	0.192
1	24364734	chr1:24364734	1.46197e-08	G	A	0.5871	0.2148
2	74746906	chr2:74746906	1.42647e-07	T	A	0.3534	0.5884
13	8391652	chr13:8391652	4.76107e-13	A	G	0.3469	0.1226
13	8635445	chr13:8635445	2.74949e-10	T	C	0.4484	0.2481
13	8637613	chr13:8637613	1.53719e-09	T	C	0.4484	0.2543
28	24866296	chr28:24866296	1.02581e-14	T	C	0.4932	0.1074
