# Supplementary material for: Hair of the Dog: Identification of a Cis-Regulatory Module Predicted to Influence Canine Coat Composition
Source: Genes (Basel). 2019 Apr 26;10(5):323. doi: 10.3390/genes10050323 (PMC6562840; doi:10.3390/genes10050323)
Supplement: Supplementary file 1 [file genes-10-00323-s001.zip › Table S4.xlsx]

## Sheet: GWAS Significant SNPs
Chromosome	Position	SNP	Ancestral Allele	Derived Allele	Wolf Derived	Double Derived	Single Derived	Wald p-value	Genomic position	Nearest Gene	Significance	LD Region	Table 1
1	24370259	rs21888242	T	A	0	0.2836	0.7921	4.7e-09			5e-08
1	24378920	chr1:24378920	A	G	0	0.2687	0.7865	1.21e-08			5e-08
1	24430748	chr1:24430748	C	T	0	0.25	0.8146	1.23e-11			Bonferroni
1	93316017	chr1:93316017	A	T	0.3286	0.291	0.7753	3.55e-08			5e-08
1	93316030	chr1:93316030	A	C	0.3286	0.291	0.7753	3.55e-08			5e-08
1	93316758	rs21965620	C	A	0.4265	0.291	0.7898	8.71e-10			Bonferroni
1	93317097	chr1:93317097	C	T	0.3429	0.291	0.7753	3.55e-08			5e-08
1	93317167	chr1:93317167	T	C	0.4	0.291	0.7753	3.55e-08			5e-08
1	93319288	chr1:93319288	T	A	0.3714	0.291	0.7753	3.55e-08			5e-08
1	93319503	chr1:93319503	T	C	0.4	0.2985	0.7809	4.7e-08			5e-08
1	93319523	chr1:93319523	CATG	C	0.3529	0.2932	0.7809	1.25e-08			5e-08
1	93319607	chr1:93319607	T	TCTCA	0.4706	0.697	0.2069	4.94e-09			5e-08
1	93319862	chr1:93319862	C	T	0.3286	0.291	0.7753	3.55e-08			5e-08
28	24837038	chr28:24837038	T	TA	0.05714	0.3993	0.8876	1.81e-08	Intron	CFRNASEQ_IGNC_Spliced_00105767	5e-08
28	24837455	chr28:24837455	G	A	0.2143	0.5	0.09551	2.16e-08	Intron	CFRNASEQ_IGNC_Spliced_00105767	5e-08
28	24848078	chr28:24848078	T	A	0.1429	0.5187	0.07303	2.14e-08	Intron	CFRNASEQ_IGNC_Spliced_00105767	5e-08
28	24860187	chr28:24860187	C	T	0	0.3731	0.91011	1.01e-10	Intron	ADRB1-AU1	Bonferroni	0.612855	Table 1
28	24852616	chr28:24852616	G	A	0.4571	0.5821	0.0618	8.12e-11	Intron	ADRB1-AU1	Bonferroni	0.713257
28	24870184	chr28:24870184	G	A	0.05714	0.3769	0.91573	3.37e-11	Intron	ADRB1-AU1	Bonferroni	0.914584	Table 1
28	24851582	chr28:24851582	G	C	0.1429	0.3918	0.9382	8.79e-12	Intron	ADRB1-AU1	Bonferroni	0.68545	Table 1
28	24854316	chr28:24854316	T	G	0.4	0.5784	0.05618	8.23e-12	Intron	ADRB1-AU1	Bonferroni	0.723108
28	24865942	chr28:24865942	T	C	0.2286	0.3657	0.92135	2.23e-12	Intron	ADRB1-AU1	Bonferroni	0.967131	Table 1
28	24854659	chr28:24854659	T	C	0.3143	0.5112	0.05618	4.03e-10	Intron	ADRB1-AU1	Bonferroni	0.596513
28	24854682	chr28:24854682	A	T	0.3429	0.5112	0.05618	4.03e-10	Intron	ADRB1-AU1	Bonferroni	0.596513
28	24854968	chr28:24854968	A	C	0.3571	0.5075	0.05618	7.95e-10	Intron	ADRB1-AU1	Bonferroni	0.593885
28	24855361	chr28:24855361	G	A	0.4714	0.5485	0.04494	5.28e-11	Intron	ADRB1-AU1	Bonferroni	0.631689
28	24855470	chr28:24855470	A	G	0.4714	0.5821	0.05618	9.8e-11	Intron	ADRB1-AU1	Bonferroni	0.677175
28	24856603	chr28:24856603	C	A	0	0.4701	0.04494	4.97e-10	Intron	ADRB1-AU1	Bonferroni	0.534182
28	24857144	chr28:24857144	AAGG	A	0.2	0.5299	0.04494	3.55e-10	Intron	ADRB1-AU1	Bonferroni	0.665383
28	24857239	chr28:24857239	C	T	0.2	0.5261	0.04494	2.88e-10	Intron	ADRB1-AU1	Bonferroni	0.660016
28	24857251	chr28:24857251	C	T	0.1571	0.5037	0.04494	4.05e-10	Intron	ADRB1-AU1	Bonferroni	0.608834
28	24857313	chr28:24857313	A	ACTGGGAGAGGAG	0.1714	0.5	0.04494	2.84e-10	Intron	ADRB1-AU1	Bonferroni	0.602985
28	24857351	chr28:24857351	T	C	0.2	0.5373	0.04494	2.19e-10	Intron	ADRB1-AU1	Bonferroni	0.671469
28	24857356	chr28:24857356	T	C	0.2	0.5373	0.04494	2.19e-10	Intron	ADRB1-AU1	Bonferroni	0.671469
28	24857370	chr28:24857370	T	C	0.2	0.5373	0.04494	2.19e-10	Intron	ADRB1-AU1	Bonferroni	0.671469
28	24857373	chr28:24857373	G	A	0.1714	0.5075	0.04494	4.88e-10	Intron	ADRB1-AU1	Bonferroni	0.611735
28	24857623	chr28:24857623	G	A	0.2	0.5187	0.04494	2.37e-10	Intron	ADRB1-AU1	Bonferroni	0.640869
28	24857624	chr28:24857624	A	G	0.1714	0.4851	0.04494	1.54e-10	Intron	ADRB1-AU1	Bonferroni	0.564008
28	24857789	chr28:24857789	A	C	0.3429	0.5075	0.04494	2.48e-11	Intron	ADRB1-AU1	Bonferroni	0.532864
28	24859804	chr28:24859804	C	G	0.4429	0.5261	0.04494	1.6e-10	Intron	ADRB1-AU1	Bonferroni	0.598109
28	24862630	chr28:24862630	A	G	0.2714	0.3657	0.91011	1.29e-12	Intron	ADRB1-AU1	Bonferroni	0.994482	Table 1
28	24860225	chr28:24860225	C	T	0.4286	0.5112	0.02809	1.67e-11	Intron	ADRB1-AU1	Bonferroni	0.562864
28	24860282	chr28:24860282	A	G	0.4571	0.5112	0.02809	1.67e-11	Intron	ADRB1-AU1	Bonferroni	0.562864
28	24860599	chr28:24860599	A	G	0.1	0.4776	0.02809	8.17e-12	Intron	ADRB1-AU1	Bonferroni	0.546623
28	24860600	chr28:24860600	C	A	0.1	0.4776	0.02809	8.17e-12	Intron	ADRB1-AU1	Bonferroni	0.546623
28	24860602	chr28:24860602	ATCTGT	A	0.1	0.4776	0.02809	8.17e-12	Intron	ADRB1-AU1	Bonferroni	0.546623
28	24860643	chr28:24860643	G	C	0.4857	0.5149	0.02809	2.86e-11	Intron	ADRB1-AU1	Bonferroni	0.565754
28	24860744	chr28:24860744	T	C	0.4571	0.6007	0.08989	1.38e-11	Intron	ADRB1-AU1	Bonferroni	0.793393
28	24861545	chr28:24861545	C	T	0.1286	0.5485	0.07303	5.32e-12	Intron	ADRB1-AU1	Bonferroni	0.716115
28	24862005	chr28:24862005	C	T	0.1286	0.5448	0.07303	3.73e-12	Intron	ADRB1-AU1	Bonferroni	0.721444
28	24862514	chr28:24862514	G	C	0.1286	0.5448	0.07303	3.21e-12	Intron	ADRB1-AU1	Bonferroni	0.721444
28	24864369	chr28:24864369	T	G	0.2857	0.4403	0.9382	4.75e-11	Intron	ADRB1-AU1	Bonferroni	0.788271	Table 1
28	24862639	chr28:24862639	G	T	0.02857	0.5448	0.07303	2.38e-12	Intron	ADRB1-AU1	Bonferroni	0.711648
28	24862937	chr28:24862937	G	C	0.4714	0.6045	0.08427	9.77e-13	Intron	ADRB1-AU1	Bonferroni	0.887125
28	24866307	rs23434398	T	G	0.3	0.4403	0.9382	9.35e-11	Intron	ADRB1-AU1	Bonferroni	0.787576	Table 1
28	24863224	chr28:24863224	G	A	0.3143	0.3619	0.91011	4.04e-13	Intron	ADRB1-AU1	Bonferroni	1	Table 1
28	24865980	chr28:24865980	C	T	0.3143	0.4366	0.9382	2.77e-11	Intron	ADRB1-AU1	Bonferroni	0.792091	Table 1
28	24864985	chr28:24864985	T	C	0.3429	0.444	0.94382	4.37e-11	Intron	ADRB1-AU1	Bonferroni	0.780822	Table 1
28	24865626	chr28:24865626	A	G	0.3429	0.444	0.9382	1.15e-10	Intron	ADRB1-AU1	Bonferroni	0.782988	Table 1
28	24865654	chr28:24865654	G	T	0.3571	0.4403	0.9382	6.42e-11	Intron	ADRB1-AU1	Bonferroni	0.786695	Table 1
28	24852776	chr28:24852776	A	AAGTCTTCAT	0.3714	0.4142	0.9382	6.11e-11	Intron	ADRB1-AU1	Bonferroni	0.718192	Table 1
28	24853325	chr28:24853325	T	TA	0.3714	0.3993	0.9382	1.99e-11	Intron	ADRB1-AU1	Bonferroni	0.67509	Table 1
28	24866155	chr28:24866155	C	A	0.3714	0.4366	0.9382	2.77e-11	Intron	ADRB1-AU1	Bonferroni	0.792091	Table 1
28	24866296	rs23434396	T	C	0.3714	0.4403	0.9382	9.35e-11	Intron	ADRB1-AU1	Bonferroni	0.787576	Table 1
28	24865792	chr28:24865792	A	AAAAATT	0.4375	0.5373	0.0618	5.16e-12	Intron	ADRB1-AU1	Bonferroni	0.708478
28	24865525	chr28:24865525	A	G	0.3857	0.4403	0.9382	4.67e-11	Intron	ADRB1-AU1	Bonferroni	0.778057	Table 1
28	24865800	chr28:24865800	A	G	0.3857	0.4366	0.9382	4.45e-11	Intron	ADRB1-AU1	Bonferroni	0.775259	Table 1
28	24866114	chr28:24866114	C	A	0.3857	0.4366	0.9382	2.77e-11	Intron	ADRB1-AU1	Bonferroni	0.792091	Table 1
28	24866181	chr28:24866181	C	G	0.3857	0.4366	0.9382	2.77e-11	Intron	ADRB1-AU1	Bonferroni	0.792091	Table 1
28	24866484	chr28:24866484	G	A	0.3857	0.4478	0.9382	4.28e-11	Intron	ADRB1-AU1	Bonferroni	0.77719	Table 1
28	24867588	chr28:24867588	C	T	0.3857	0.3657	0.92135	2.23e-12	Intron	ADRB1-AU1	Bonferroni	0.967131	Table 1
28	24854456	chr28:24854456	A	ATTTGT	0.4143	0.3993	0.94944	6.77e-13	Intron	ADRB1-AU1	Bonferroni	0.694128	Table 1
28	24864154	chr28:24864154	A	T	0.4286	0.4403	0.9382	4.23e-12	Intron	ADRB1-AU1	Bonferroni	0.774339	Table 1
28	24864658	chr28:24864658	A	G	0.4286	0.4366	0.9382	2.77e-11	Intron	ADRB1-AU1	Bonferroni	0.792091	Table 1
28	24863186	chr28:24863186	C	CT	0.4429	0.4067	0.90449	2.54e-12	Intron	ADRB1-AU1	Bonferroni	0.874408	Table 1
28	24865062	chr28:24865062	A	AACAAC	0.4429	0.4403	0.9382	4.67e-11	Intron	ADRB1-AU1	Bonferroni	0.788271	Table 1
28	24868735	chr28:24868735	G	A	0.4429	0.3843	0.92135	2.87e-11	Intron	ADRB1-AU1	Bonferroni	0.93067	Table 1
28	24870694	rs23393631	T	C	0.3429	0.6119	0.06742	4.38e-13	Intron	ADRB1-AU1	Bonferroni	0.847493
28	24901009	chr28:24901009	G	A	0.1714	0.4776	0.96067	5.52e-09	Intron	ADRB1-AU1	5e-08	0.349997
28	24901636	chr28:24901636	C	G	0.1471	0.4366	0.93258	3.85e-10	Intron	ADRB1-AU1	Bonferroni	0.247949
28	24925844	chr28:24925844	G	A	0	0.3097	0.7584	9.4e-09	Intergenic	ADRB1	5e-08	0.343409
28	24932531	chr28:24932531	C	T	0	0.3172	0.7584	6.55e-09	Intergenic	ADRB1	5e-08	0.33045
28	24932646	chr28:24932646	A	T	0.06452	0.3284	0.7584	2.23e-08	Intergenic	ADRB1	5e-08	0.323213
28	24936243	chr28:24936243	G	A	0	0.3097	0.7584	9.34e-10	Intergenic	ADRB1; CFRNASEQ_IGNC_Spliced_00105798	Bonferroni	0.357497
28	24937625	rs23390717	A	T	0.02857	0.3507	0.7584	3.55e-08	Intergenic	ADRB1; CFRNASEQ_IGNC_Spliced_00105798	5e-08	0.31337
28	24939979	chr28:24939979	C	T	0.05714	0.3209	0.7584	5.93e-09	Intergenic	ADRB1; CFRNASEQ_IGNC_Spliced_00105798	5e-08	0.322769
28	24940159	chr28:24940159	G	A	0.01429	0.3209	0.7584	5.93e-09	Intergenic	ADRB1; CFRNASEQ_IGNC_Spliced_00105798	5e-08	0.322769
