# Supplementary material for: Hair of the Dog: Identification of a Cis-Regulatory Module Predicted to Influence Canine Coat Composition
Source: Genes (Basel). 2019 Apr 26;10(5):323. doi: 10.3390/genes10050323 (PMC6562840; doi:10.3390/genes10050323)
Supplement: Supplementary file 1 [file genes-10-00323-s001.zip › Table S5.xlsx]

## Sheet: SVs - DELLY
Chromosome	POS	ID	REF	ALT	AfghanHound01	Basenji03	Beagle01	BerneseMountainDog02	Bloodhound01	Borzoi01	BostonTerrier01	Boxer01	Bulldog01	BullTerrier05	Dalmatian01	FlatcoatedRetriever01	GreatDane01	Greyhound08	IrishSetter01	IrishWaterSpaniel01	IrishWolfhound01	KerryBlueTerrier02	Saluki01	Sloughi01	AiredaleTerrier02	AlaskanMalamute01	BeardedCollie02	BelgianSheepdog01	BergerPicard03_B	ChowChow02	CockerSpaniel09	GoldenRetriever11	GreaterSwissMountainDog01	LabradorRetriever01	LagottoRomagnolo02	Pekingese01	PembrokeWelshCorgi03	Rottweiler04	Samoyed01	ScottishTerrier02	ShetlandSheepdog01	SiberianHusky01	TibetanTerrier01	WestHighlandWhiteTerr02	S_HET	S_HOMO	D_HET	D_HOMO	ROI
28	70905	DEL02671532	ATTTCTATATATAGTTTATATATATTATATATAAATATATAATATAATATATTATATAATATAATAATAATTATATAATAATATAATATATATTTCTATATATATTTCTATATATACTATATATAT	A	0/1	0/0	0/0	0/0	0/0	2018-01-01	0/0	0/0	2018-01-01	0/0	0/0	0/0	0/0	0/0	0/0	0/0	2018-01-01	0/1	0/0	0/0	0/0	2018-01-01	0/0	2018-01-01	0/0	0/0	0/0	0/0	0/0	0/0	0/0	0/0	0/0	2018-01-01	0/0	0/0	0/0	0/1	0/1	0/0	2	0	2	0	Not in range
28	73177	INS02671538	C	CAATTAGAAAAAAAAAAAAAAAAAAAAA	0/0	0/0	0/0	0/0	0/0	0/0	0/0	0/1	0/0	0/0	0/0	0/1	0/0	0/0	0/1	0/1	0/0	0/0	0/0	0/0	0/0	0/0	0/0	0/0	0/0	0/0	0/1	2018-01-01	2018-01-01	0/0	0/1	0/1	0/0	0/0	0/0	0/1	0/0	0/0	0/0	0/0	4	0	4	0	Not in range
28	76201	DEL02671543	AAATAATAATAATAATAAT	A	0/0	0/0	0/0	0/0	0/0	0/0	0/0	0/0	0/0	0/0	0/0	0/0	0/0	0/0	0/0	0/0	2018-01-01	0/0	0/0	0/0	0/0	2018-01-01	0/0	0/0	0/0	0/0	0/0	0/0	0/0	0/0	0/0	0/0	0/0	2018-01-01	0/0	0/0	0/0	0/1	0/0	0/0	0	0	1	0	Not in range
28	95054	BND02671581	G	[CHR25	0/0	0/0	0/0	0/0	0/0	0/0	0/0	0/0	0/0	0/0	0/0	0/0	0/0	0/0	0/0	0/0	0/1	0/0	0/0	0/0	0/0	0/1	0/0	0/0	0/0	0/0	0/0	0/0	0/0	0/0	0/0	0/0	0/0	0/1	0/0	0/0	0/0	0/1	0/0	0/0	1	0	3	0	Not in range
28	95063	BND02671582	A	A]CHR25	0/0	0/0	0/0	0/0	0/0	0/0	0/0	0/0	0/0	0/0	0/0	0/0	0/0	0/0	0/0	0/0	0/1	0/0	0/0	0/0	0/0	0/1	0/0	0/0	0/0	0/0	0/0	0/0	0/0	0/0	0/0	0/0	0/0	0/1	0/0	0/0	0/0	0/1	0/0	0/0	1	0	3	0	Not in range
28	164837	INS02671724	A	ATTCAGAAGCTATTCTGAATAAGCTATTCT	0/0	0/0	0/0	0/0	0/0	0/0	0/0	0/0	0/0	0/0	0/0	0/0	0/0	0/0	0/0	0/0	0/0	0/0	0/1	0/0	0/0	0/0	0/0	0/0	0/0	0/0	0/0	0/0	0/0	0/0	0/0	0/0	0/0	0/0	0/0	0/0	0/0	0/0	0/0	0/0	1	0	0	0	Not in range
28	180772	INS02671760	C	CCCATTAACAGGTGGGATATATCCGCCAGGTGACGGATCCG	0/0	0/0	0/0	0/0	0/0	0/0	0/0	0/0	0/0	0/0	0/0	0/0	0/0	0/0	0/0	0/0	2018-01-01	0/0	0/0	0/0	0/0	2018-01-01	0/0	0/0	0/0	0/0	0/0	0/0	0/0	0/0	0/0	0/0	0/0	2018-01-01	0/0	0/0	0/0	0/1	0/0	0/0	0	0	1	0	Not in range
28	181045	INS02671762	C	CAGATATGAGCCCTTAAGCAGGGCTA	0/1	0/0	2018-01-01	0/0	0/0	0/0	0/0	0/0	0/0	0/0	0/1	0/1	0/1	0/0	0/1	0/1	0/0	0/0	0/0	0/1	2018-01-01	0/0	2018-01-01	0/0	2018-01-01	0/0	0/1	0/0	0/0	0/0	0/0	0/0	2018-01-01	0/0	0/1	0/0	0/0	0/1	0/1	2018-01-01	7	0	4	0	Not in range
28	233484	DEL02671847	ATTGGGCCGGGTGTGCAAGACTCACATTTGGCAT	A	0/0	0/0	0/0	0/0	0/0	0/0	0/0	0/0	0/0	0/0	0/0	0/0	0/0	0/0	0/0	0/0	0/0	0/0	0/0	0/0	0/0	0/0	0/0	0/0	0/0	0/0	0/0	0/0	0/0	0/0	0/0	0/0	0/0	0/0	0/0	0/0	0/0	0/0	0/1	0/0	0	0	1	0	Not in range
28	246478	DEL02671892	AGGCAGTACTGTCTTTTTTTTTTTTTTTTTTTTTTAATTTTTTTTTTTTTTATTTATGATAGTCACAGAGAGAGAGAGAGGCAGAGACACAGGCAGAGGGAGAAGCAGGCTCCATGCACCGGGAGCCTGATGTGGGATTCGATCCTGGGTCTCCAGGATCGCGCCCTGGGCCAAAGGCAGGCGCCAAACCGCTGCGCCACCCAGGGATCCC	A	0/0	0/0	0/1	0/0	0/0	0/0	0/0	0/1	0/0	0/0	0/1	2018-01-01	0/1	0/0	2018-01-01	2018-01-01	0/0	0/0	0/0	0/1	0/0	0/0	2018-01-01	0/0	0/0	2018-01-01	2018-01-01	2018-01-01	2018-01-01	0/0	0/1	0/1	2018-01-01	0/0	0/1	0/1	0/0	0/0	0/0	0/1	5	0	5	0	Not in range
28	254233	DEL02671903	AGAGAGAGAGAGAGAGAGAGAGG	A	0/0	0/0	0/1	0/0	0/0	0/0	0/0	0/1	0/0	0/0	0/1	2018-01-01	0/1	0/0	2018-01-01	2018-01-01	0/0	0/0	0/0	0/1	0/0	0/0	2018-01-01	0/0	0/0	2018-01-01	2018-01-01	2018-01-01	2018-01-01	0/0	0/1	0/1	2018-01-01	0/0	0/1	0/1	0/0	0/0	0/0	0/1	5	0	5	0	Not in range
28	256077	INS02671906	C	CTGGGTGGATGGGCGAGTGGGTGGA	0/0	0/0	2018-01-01	0/0	0/0	0/0	0/0	0/1	2018-01-01	0/0	2018-01-01	2018-01-01	2018-01-01	2018-01-01	2018-01-01	2018-01-01	0/0	0/0	0/1	2018-01-01	0/0	0/0	2018-01-01	0/0	0/0	2018-01-01	2018-01-01	2018-01-01	2018-01-01	0/0	2018-01-01	0/1	2018-01-01	0/0	0/1	0/1	2018-01-01	0/0	0/1	0/1	2	0	5	0	Not in range
28	273058	DEL02671933	ATGTGTGTGTGTGTGTGTG	A	0/0	0/0	0/1	0/0	0/0	0/0	0/0	0/0	0/0	0/0	0/0	0/1	0/0	0/0	0/1	0/1	0/0	0/0	0/1	0/0	0/0	0/0	2018-01-01	0/0	0/0	2018-01-01	0/0	0/0	0/0	0/0	0/0	0/0	0/1	0/0	0/0	0/0	0/0	0/0	0/0	0/0	5	0	1	0	Not in range
28	294786	INS02671980	G	GTGCAATTTAAGTTTTTTTTTTTTTTTTTTTTTTTTTTTT	0/0	0/0	0/1	0/0	0/0	0/0	0/0	0/1	0/0	0/0	0/1	2018-01-01	0/1	0/0	2018-01-01	2018-01-01	0/0	0/0	0/0	0/1	0/0	0/0	2018-01-01	0/0	0/0	2018-01-01	2018-01-01	2018-01-01	2018-01-01	0/0	0/1	0/1	2018-01-01	0/0	0/1	0/0	0/0	0/0	0/0	0/1	5	0	4	0	Not in range
28	316334	INS02672032	A	AAATAAATAAATAAATAAATAAATT	0/0	0/0	0/1	0/0	0/0	0/0	0/0	0/1	0/0	0/0	0/0	2018-01-01	0/1	0/0	0/1	0/1	0/0	0/0	0/0	0/1	0/0	2018-01-01	2018-01-01	0/0	0/0	2018-01-01	0/1	2018-01-01	2018-01-01	0/0	2018-01-01	0/1	2018-01-01	0/0	0/0	0/1	0/1	0/1	0/0	0/1	6	0	6	0	Not in range
28	331763	DUP02672059	T	<DUP>	0/0	0/0	0/0	0/0	0/0	0/0	0/0	0/0	0/0	0/0	0/0	0/0	0/0	0/0	0/0	0/0	0/0	0/0	0/0	0/0	0/0	0/0	0/0	0/0	0/1	0/0	0/0	0/0	0/0	0/0	0/0	0/0	0/0	0/0	0/0	0/0	0/0	0/1	0/0	0/1	0	0	3	0	Not in range
28	369769	DEL02672138	CATTTATTTATTTATTT	C	0/0	0/0	2018-01-01	0/0	0/0	2018-01-01	0/0	0/1	0/0	0/0	0/1	2018-01-01	0/1	0/0	2018-01-01	2018-01-01	0/0	0/1	0/0	0/1	0/0	0/0	2018-01-01	2018-01-01	0/0	2018-01-01	2018-01-01	2018-01-01	2018-01-01	0/0	0/1	0/1	2018-01-01	0/0	0/1	0/1	0/0	0/0	2018-01-01	0/1	5	0	5	0	Not in range
28	371489	DEL02672142	TAAAAATAAAACATACTTGGGATCCCTGGGTGGCGCAGCGGTTTGGCGCCTGCCTTTGGCCCAGGGCGCGATCCTGGAGACCCGGGATCGAATCCCACGTCGGGCTCCTGGTGCATGGAGCCTGCTTCTCCCTCTGCCTATGTCTCTGCCAATCTCTCTCTCTCTGTGTGTGTGACTATCATAAATAAATAAAAATTAAAAAAAAAAATTTATAAAAAA	T	0/0	0/0	2018-01-01	0/0	0/0	0/0	0/0	0/1	0/0	0/0	2018-01-01	2018-01-01	2018-01-01	2018-01-01	2018-01-01	2018-01-01	0/0	0/0	0/1	2018-01-01	0/0	0/0	2018-01-01	0/0	0/0	2018-01-01	2018-01-01	2018-01-01	2018-01-01	0/0	2018-01-01	0/1	2018-01-01	0/0	0/1	0/1	2018-01-01	0/0	0/1	0/1	2	0	5	0	Not in range
28	378422	INS02672161	C	CACACACACACACACACAT	0/0	0/0	2018-01-01	0/0	0/0	-1/-1	0/0	0/1	-1/-1	0/0	2018-01-01	2018-01-01	2018-01-01	0/0	2018-01-01	2018-01-01	0/0	0/0	2018-01-01	2018-01-01	0/0	0/0	2018-01-01	-1/-1	0/0	2018-01-01	2018-01-01	2018-01-01	2018-01-01	0/0	0/1	0/1	2018-01-01	0/0	2018-01-01	2018-01-01	0/0	0/0	2018-01-01	0/1	1	0	3	0	Not in range
28	432243	DEL02672261	AAAACAAACAAACAAAC	A	0/0	0/1	2018-01-01	0/0	0/0	0/0	0/0	0/1	2018-01-01	0/1	2018-01-01	0/0	0/1	2018-01-01	0/1	0/1	2018-01-01	0/0	0/1	2018-01-01	0/0	2018-01-01	0/0	0/0	0/0	0/0	0/1	0/0	0/0	2018-01-01	0/1	0/0	2018-01-01	2018-01-01	0/1	0/1	2018-01-01	0/1	0/1	0/0	7	0	6	0	Not in range
28	435807	INS02672266	G	GGAGCAGGAGCAGGAGCA	0/0	0/1	0/0	0/0	0/0	0/0	0/0	0/1	2018-01-01	0/1	2018-01-01	0/0	0/1	2018-01-01	0/1	0/1	2018-01-01	0/0	0/1	0/1	0/0	2018-01-01	0/0	0/0	0/0	2018-01-01	0/0	0/0	0/0	2018-01-01	0/1	0/0	2018-01-01	2018-01-01	0/1	0/1	2018-01-01	0/1	0/0	0/0	8	0	4	0	Not in range
28	474973	INS02672329	A	AAAAAGGAGGGCACACATTATAAAAGAGCC	0/0	0/0	0/1	0/0	0/0	0/0	0/0	0/1	0/0	0/0	0/0	0/0	0/0	0/0	0/0	0/0	0/0	0/0	0/0	0/1	0/0	0/1	0/0	0/0	0/0	2018-01-01	0/1	0/0	0/0	0/0	0/0	0/0	2018-01-01	0/0	0/0	0/0	0/0	0/0	0/1	0/0	3	0	3	0	Not in range
28	474980	INS02672330	A	AGGGCACACATTATAAAAGAGCCAAAAGGAG	0/0	0/0	0/1	0/0	0/0	0/0	0/0	0/1	0/0	0/0	0/0	0/0	0/0	0/0	0/0	0/0	0/0	0/0	0/0	0/1	0/0	0/1	0/0	0/0	0/0	2018-01-01	0/1	0/0	0/0	0/0	0/0	0/0	2018-01-01	0/0	0/0	0/0	0/0	0/0	0/1	0/0	3	0	3	0	Not in range
28	476700	INS02672333	A	ACAGTCTGAGGTTTATTTTTTTTTTTTTTTT	0/0	0/0	0/0	0/0	0/0	0/0	0/0	0/0	0/0	0/0	0/1	0/1	0/1	0/0	0/1	0/1	0/0	0/0	0/0	0/0	0/0	0/0	0/0	0/0	0/0	0/0	0/0	0/0	0/0	0/0	0/0	0/0	0/0	0/0	0/1	0/1	0/0	0/0	0/0	0/1	5	0	3	0	Not in range
28	480799	DEL02672343	TAAGGTAACGTTTCTCGGGATCCCTGGGTGGCGCAGCGGTTTGGCGCCTGCCTTTGGCCCAGGGCGTGATCCTGGAGACCCGGGATCGAATCCCATATCAGGCTCCCGATGCATGGAGCCTGCTTCTCCCTCTGCCTGTGTCTCTGCCTCTCTCTCTCTCTCTCTGTGACTATCATAAGTAAATAAATAAAAATTAAAAAAAAAAAAAAAAAAA	T	0/0	0/1	0/1	0/0	0/0	0/0	0/0	0/1	2018-01-01	0/1	0/0	0/0	0/0	2018-01-01	0/0	0/0	2018-01-01	0/0	0/1	2018-01-01	0/0	2018-01-01	0/0	0/0	0/0	0/0	0/1	0/0	0/0	2018-01-01	0/1	0/0	2018-01-01	2018-01-01	0/1	0/1	2018-01-01	0/1	0/1	0/0	5	0	6	0	Not in range
28	495877	DEL02672364	GATATATATATATATATATGAGATATATATATATATATATATATATAT	G	0/0	0/0	0/0	0/0	0/0	0/0	0/0	0/0	0/0	0/0	0/0	0/0	2018-01-01	0/0	0/0	0/0	0/1	0/0	0/1	0/1	0/0	0/1	0/0	0/0	0/0	0/0	0/0	0/0	0/0	0/0	0/0	0/0	0/0	0/0	0/0	0/0	0/0	0/1	0/1	0/0	3	0	3	0	Not in range
28	506556	DEL02672382	CTCTGGGGTGTGGGGCAGGGCACACACGCCACCCG	C	0/0	0/0	0/1	0/0	0/0	0/0	0/0	0/0	0/0	0/0	0/0	0/0	0/0	0/0	0/0	0/0	0/0	0/0	0/0	0/0	0/0	0/1	0/0	0/0	0/0	0/0	0/0	0/0	0/0	0/0	0/0	0/0	0/0	0/0	0/0	0/1	0/0	0/0	0/0	0/0	1	0	2	0	Not in range
28	512547	INS02672392	T	TTTTTTGTTTTGTTTTG	0/0	0/0	0/0	0/0	0/0	0/0	0/0	0/0	-1/-1	0/0	0/1	0/0	-1/-1	0/0	0/0	0/0	0/0	0/0	0/0	0/0	0/0	-1/-1	0/0	0/0	0/0	0/0	0/0	0/0	0/0	0/0	0/0	0/0	0/0	0/0	0/0	-1/-1	0/0	0/0	0/0	0/0	1	0	0	0	Not in range
28	577729	INS02672521	G	GATACACACATGATGCATACACACATGATGCATACACAC	0/0	0/0	0/1	0/0	0/0	0/0	0/0	0/0	2018-01-01	0/0	0/0	0/1	2018-01-01	0/0	0/0	0/0	2018-01-01	0/0	0/0	0/0	0/0	0/1	0/0	0/0	0/0	0/0	0/0	0/0	0/0	0/1	0/0	0/0	0/0	0/0	0/1	2018-01-01	0/0	0/1	0/0	0/1	2	0	5	0	Not in range
28	582579	DEL02672533	TTGTATATCCTTTTTTTTTTTTTTTTTTTTTTTTTTTTTTTTTTTTTTTTATTTATTTATGATAGTCACAGAGAGAGAGAGAGAGAGAGAGAGAGAGAGAGAGGCAGAGACACAGGCAGAGGGAGAAGCAGGCTCCATGCACCGGGAGCCCGATGTGGGATTCGATCCCGGGTCTCCAGGATCGCGCCCTGGGCCAAAGGCAGGCGCCAAACCGCTGCGCCACCCAGGGATCCC	T	2018-01-01	2018-01-01	2018-01-01	2018-01-01	2018-01-01	2018-01-01	0/0	0/1	2018-01-01	2018-01-01	2018-01-01	2018-01-01	2018-01-01	2018-01-01	2018-01-01	2018-01-01	2018-01-01	2018-01-01	2018-01-01	2018-01-01	2018-01-01	2018-01-01	2018-01-01	2018-01-01	2018-01-01	2018-01-01	2018-01-01	2018-01-01	2018-01-01	2018-01-01	2018-01-01	2018-01-01	2018-01-01	2018-01-01	2018-01-01	2018-01-01	2018-01-01	2018-01-01	2018-01-01	2018-01-01	1	0	0	0	Not in range
28	585146	DEL02672543	GGTGTGTGTGTGTGTGTGTGT	G	0/0	0/0	0/0	0/0	0/0	0/0	0/0	0/0	0/0	0/0	0/0	0/0	0/0	0/0	0/0	0/0	0/0	0/0	0/1	0/0	0/0	0/0	0/0	0/0	0/0	2018-01-01	0/0	0/0	0/0	0/0	0/0	0/0	0/0	0/0	0/0	0/0	0/0	0/0	0/1	0/0	1	0	1	0	Not in range
28	666010	DEL02672724	TAAACAATGCTTTACAATAGTGAAAGGGAATATAAGGGAAGGGAGAAGAAATGTGTGGGAAATATCAGAAAGGGAGACAGAACGTAAAGACTGCTAACTCTGGGAAACGAACTAGGGGTGGTAGAAGGGGAGGAGGGCGGGGGGTGGGAGTGAATGGGTGACGGGCACTGGGTGTTATTCTGTATGTTAGTAAATTGAACACCAATAAAAAATAAATTAAAAAAAAAAAAAAAAAAAAAAAAAAAAAA	T	0/0	0/0	2018-01-01	0/0	0/0	0/0	0/0	0/0	0/0	0/0	0/1	0/0	2018-01-01	0/0	0/0	0/0	2018-01-01	0/0	0/1	0/0	0/0	0/1	0/0	0/0	0/0	2018-01-01	0/1	0/0	0/0	0/0	0/0	0/0	0/0	0/0	0/0	0/1	0/0	0/1	0/1	0/1	2	0	6	0	Not in range
28	678896	BND02672760	A	]CHR10	0/0	0/0	0/1	0/0	0/0	0/0	0/0	0/0	0/0	0/0	0/1	0/0	0/0	0/0	0/0	0/0	0/0	0/0	0/1	0/0	0/0	0/1	0/0	0/0	0/0	0/0	0/1	0/0	0/0	0/0	0/0	0/0	0/0	0/0	0/0	0/0	0/0	0/1	0/1	0/1	3	0	5	0	Not in range
28	718363	DEL02672829	CTTTTTTTTTTTTTTTT	C	0/0	0/0	2018-01-01	0/0	0/0	0/0	0/0	0/0	0/0	0/0	0/0	0/0	0/0	0/0	0/0	0/0	0/0	0/0	0/0	0/0	0/0	0/1	0/0	0/0	0/0	2018-01-01	0/0	0/1	0/0	0/0	0/0	0/0	0/0	0/0	0/0	0/0	0/0	2018-01-01	0/0	0/0	0	0	2	0	Not in range
28	721573	DEL02672835	GGCTGTTGTTAAGTTTTTTTTAGTAACTAGACGGAAATGAGACCGCCAAGGCAAGCGAGGGTCCAAGAACAGATTTTATTGCAGGCACCCTCGGGCAAGGTTCCACGACTCACGGGGGAAAGAGAGTGAGTCGAGGAAGTCGCCCCAAGACAAGGTGGTAGGGGGTTTACATAACGTTGTAAGGCAGAACAGTTTCCTATTGGTTGGCTCATATGCAAAGGAAGGATTGCAATCCAACCAGTCAGAGTGATCCTCACTATGCAAAGGAAGGATTGCAATTCGACCAGTCAAAGGTGACTTCCTCCTCTGGGGTTTGAAGGGCATTGGGTTCGGTTGAGGAAGTCCAAAGGAGAGGTGTAAGGGTCTGCTCAAGCTGTCATCCCAAGTGGAGGTGGTGAC…	G	0/0	0/1	2018-01-01	0/0	0/0	0/0	0/0	0/0	0/0	0/0	0/0	0/0	0/0	0/0	0/0	0/0	0/0	0/0	0/0	0/0	0/0	0/0	0/0	0/0	0/0	2018-01-01	0/0	0/0	0/0	0/0	0/0	0/0	0/0	0/0	0/0	0/1	0/0	0/0	0/1	0/1	1	0	3	0	Not in range
28	725477	INS02672847	G	GGGACCATTTAACAAGGGGCAGGAATATA	0/0	0/0	0/0	0/0	0/0	0/0	0/0	0/0	0/0	0/0	0/0	0/0	0/0	0/0	0/0	0/0	0/0	0/0	0/0	0/0	0/0	0/0	0/0	0/0	0/0	0/0	0/0	0/0	0/0	0/0	0/0	0/0	0/0	0/0	0/0	0/0	0/0	0/1	0/0	0/0	0	0	1	0	Not in range
28	754562	DEL02672891	TCCTTTCCAGGTGGGACGAGATCAGAG	T	0/0	0/0	0/0	0/0	0/0	0/0	0/0	0/0	0/0	0/0	0/0	0/0	0/0	0/0	0/0	0/0	0/0	0/0	0/0	0/0	2018-01-01	0/0	0/0	0/0	0/0	0/0	0/0	0/0	0/0	0/0	0/0	0/0	0/0	0/0	0/1	0/0	0/0	0/0	0/0	0/0	0	0	1	0	Not in range
28	768955	DEL02672925	CTGCCAGAATTTTCCT	C	0/0	0/1	2018-01-01	0/0	0/0	0/0	0/0	0/0	0/0	0/0	0/0	0/0	0/1	0/0	0/0	0/0	0/0	0/0	0/0	0/0	2018-01-01	0/0	0/0	0/0	0/0	0/0	0/0	0/0	0/0	0/0	0/0	0/0	0/0	0/0	0/1	0/0	0/0	0/0	0/1	0/1	2	0	3	0	Not in range
28	772427	DEL02672931	GAGGACAGGAGTATGGTCAGGGCTGCCCTCAGGTAACTCCTGCTGTGGGCTTGCATTGCAGCCAGGGACCCCCTGAAAGCTCAGGCCAAGGATTCTGCTCCACAGGCAGACAGTGGCAGGATAGTCCTGGCCAAGGTGGCCTTGTCTCTCTTCTTAAAGTCTAAAGAAGGAATCTTTTGGTAAA	G	0/0	0/1	0/1	0/0	0/0	0/0	0/0	0/0	0/0	0/0	0/0	0/0	0/0	0/0	0/0	0/0	0/0	0/0	0/0	0/0	0/0	0/0	0/0	0/0	0/0	0/0	0/0	0/0	0/0	0/0	0/0	0/0	0/0	0/0	0/0	0/0	0/0	0/0	0/1	0/1	2	0	2	0	Not in range
28	788629	DEL02672957	ATAGGGAATCATTTTCTTTTTTTTTTTTTTTTTTTTTTT	A	0/0	0/0	0/0	0/0	0/0	0/0	0/0	0/0	2018-01-01	0/0	0/0	0/0	0/1	0/0	0/1	0/0	0/0	0/0	0/0	0/0	0/0	0/0	0/0	0/0	0/0	0/0	0/0	0/1	2018-01-01	0/0	0/1	0/1	0/0	0/0	0/0	0/1	0/0	0/0	0/0	0/0	2	0	4	0	Not in range
28	834607	DEL02673041	GTGTGTGTGTGTGTGTGTGTGTAT	G	0/0	0/0	0/1	0/0	0/0	0/0	0/0	0/0	0/0	0/0	0/0	0/0	0/0	0/0	0/0	0/0	0/0	0/0	0/0	0/0	0/0	0/0	0/0	0/0	0/0	0/0	0/0	0/0	0/0	0/0	0/0	0/0	0/0	0/0	0/0	0/0	0/0	0/0	0/0	0/0	1	0	0	0	Not in range
28	856481	INS02673090	T	TCTCAAGGAGAGACAAAGTCTCAAGG	0/0	0/1	0/0	0/0	0/0	0/0	0/0	0/0	0/0	0/0	0/0	0/0	0/1	0/0	0/0	0/0	0/0	0/0	0/0	0/0	0/0	0/0	0/0	0/0	0/0	0/0	0/0	0/0	0/0	0/0	0/0	0/0	0/0	0/0	0/0	0/0	0/0	0/0	0/1	0/1	2	0	2	0	Not in range
28	857868	DEL02673092	AGTGTGTGTGTGTGTGTGT	A	0/0	0/0	0/0	0/0	0/0	0/0	0/0	0/0	0/0	0/1	0/1	0/0	0/1	2018-01-01	0/1	0/1	2018-01-01	0/0	0/0	0/1	2018-01-01	0/0	0/0	0/0	0/0	0/0	0/0	0/0	0/0	2018-01-01	0/1	0/0	0/0	2018-01-01	0/1	0/0	2018-01-01	0/0	0/0	0/0	6	0	2	0	Not in range
28	866586	DEL02673103	TAGAAAAGAATCCTGTAGGGATCCCTGGGTGGCGCAGCGGTTTGGCGCCTGCCTTTGGCCTGGGGCACGATCCTGGAGACCCAGGATCGAATCCCACGTTGGGCTCCCTGCATGGAGCCTGCTTCTCCCTCTACCTGTGTCTCTGCCTCTCTGTCTCTCTCTGTGTAACTATCATGAATAAATAAATAAAATCTTAAAAAAAAAAAAAAAAAAAAAAAGAAA	T	0/0	0/1	0/1	0/0	0/0	0/0	0/0	0/0	0/0	0/1	0/0	0/0	0/1	2018-01-01	0/0	0/1	0/0	0/0	0/0	0/1	0/0	2018-01-01	0/0	0/0	0/0	2018-01-01	0/0	0/0	0/0	0/1	0/1	0/0	0/0	2018-01-01	0/1	0/0	2018-01-01	0/1	0/0	0/0	6	0	4	0	Not in range
28	910687	INS02673169	A	AAAAAAAAAAAAGAAAAGAAAAG	0/0	0/0	0/0	0/0	0/0	0/0	0/0	0/0	0/0	0/0	0/0	0/0	0/0	0/0	0/0	0/0	0/0	0/0	0/0	0/0	0/0	0/0	0/0	0/0	0/0	2018-01-01	0/0	0/0	0/0	0/0	0/0	0/0	0/0	0/0	0/0	0/0	0/0	0/0	0/0	0/0	0	0	0	0	Not in range
28	941678	INS02673220	T	TTAAAAAACTCTCAGTGAAAAAAAAAAAAAAATAAAAAAA	0/0	0/1	0/0	0/0	0/0	0/0	0/0	0/0	0/0	0/0	0/0	0/0	0/0	0/0	0/0	0/0	0/0	0/0	0/0	0/0	0/0	0/0	0/0	0/0	0/0	2018-01-01	0/0	0/0	0/0	0/0	0/0	0/0	0/0	0/0	0/0	0/0	0/0	0/0	0/0	0/0	1	0	0	0	Not in range
28	984080	DEL02673300	TTAAACTATTTAGATTTAAAAAAAAAAAAA	T	0/0	0/1	0/1	0/0	0/0	0/0	0/0	0/0	0/0	0/1	0/1	0/0	2018-01-01	2018-01-01	0/0	0/1	2018-01-01	0/0	0/1	2018-01-01	0/0	0/0	0/0	0/0	0/0	2018-01-01	0/0	0/0	0/0	0/1	0/1	0/0	0/0	2018-01-01	0/1	0/0	2018-01-01	0/0	0/0	0/0	6	0	3	0	Not in range
28	1023300	DEL02673370	TAAGAACATTATAACGAGGGGATCCCTGGGTGGCGCAGCGGTTTAGCGCCTGCCTTTGGCCCAGGGCGCGATCCTGGAGACCCGGGATCGAGTCCCACGTCGGGCTCCCGGTGCATGGAGTCTGCTTCTCCCTCCGCCTATGTCTCTGCCTCTCTCTCTCTCTCTCTCTCTCTCTATGTGACTATCATAAATAAATAAAAATTTAAAAAAAAAAAAAAAA	T	0/0	0/0	0/0	0/0	0/0	0/0	0/0	0/0	0/0	0/0	0/0	0/0	0/1	0/0	0/0	0/0	0/0	0/0	0/0	0/0	0/0	0/0	0/0	0/0	0/0	2018-01-01	0/0	0/0	0/0	0/1	0/0	0/0	0/0	0/0	0/1	0/0	0/0	0/0	0/0	0/0	1	0	2	0	Not in range
28	1026108	DEL02673374	TGAAAAAGAGATCAAGAAAAAAAAAAAAAAAAGAAAAAAAAAAA	T	0/0	0/1	0/1	0/0	0/0	0/0	0/0	0/0	0/0	0/0	0/1	0/0	2018-01-01	2018-01-01	0/0	0/1	2018-01-01	0/0	0/1	0/1	0/0	2018-01-01	0/0	0/0	0/0	2018-01-01	0/0	0/0	0/0	0/1	0/1	0/0	0/0	2018-01-01	0/1	0/0	2018-01-01	0/1	0/1	0/0	6	0	5	0	Not in range
28	1032087	INS02673384	A	AGGAGAGGACGGGAGAGGACG	0/0	-1/-1	0/0	0/0	-1/-1	2018-01-01	0/0	0/0	0/0	0/1	0/1	-1/-1	0/1	2018-01-01	0/0	0/1	2018-01-01	2018-01-01	0/1	2018-01-01	2018-01-01	2018-01-01	-1/-1	2018-01-01	2018-01-01	2018-01-01	2018-01-01	-1/-1	0/0	0/1	2018-01-01	0/0	0/0	2018-01-01	2018-01-01	0/0	-1/-1	2018-01-01	0/1	2018-01-01	5	0	2	0	Not in range
28	1040896	INS02673405	T	TAGAATGCAAAATTGTCAAAAAAAAAAAAAAAAA	0/0	0/0	0/0	0/0	0/0	0/0	0/0	0/0	0/0	0/0	0/0	0/0	0/1	0/0	0/0	0/0	0/0	0/0	0/0	0/0	0/0	0/0	0/0	0/0	0/0	0/0	0/0	0/0	0/0	0/0	0/0	0/0	0/0	0/0	0/0	0/0	0/0	0/0	0/0	0/0	1	0	0	0	Not in range
28	1053655	DEL02673427	A	<DEL>	0/0	0/0	0/0	0/0	0/0	0/0	0/0	0/0	0/0	0/0	0/1	0/0	0/0	0/0	0/0	0/0	0/0	0/0	0/0	0/0	0/0	0/1	0/0	0/0	0/0	0/0	0/0	0/0	0/0	0/0	0/0	0/0	0/0	0/0	0/0	0/0	0/0	0/1	0/0	0/0	1	0	2	0	Not in range
28	1063847	INS02673454	G	GCAGCCAATGTTGCAGT	0/0	0/1	0/1	0/0	0/0	0/0	0/0	0/0	0/0	0/0	0/1	0/0	0/0	0/0	0/0	0/0	0/0	0/0	0/0	0/0	0/0	2018-01-01	0/0	0/0	0/0	2018-01-01	0/0	0/0	2018-01-01	0/1	0/0	0/0	0/0	0/0	0/1	0/0	0/0	2018-01-01	0/0	0/1	3	0	3	0	Not in range
28	1064942	DEL02673458	TTAAAATTTGGGATCCCTAGGTGGCGCAGCGGTTTGGCGCCTGCCTTTGGCCTAGGGCGCGATCCTGGAGACCCGGGATCGAGTCCCACATCGGGCTCCCGGTGCATGGAGCCTGCTTCTCCCTCTGCCTGTGTCTCTGCCTCTCTCTCTCTCTCTCAATCTCTGTGACTATCATAAATAAATAAAAATTAAAAAAAAAAAA	T	0/0	0/1	0/1	0/0	0/0	0/0	0/0	0/0	0/0	0/0	0/1	0/0	0/0	0/0	0/0	0/0	0/0	0/0	0/0	0/0	0/0	2018-01-01	0/0	0/0	0/0	2018-01-01	0/0	0/0	2018-01-01	0/1	0/0	0/0	0/0	0/0	0/1	0/0	0/0	2018-01-01	0/0	0/1	3	0	3	0	Not in range
28	1067990	INS02673462	C	CTTTTTTTTTTTTTTTTTGATTTTGACATGAT	0/0	0/0	0/1	0/0	0/0	0/0	0/0	0/0	0/0	0/0	0/1	0/0	0/0	0/0	0/0	0/0	0/0	0/0	0/0	0/0	0/0	2018-01-01	0/0	0/0	0/0	2018-01-01	0/0	0/0	2018-01-01	0/1	0/0	0/0	0/0	0/0	0/1	0/0	0/0	2018-01-01	0/0	0/1	2	0	3	0	Not in range
28	1072614	INS02673471	T	TGAAAATAAAACTGGAAAAAAAAAAAAAAA	0/0	0/0	0/0	0/0	0/0	0/0	0/0	0/0	0/0	0/0	0/1	0/0	0/0	0/0	0/0	0/0	0/0	0/0	0/0	0/0	0/0	2018-01-01	0/0	0/0	0/0	0/0	0/0	0/0	0/0	0/0	0/0	0/0	0/0	0/0	0/0	0/0	0/0	0/1	0/0	0/0	1	0	1	0	Not in range
28	1072620	INS02673472	T	TAAAACTGGAAAAAAAAAAAAAAAGAAAAA	0/0	0/0	0/0	0/0	0/0	0/0	0/0	0/0	0/0	0/0	0/1	0/0	0/0	0/0	0/0	0/0	0/0	0/0	0/0	0/0	0/0	2018-01-01	0/0	0/0	0/0	0/0	0/0	0/0	0/0	0/0	0/0	0/0	0/0	0/0	0/0	0/0	0/0	0/1	0/0	0/0	1	0	1	0	Not in range
28	1120719	DEL02673574	ATATTTATTTATTTATTTATTTATTTATT	A	0/0	0/0	0/0	0/0	0/0	0/0	0/0	0/0	0/0	0/0	0/0	0/0	0/0	0/0	0/0	0/0	0/0	0/0	0/0	0/0	0/0	0/0	0/0	0/0	0/0	2018-01-01	0/0	0/0	0/0	0/0	0/0	0/0	0/0	0/0	0/0	0/0	0/0	0/0	0/0	0/0	0	0	0	0	Not in range
28	1126875	INS02673584	G	GCTCTCTCTCTCTCTCTCT	0/0	0/1	0/1	0/0	0/0	0/0	0/0	0/0	2018-01-01	0/0	2018-01-01	0/0	2018-01-01	2018-01-01	0/0	0/1	-1/-1	0/0	0/1	0/1	0/0	2018-01-01	2018-01-01	0/0	0/0	2018-01-01	0/0	0/0	2018-01-01	0/1	0/1	0/1	0/0	2018-01-01	2018-01-01	0/1	2018-01-01	0/1	0/0	0/0	5	0	5	0	Not in range
28	1131581	DEL02673596	TCTCCTCTGCCCAGAGAAAACC	T	0/0	0/1	0/0	0/0	0/0	0/0	0/0	0/0	0/0	0/0	0/0	0/0	0/0	0/0	0/0	0/0	0/0	0/0	0/0	0/0	0/0	0/0	0/0	0/0	0/0	0/0	0/0	0/0	2018-01-01	0/0	0/0	0/0	0/0	0/0	0/0	0/0	0/0	0/0	0/0	0/0	1	0	0	0	Not in range
28	1132791	DEL02673598	A	<DEL>	0/0	0/1	0/1	0/0	0/0	0/0	0/0	0/0	0/0	0/0	0/0	0/0	0/0	0/0	0/0	0/0	0/0	0/0	0/0	0/0	0/0	0/0	0/0	0/0	0/0	2018-01-01	0/0	0/0	2018-01-01	0/0	0/0	0/0	0/0	0/0	0/0	0/0	0/0	0/0	0/0	0/0	2	0	0	0	Not in range
28	1155476	DEL02673632	T	<DEL>	0/0	2018-01-01	2018-01-01	0/0	0/0	2018-01-01	0/0	0/0	2018-01-01	2018-01-01	2018-01-01	2018-01-01	0/1	2018-01-01	0/1	2018-01-01	2018-01-01	2018-01-01	0/1	2018-01-01	2018-01-01	2018-01-01	2018-01-01	0/1	2018-01-01	2018-01-01	0/1	0/1	2018-01-01	2018-01-01	0/1	2018-01-01	0/0	2018-01-01	2018-01-01	2018-01-01	2018-01-01	2018-01-01	2018-01-01	0/1	3	0	5	0	Not in range
28	1161651	INS02673641	A	ATACTACTACACCCTTC	0/0	0/0	0/0	0/0	0/0	0/0	0/0	0/0	0/0	0/0	0/0	0/0	0/0	0/0	0/0	0/0	0/0	0/1	0/0	0/0	0/0	0/0	0/0	0/0	0/0	0/0	0/0	0/0	0/0	0/0	0/0	0/0	0/0	0/0	0/0	0/0	0/0	0/0	0/0	0/0	1	0	0	0	Not in range
28	1171028	DEL02673672	CGGGGCGGGAGCAGCTCGGGGGGCTCGGGGGCGGCTCCACGGAGGGGGCTG	C	0/0	0/0	0/0	0/0	0/0	0/0	0/0	0/0	0/0	0/0	0/0	0/0	0/1	0/0	0/0	0/0	0/0	0/0	0/0	0/0	0/0	-1/-1	0/0	0/0	0/0	0/0	0/0	0/0	0/0	0/0	-1/-1	0/0	0/0	0/0	0/1	0/0	0/0	0/0	0/0	0/0	1	0	1	0	Not in range
28	1171818	DEL02673675	C	<DEL>	0/0	0/0	0/0	0/0	0/0	0/0	0/0	0/0	0/0	0/0	0/0	0/0	0/0	0/1	0/0	0/0	0/1	0/0	0/0	0/0	0/0	0/0	0/0	0/0	0/0	0/0	0/0	0/0	0/0	0/0	0/0	0/0	0/0	0/0	0/0	0/0	0/1	0/0	0/0	0/0	2	0	1	0	Not in range
28	1171936	DEL02673677	TCCAAACTAGAAGTCTTTTTTTTTTTATTTTTTTTTAATTTTATTTATGATAGTCACAGAGAGAGAGAGAGAGAGAGAGAGGCAGAGACACAGGCAGAGGGAGAAGCAGGCTCCATGCACCGGGAGCCTGACGTGGGATTCGATCCCGGGTCTCCAGGATCGCGCCCTGGGCCAAAGGCAGGCGCCAAACCGCTGCGCCACCCAGGGATCC	T	0/0	0/0	0/1	0/0	0/0	0/0	0/0	0/0	2018-01-01	0/0	0/1	0/0	0/0	2018-01-01	0/0	0/1	0/1	0/0	0/1	0/0	0/0	0/0	2018-01-01	0/0	0/0	2018-01-01	0/0	0/0	0/0	0/0	0/0	0/1	0/0	2018-01-01	0/1	0/1	2018-01-01	0/0	0/0	0/0	5	0	3	0	Not in range
28	1185603	INS02673696	A	AACACACACACACACACACACAC	0/0	0/0	0/1	0/0	0/0	0/0	0/0	0/0	2018-01-01	0/0	2018-01-01	0/0	0/1	2018-01-01	0/0	0/1	2018-01-01	0/0	0/1	0/0	0/0	2018-01-01	2018-01-01	0/0	0/0	0/0	0/0	0/0	0/0	0/1	0/1	0/1	0/0	2018-01-01	2018-01-01	0/1	2018-01-01	0/1	0/0	0/0	4	0	5	0	Not in range
28	1195927	DEL02673717	T	<DEL>	0/0	0/0	0/0	0/0	0/0	0/0	0/0	0/0	0/0	0/0	0/0	0/0	0/0	0/1	0/0	0/0	0/1	0/0	0/0	0/0	0/0	0/0	0/1	0/0	0/0	0/0	0/0	0/0	0/0	0/0	0/0	0/0	0/0	0/0	0/0	0/0	0/1	0/0	0/0	0/0	2	0	2	0	Not in range
28	1195960	DEL02673718	TCGAGTCCTACATGGGGCTCCCCACAGGGAGCCTGCTTCTCCCTCTGCCTGTGTCTCTGCCTCTCTCTGTGTGTGTCTCATGAATAAATAAAGCAAGTCTTTAAAGAAAACTCGTATCTTTATCACTCACTTGCCAAGTCCTATCTTTCCTGCAGAGATCTGGCTATGACTTTCTCACGTTGAAGGGAATGTAGACTCTGCATACGC	T	0/0	0/0	0/0	0/0	0/0	0/0	0/0	0/0	2018-01-01	0/0	0/1	0/0	0/0	2018-01-01	0/0	0/1	2018-01-01	0/0	0/1	0/1	0/0	0/0	2018-01-01	0/0	0/0	0/0	0/0	0/0	0/0	0/0	0/1	0/1	0/0	2018-01-01	0/1	0/1	2018-01-01	0/0	0/0	0/0	4	0	4	0	Not in range
28	1229890	INS02673787	A	AGTGTGTGTGTGTGTGTGTGTGT	0/0	0/1	2018-01-01	0/0	0/0	0/0	0/0	0/0	0/0	2018-01-01	0/0	0/0	0/1	0/1	0/0	0/0	2018-01-01	0/0	0/0	2018-01-01	0/0	2018-01-01	0/0	0/0	-1/-1	0/0	0/1	0/0	2018-01-01	2018-01-01	0/0	0/0	0/0	-1/-1	0/1	0/0	-1/-1	0/1	0/0	-1/-1	3	0	3	0	Not in range
28	1229911	INS02673788	G	GTGTGTGTGTGTGTGTGTGTGTGT	0/0	0/0	2018-01-01	0/0	0/0	0/0	0/0	0/0	0/0	2018-01-01	0/0	0/0	0/1	0/0	0/0	0/0	2018-01-01	0/0	0/0	2018-01-01	0/0	2018-01-01	0/0	0/0	-1/-1	0/0	0/1	0/0	-1/-1	-1/-1	0/0	0/0	0/0	-1/-1	0/1	0/0	-1/-1	0/1	0/0	-1/-1	1	0	3	0	Not in range
28	1229912	INS02673789	T	TGTGTGTGTGTGTGTGTGC	0/0	0/0	2018-01-01	0/0	0/0	0/0	0/0	0/0	0/0	2018-01-01	0/0	0/0	0/1	0/0	0/0	0/0	2018-01-01	0/0	0/0	2018-01-01	0/0	2018-01-01	0/0	0/0	-1/-1	0/0	0/1	0/0	-1/-1	-1/-1	0/0	0/0	0/0	-1/-1	0/1	0/0	-1/-1	0/1	0/0	-1/-1	1	0	3	0	Not in range
28	1251876	DEL02673814	TGGTCTGAGGAGAATCTTTTTTTTTTTTTTTTTTTTTTTTTTTTTATTTATGACAGTCACACAGAGAGAGAGAGAGAGAGGCAGAGACACAGGCAGAGGGAGAAGCAGGCTCCATGCACTGGGAGCCTGACGTGGGATTCGATCCTAGGTCTCCAGGATCGCGCCCTGGGCCCAAGGCAGGCGCCAAACCGCTGTGCCACCCAGGGATCCC	T	0/0	0/0	0/0	0/0	0/0	0/0	0/0	0/0	0/0	0/0	0/0	0/0	0/1	0/0	0/0	0/0	0/0	0/0	0/0	0/0	0/0	0/0	0/0	0/0	0/0	0/0	0/0	0/0	0/0	0/0	0/0	0/0	0/0	0/0	0/0	0/0	0/0	0/0	0/0	0/0	1	0	0	0	Not in range
28	1285345	INS02673879	T	TCAATACAAGGAATAGGAATACAATA	0/0	0/0	0/1	0/0	0/0	0/0	0/0	0/0	0/0	0/0	0/0	0/0	0/0	0/0	0/0	0/0	0/0	0/0	0/0	0/0	0/0	2018-01-01	0/0	0/0	0/0	0/0	0/0	0/0	0/0	0/0	0/0	0/0	0/0	0/0	0/1	0/0	0/0	0/1	0/0	0/0	1	0	2	0	Not in range
28	1349760	DEL02674004	AAGACTGAATCAAATGGT	A	0/0	0/0	0/1	0/0	0/0	0/0	0/0	0/0	0/0	0/0	0/0	0/0	0/0	0/0	0/0	0/0	0/0	0/0	0/0	0/0	0/0	2018-01-01	0/0	0/0	0/0	0/0	0/0	0/0	0/0	0/0	0/0	0/0	0/0	0/0	0/0	0/0	0/0	0/1	0/0	0/0	1	0	1	0	Not in range
28	1367639	DEL02674050	ACCCTTCCCAATGACAAGTGCCCTTACCAAGGACAAGTGCTCTTTCCAAGGACAAGCG	A	0/0	0/0	0/1	0/0	0/0	0/0	0/0	0/0	0/0	0/0	0/0	0/0	0/0	0/0	0/0	0/0	0/0	0/0	0/0	0/0	0/0	2018-01-01	0/0	0/0	0/0	0/0	0/0	0/0	0/0	0/0	0/0	0/0	0/0	0/0	0/0	0/0	0/0	0/1	0/0	0/0	1	0	1	0	Not in range
28	1423265	BND02674171	G	]CHR25	0/0	0/0	0/0	0/1	0/0	0/0	0/0	0/0	0/0	0/0	0/0	0/0	0/0	0/0	0/0	0/0	0/0	0/0	0/0	0/0	0/0	0/0	0/0	0/0	0/0	0/0	0/0	0/0	0/0	0/0	0/0	0/0	0/0	0/0	0/0	0/0	0/0	0/0	0/0	0/0	1	0	0	0	Not in range
28	1432589	DEL02674186	TGGGTGCGGGTGCGGGTGCGGGTGC	T	0/0	0/0	0/1	0/0	0/0	2018-01-01	0/0	0/0	0/0	0/0	2018-01-01	0/1	0/0	0/1	2018-01-01	0/1	0/0	0/0	0/1	0/1	0/0	0/0	0/0	2018-01-01	2018-01-01	0/0	0/0	2018-01-01	0/0	0/0	0/0	0/1	0/0	0/0	0/0	0/0	0/1	0/0	0/1	0/1	6	0	4	0	Not in range
28	1454109	DEL02674229	TGAAAAATAATGGCTAAAAAAAAGGAAGAA	T	0/0	0/0	0/0	0/0	0/0	0/0	0/0	0/0	0/0	0/0	0/0	0/1	0/0	0/0	0/0	0/0	0/0	0/0	0/0	0/0	0/0	0/0	0/0	0/0	0/0	0/0	0/0	0/0	2018-01-01	0/0	0/0	0/0	0/0	0/0	0/1	0/0	0/0	0/0	0/0	0/0	1	0	1	0	Not in range
28	1454257	DEL02674231	CAAAGCCACAATGAAAAAAAAAAAAA	C	0/0	0/0	0/0	0/0	0/0	0/0	0/0	0/0	0/0	0/0	0/0	0/1	0/0	0/0	0/0	0/0	0/0	0/0	0/0	0/0	0/0	0/0	0/0	0/0	0/0	0/0	0/0	0/0	2018-01-01	0/0	0/0	0/0	0/0	0/0	0/1	0/0	0/0	0/0	0/0	0/0	1	0	1	0	Not in range
28	1460353	DEL02674249	TGGTCTGCTATTTCCTTTTTTTTTTTTTTTAAAGATTTTATTTATTTATTCATGATAGTCACACACACACAGAGAGAGAGAGAGAGAGAGAGGCAGAGACATAGGCAGAGGGAGAAGCAGGCTCCATGCAGGGAGCCTGACGTGGGATTCGATCCCGGGTCTCCAGGATCGCGCCCTGGGCCAAAGGCAGGTGCTAAACCGCTGCGCCACCCAGGGATCCC	T	0/0	0/0	0/0	0/0	0/0	0/0	0/0	0/0	0/0	0/0	0/0	0/0	0/0	0/0	0/0	0/0	0/0	0/0	0/0	0/0	0/0	0/0	0/0	0/0	0/0	0/0	0/0	0/0	2018-01-01	0/0	0/0	0/0	0/0	0/0	0/0	0/0	0/0	0/0	0/0	0/0	0	0	0	0	Not in range
28	1511814	DEL02674332	AAAAAAAAAAAACAAACAAAC	A	0/0	0/1	2018-01-01	0/0	0/0	0/0	0/0	0/0	2018-01-01	0/0	0/0	0/1	0/1	0/0	0/1	0/0	0/0	2018-01-01	0/1	0/0	2018-01-01	-1/-1	2018-01-01	0/0	0/0	-1/-1	0/0	0/0	-1/-1	0/0	0/0	2018-01-01	-1/-1	0/0	2018-01-01	0/1	0/0	-1/-1	0/0	0/1	5	0	2	0	Not in range
28	1570201	INS02674438	G	GAGAGAGAGAGAGAGAA	0/0	0/0	0/1	0/0	0/0	0/0	0/0	0/1	0/0	0/1	0/1	0/0	0/1	2018-01-01	0/0	0/1	2018-01-01	0/1	0/0	0/1	0/0	2018-01-01	0/0	0/0	0/0	0/0	0/1	0/0	2018-01-01	2018-01-01	2018-01-01	0/0	0/0	2018-01-01	0/1	0/0	2018-01-01	2018-01-01	0/0	0/0	8	0	2	0	Not in range
28	1587505	DEL02674463	GCCCTCATAAGCAGGAGCCACCCAGCCTCACTCATGGC	G	0/0	0/0	0/0	0/0	0/0	0/0	0/0	0/1	0/0	0/1	0/1	0/0	0/1	2018-01-01	0/0	0/1	2018-01-01	0/1	0/0	0/1	0/0	0/0	0/0	0/0	0/0	0/0	0/1	0/0	0/0	2018-01-01	2018-01-01	0/0	0/0	2018-01-01	0/1	0/0	2018-01-01	0/0	0/0	0/0	7	0	2	0	Not in range
28	1626922	DEL02674538	TTAAAAAAAGATTTTTTTTTTTTTTTAAAGATTTCTTTAATTTATTTATTTATGATAGTCACACACACACAGAGAGAGAGAGAGGCAGAGACATATGCAGAGGGAGAAGCAGGCCCCATGCACCAGGAGCCCAACGTGGGATTTGATCCCGGGTCTCCAGGATCGCGCCCTGGGCCAAAGGCAGGCGCTAAACCGCTGCGCCACCCAGGGATCCC	T	0/0	2018-01-01	0/1	0/0	0/0	0/0	0/0	0/1	0/0	0/1	2018-01-01	0/1	0/1	2018-01-01	0/1	0/1	0/1	0/1	0/1	0/1	0/0	0/0	2018-01-01	0/0	0/0	2018-01-01	0/1	0/0	2018-01-01	2018-01-01	2018-01-01	0/1	0/0	2018-01-01	2018-01-01	0/1	2018-01-01	0/1	2018-01-01	0/1	11	0	5	0	Not in range
28	1628055	DEL02674544	TTTTGTTGTGGTTGTTTTCTCCTTCATGGATTCCTAATATAGGTATTTTGGCATTTTTTGGCCTGTCTTCAATTTAAACCATTTTCTCTCTGTTC	T	0/0	0/0	0/1	0/1	0/1	0/1	0/1	0/1	0/1	0/1	0/1	0/1	0/1	0/0	0/1	0/1	0/1	0/0	0/1	0/0	0/1	0/1	0/1	0/1	0/1	0/1	0/1	0/0	0/1	0/1	0/0	0/1	0/0	0/1	0/1	0/1	0/1	0/1	0/1	0/1	15	0	17	0	Not in range
28	1632316	INS02674565	A	ATTTTTTTTTTTTTTTTTTTTTTTTTTTTTTGAATTAAAT	0/0	0/0	0/0	0/0	0/0	0/0	0/0	0/0	0/0	0/1	0/0	0/0	0/0	0/0	0/0	0/0	0/0	0/1	0/1	0/0	0/0	0/0	0/0	0/0	0/0	0/0	0/0	0/0	0/0	0/0	0/1	0/1	0/0	0/0	0/0	0/0	0/0	0/0	0/0	0/0	3	0	2	0	Not in range
28	1653509	INS02674624	A	ATTTTGTCCACTATTCTTTTTTTTTT	0/0	2018-01-01	0/1	0/0	0/0	0/0	0/0	0/1	0/0	0/1	2018-01-01	0/0	0/1	2018-01-01	0/1	0/1	2018-01-01	0/1	0/1	0/1	0/0	0/0	0/0	0/0	0/0	2018-01-01	0/1	0/0	0/0	2018-01-01	2018-01-01	0/1	0/0	2018-01-01	0/1	0/1	2018-01-01	0/1	0/1	0/1	9	0	7	0	Not in range
28	1653514	INS02674625	G	GTCCACTATTCTTTTTTTTTTTTTTTTT	0/0	2018-01-01	0/1	0/0	0/0	0/0	0/0	0/1	0/0	0/1	2018-01-01	0/0	0/1	2018-01-01	0/1	0/1	2018-01-01	0/1	0/1	0/1	0/0	0/0	0/0	0/0	0/0	2018-01-01	0/1	0/0	0/0	2018-01-01	2018-01-01	0/1	0/0	2018-01-01	0/1	0/1	2018-01-01	0/1	0/1	0/1	9	0	7	0	Not in range
28	1653524	INS02674626	C	CTTTTTTTTTTTTTTTTTCCCCCTTTTT	0/0	0/1	0/1	0/0	0/0	0/0	0/0	0/1	0/0	0/1	0/1	0/0	0/1	0/1	0/1	0/1	0/1	0/1	0/1	0/1	0/0	0/0	0/0	0/0	0/0	0/1	0/1	0/0	0/0	0/1	0/1	0/1	0/0	0/1	0/1	0/1	0/1	0/1	0/1	0/1	13	0	12	0	Not in range
28	1670963	DEL02674673	T	<DEL>	0/0	0/0	0/0	0/0	0/0	0/0	0/0	0/0	0/0	0/0	0/0	0/0	0/0	0/0	0/0	0/0	0/0	0/0	0/0	0/0	0/0	0/0	0/0	0/0	0/0	0/0	0/0	0/0	0/0	0/0	0/0	0/0	0/0	0/0	0/1	0/0	0/0	0/0	0/0	0/0	0	0	1	0	Not in range
28	1682688	BND02674703	A	]CHR11	0/0	0/0	0/0	0/1	0/1	0/1	0/0	0/0	0/1	0/0	0/1	0/0	0/0	2018-01-01	0/0	0/0	0/0	0/0	0/0	0/0	0/0	0/0	0/0	0/1	0/1	0/1	0/1	0/0	0/0	0/0	0/0	0/0	0/0	2018-01-01	0/0	0/1	0/0	0/1	0/1	0/0	5	0	7	0	Not in range
28	1715837	DEL02674800	ATTTTTTCTTCAGATTTTTTATTTATTTATTTATTTTTT	A	0/0	2018-01-01	0/1	0/0	0/0	0/0	0/0	0/1	0/0	0/1	2018-01-01	0/1	0/1	2018-01-01	0/1	0/1	2018-01-01	0/1	0/1	0/1	0/0	0/0	2018-01-01	0/0	0/0	2018-01-01	0/1	0/0	2018-01-01	2018-01-01	2018-01-01	0/1	0/0	2018-01-01	2018-01-01	0/1	2018-01-01	0/1	0/1	0/1	10	0	6	0	Not in range
28	1767241	BND02674922	C	]CHR12	0/0	0/0	0/0	0/1	0/0	0/0	0/0	0/0	0/0	0/0	0/0	0/0	0/0	0/0	0/0	0/0	0/0	0/0	0/0	0/0	0/0	0/0	0/0	0/0	0/0	0/0	0/0	0/0	0/0	0/0	0/0	0/0	0/0	0/0	0/0	0/0	0/0	0/0	0/0	0/0	1	0	0	0	Not in range
28	1767468	BND02674924	G	G]CHR1	0/0	0/0	0/0	0/1	0/0	0/0	0/0	0/0	0/0	0/0	0/0	0/0	0/0	0/0	0/0	0/0	0/0	0/0	0/0	0/0	0/0	0/0	0/0	0/0	0/0	0/0	0/0	0/0	0/0	0/0	0/0	0/0	0/0	0/1	0/0	0/0	0/0	0/0	0/0	0/0	1	0	1	0	Not in range
28	1770070	DEL02674932	GTAAACGATAGCAGTATCGT	G	0/0	2018-01-01	0/1	0/0	0/0	0/0	0/0	0/1	0/0	2018-01-01	2018-01-01	0/1	0/1	2018-01-01	0/1	0/1	2018-01-01	0/0	0/1	0/1	0/0	2018-01-01	2018-01-01	0/0	0/0	2018-01-01	0/1	0/0	2018-01-01	2018-01-01	2018-01-01	0/1	0/0	2018-01-01	2018-01-01	0/1	2018-01-01	2018-01-01	2018-01-01	0/1	8	0	4	0	Not in range
28	1770071	DEL02674933	TAAACGATAGCAGTATCGTTTTTTTTCTTTCCCATTTAAAGGTATTAAA	T	0/0	2018-01-01	0/1	0/0	0/0	0/0	0/0	0/1	0/0	2018-01-01	2018-01-01	0/1	0/1	2018-01-01	0/1	0/1	2018-01-01	0/1	0/1	0/1	0/0	2018-01-01	2018-01-01	0/0	0/0	2018-01-01	0/1	0/0	2018-01-01	2018-01-01	2018-01-01	0/1	0/0	2018-01-01	2018-01-01	0/1	2018-01-01	2018-01-01	2018-01-01	0/1	9	0	4	0	Not in range
28	1779588	INS02674968	T	TAGAAAAATCAGAAGGAAAAAAAAAAAAAAA	0/0	2018-01-01	0/1	0/0	0/0	0/0	0/0	0/1	0/0	0/1	2018-01-01	0/0	0/0	2018-01-01	0/1	0/1	2018-01-01	0/1	0/1	0/1	0/0	2018-01-01	0/0	0/0	0/0	2018-01-01	0/1	0/0	0/0	2018-01-01	2018-01-01	0/1	0/0	2018-01-01	0/1	0/1	2018-01-01	2018-01-01	2018-01-01	0/1	8	0	5	0	Not in range
28	1779590	INS02674969	G	GAAAAATCAGAAGGAAAAAAAAAAAAAAAAA	0/0	2018-01-01	0/1	0/0	0/0	0/0	0/0	0/1	0/0	0/1	2018-01-01	0/0	0/0	2018-01-01	0/1	0/1	2018-01-01	0/1	0/1	0/1	0/0	2018-01-01	0/0	0/0	0/0	2018-01-01	0/1	0/0	0/0	2018-01-01	2018-01-01	0/1	0/0	2018-01-01	0/1	0/1	2018-01-01	2018-01-01	2018-01-01	0/1	8	0	5	0	Not in range
28	1779599	INS02674970	G	GAAGGAAAAAAAAAAAAAAAAAAAAAATCAA	0/0	2018-01-01	0/1	0/0	0/0	0/0	0/0	0/1	0/0	0/1	2018-01-01	0/0	0/0	2018-01-01	0/1	0/1	2018-01-01	0/1	0/1	0/1	0/0	2018-01-01	0/0	0/0	0/0	2018-01-01	0/1	0/0	0/0	2018-01-01	2018-01-01	0/1	0/0	2018-01-01	0/1	0/1	2018-01-01	2018-01-01	2018-01-01	0/1	8	0	5	0	Not in range
28	1783966	DEL02674981	ACTAAGTCATTAATTTAAATATCTTTTTTTTTTAAACTTTTATTTTATTTATGATAGTCATACAGAGAGAGAGAGAGAGAGAGAGAGGCAGAGACACAGGCAGAGGGAGAAGCAGGCTCCATGCACCGGGAGCCTGACATGGGATTCGATCCTGGGTCTCCAGGATCGCGCCCCGGGCCAAAGGCAGGCGCCAAACCGCTGCGCCACCCAGGGATCCC	A	0/0	2018-01-01	0/1	0/0	0/0	0/0	0/0	0/1	0/0	0/1	2018-01-01	0/0	0/1	2018-01-01	0/1	0/1	2018-01-01	0/1	0/1	0/1	0/0	2018-01-01	0/0	0/0	0/0	2018-01-01	0/1	0/0	0/0	2018-01-01	2018-01-01	0/1	0/0	2018-01-01	0/1	0/1	2018-01-01	2018-01-01	2018-01-01	0/1	9	0	5	0	Not in range
28	1873244	INS02675241	C	CAGTAGTGTCACATTTA	0/0	2018-01-01	0/1	0/0	0/0	2018-01-01	0/0	0/0	0/0	0/1	0/1	0/1	0/0	0/0	0/1	0/1	2018-01-01	0/1	0/1	0/0	0/0	0/0	0/0	0/1	2018-01-01	0/0	2018-01-01	2018-01-01	0/0	0/0	0/1	0/1	2018-01-01	0/0	0/0	0/0	0/0	0/0	0/1	0/1	8	0	5	0	Not in range
28	1878511	DEL02675253	CATATACATGGGAAGGAAG	C	0/0	2018-01-01	0/1	0/0	0/0	2018-01-01	0/0	0/0	0/0	0/1	0/1	0/1	0/0	0/0	0/1	0/1	2018-01-01	0/1	0/1	0/0	0/0	0/0	0/0	0/1	2018-01-01	0/0	2018-01-01	2018-01-01	0/0	0/0	0/1	0/1	2018-01-01	0/0	0/0	0/0	0/0	0/0	0/1	0/1	8	0	5	0	Not in range
28	1883382	DEL02675263	ATTAAAGTGAAGTATTTTTTTTTTTTT	A	0/0	2018-01-01	0/1	0/0	0/0	2018-01-01	0/0	0/0	0/0	0/1	0/1	0/1	0/0	0/0	0/1	0/1	2018-01-01	0/1	0/1	0/0	0/0	0/0	0/0	0/1	2018-01-01	0/0	2018-01-01	2018-01-01	0/0	0/0	0/1	0/1	2018-01-01	0/0	0/1	0/0	0/0	0/0	0/1	0/1	8	0	6	0	Not in range
28	1887113	BND02675271	C	]CHR8	0/0	0/0	0/0	0/0	0/0	0/0	0/0	0/0	0/0	0/1	0/0	0/1	0/0	0/0	0/0	0/0	0/0	0/0	0/0	0/0	0/0	0/0	0/1	0/0	0/0	0/0	0/0	0/0	0/0	0/0	0/0	0/0	0/0	0/0	0/1	0/0	0/0	0/0	0/0	0/0	2	0	2	0	Not in range
28	1889399	DEL02675295	GTTTGTTTGTTTGTTTGTTTGTTTGTTTATTTATTTATTTATTTATTTATTTATTTATTTATTTATTTATTTATTTATTTATTTATTTATTTATTT	G	0/0	2018-01-01	2018-01-01	0/0	0/0	2018-01-01	0/0	0/0	0/0	0/1	0/1	0/1	0/1	0/0	2018-01-01	2018-01-01	2018-01-01	0/1	0/1	0/0	0/0	2018-01-01	-1/-1	0/1	0/1	2018-01-01	2018-01-01	0/1	0/1	0/0	0/1	0/1	2018-01-01	0/0	0/1	0/1	0/0	0/1	0/1	2018-01-01	6	0	10	0	Not in range
28	1912027	DEL02675366	ATTTCTCTCTGTTCTTTTTTTTTTTTTTTTTAAAGATTTTATTTATTTATTCATGATAGTCACACACAGAGAGAGAGGGAGGCAGAGACACAGGCAGAGGGAGAAGCAGGCTCCATGCACCGGGAGCCCGACATGGGACTCGATCCCGGGTCTCCAGGACCGCGCCCTGGGCCAAAGGCAGGCGCCAAACCGCTGCGCCACCCAGGGATCCC	A	0/0	2018-01-01	0/1	0/0	0/0	2018-01-01	0/0	0/0	0/0	2018-01-01	0/1	2018-01-01	0/1	0/1	2018-01-01	0/1	2018-01-01	0/1	0/1	0/0	0/0	2018-01-01	2018-01-01	0/1	2018-01-01	0/0	2018-01-01	2018-01-01	2018-01-01	0/0	0/1	0/1	2018-01-01	0/0	0/1	0/1	0/0	2018-01-01	2018-01-01	2018-01-01	7	0	5	0	Not in range
28	1975135	DEL02675506	TTAAAATCCATAGTACGGGATCCCTGGGTGGCGCAGCGGTTTGGCGCCTGCCTTTGGCCCAGGGCGCGATTCTGGAGACCCGGGATCGAGTCCCACATCGGGCTCCCGGTGCTTGGAGCCTGCTTCTCCCTCTGCCTGTGTCTCTGCCTCTCTCTTTCTCTCCGTGTGACTATCATGAATAAATAAATTTAAAAAAAAAAAAAAATAAAAAAAAATAAAATAAAA	T	0/1	2018-01-01	0/1	0/0	0/0	2018-01-01	0/0	0/0	0/0	0/1	0/1	0/1	0/1	0/0	2018-01-01	0/1	2018-01-01	0/1	0/1	0/0	0/0	2018-01-01	0/0	0/1	2018-01-01	0/0	2018-01-01	2018-01-01	0/0	0/0	0/1	0/1	2018-01-01	0/0	0/1	0/1	0/0	2018-01-01	0/1	2018-01-01	9	0	6	0	Not in range
28	2009213	DEL02675609	TTTTATTTTATTTTATTTTATTTTATTTTAA	T	0/0	0/0	0/0	0/0	0/0	0/0	0/0	0/1	0/0	0/1	0/1	0/0	0/0	2018-01-01	0/0	0/1	0/1	0/1	0/0	0/0	0/0	2018-01-01	0/1	0/0	0/0	2018-01-01	0/1	0/0	0/1	0/1	0/0	0/0	0/1	2018-01-01	0/0	0/0	0/1	2018-01-01	0/0	0/1	6	0	7	0	Not in range
28	2024533	DEL02675645	TCTGTGGGGACAATTTTTTTTTTTAATTTTTATTTATTTATGATAGTCACACACAGAGAGAGAGAGAGAGGCGGAGACGTAGGCAGAGGGAGAAGCAGGCTCCATGCACCAGGAGCCCGATATGGGATTCGATCCTGCGTCTCCAGGATCGCGCCCTGGGCCAAAGGCAGGCGCTAAACCGCTGCGCCACACAGGAATCC	T	0/0	0/0	0/1	0/0	0/0	0/0	0/0	0/1	2018-01-01	0/1	0/1	0/1	0/1	2018-01-01	0/1	0/1	0/0	0/1	0/0	0/1	0/0	2018-01-01	2018-01-01	0/0	0/0	2018-01-01	0/0	0/0	2018-01-01	2018-01-01	0/1	0/0	2018-01-01	2018-01-01	2018-01-01	2018-01-01	2018-01-01	2018-01-01	0/1	0/1	10	0	3	0	Not in range
28	2025776	DEL02675647	TTTTATTTATTTATTTA	T	0/0	2018-01-01	-1/-1	-1/-1	-1/-1	2018-01-01	0/0	0/1	-1/-1	2018-01-01	2018-01-01	0/1	2018-01-01	2018-01-01	2018-01-01	2018-01-01	2018-01-01	0/0	0/1	2018-01-01	2018-01-01	0/0	0/0	0/1	2018-01-01	2018-01-01	2018-01-01	2018-01-01	0/0	2018-01-01	2018-01-01	-1/-1	2018-01-01	2018-01-01	0/0	2018-01-01	2018-01-01	0/0	2018-01-01	2018-01-01	3	0	1	0	Not in range
28	2025911	DEL02675648	GGCTCCCTGCCAAGCAGGGAGCCT	G	0/0	0/0	0/0	0/0	0/0	0/0	0/0	0/0	0/0	0/0	0/0	0/0	0/0	0/0	0/0	0/0	0/0	0/0	0/0	0/0	0/0	0/0	0/0	0/0	0/0	0/0	0/0	0/0	2018-01-01	0/0	0/0	0/0	0/0	0/0	0/0	0/0	0/0	0/0	0/0	0/0	0	0	0	0	Not in range
28	2026573	DEL02675654	CATTTTATTTTATTTT	C	0/0	0/0	0/1	0/0	0/0	0/0	0/0	0/0	2018-01-01	0/0	0/0	0/1	0/1	0/1	0/1	0/0	0/0	0/1	0/0	0/0	0/0	0/0	0/0	0/0	0/0	0/0	0/0	0/0	0/0	0/0	0/0	0/0	0/0	0/0	0/1	0/1	0/0	0/0	0/0	0/0	6	0	2	0	Not in range
28	2026573	INS02675653	C	CATTTTATTTTATTTTATTTT	0/1	2018-01-01	0/1	0/0	0/0	0/0	0/0	0/0	-1/-1	0/1	0/1	0/1	-1/-1	-1/-1	0/0	0/1	2018-01-01	2018-01-01	0/1	-1/-1	0/0	0/1	-1/-1	0/0	0/1	-1/-1	0/1	0/1	2018-01-01	0/1	2018-01-01	0/1	0/0	-1/-1	2018-01-01	2018-01-01	-1/-1	0/0	0/1	0/0	7	0	7	0	Not in range
28	2036424	DEL02675683	TTTAAATTTTTTTTTTTTTATTTATTTATGATAGTCACAGAGAGAGGGAGAGAAAGAGAGACAGGCAGAGGGAGAAGCAGGCTGCATGCACCGGGAGCCCGATGTGGGATTCGATCCCAGGTCTCCAGGATCGCGCCCTGGGCCAAAGGCAGGCGCCAAACCGCTGCGCCACCCAGGGATCCCTGATTTTTTTTTTTTTA	T	0/0	0/0	0/1	0/0	0/0	0/0	0/0	0/1	2018-01-01	0/1	0/1	0/1	0/1	0/1	0/1	0/1	0/0	0/1	0/0	0/1	0/0	2018-01-01	2018-01-01	0/0	0/0	2018-01-01	0/0	0/0	2018-01-01	2018-01-01	0/1	0/0	0/1	0/1	2018-01-01	2018-01-01	0/1	2018-01-01	0/1	0/1	11	0	6	0	Not in range
28	2040026	DEL02675696	TAAGAATTAAAAATCAGCTGAGTGAAGTAAGTCAGTCGGAGAAGGACAAACATTATATGTTCTCATTCATTTGGGGAATATAAATAATAGTGAAAGGGAAAATAAGGGAAGGGAGAAGAAATGTGTGGGAAATATCAGAAAGGGAGACAGAACATAAAGACTGCTAACTCTGGGAAACGAACTAGGGGTGGTAGAAGGGGAGGAGGGCGGGGGGTGGGAGTGAATGGGTGACGGGCACTGGGTGTTATTCTGTATGTTAGTAAATTGAACACCAATAAAAAAAAAAAAAAAAAAAA	T	0/0	0/0	0/1	0/0	0/0	0/0	0/0	0/1	2018-01-01	0/1	0/1	0/1	0/1	2018-01-01	0/1	0/1	0/0	0/1	0/0	0/1	0/0	2018-01-01	2018-01-01	0/0	0/0	2018-01-01	0/0	0/0	2018-01-01	2018-01-01	0/1	0/0	2018-01-01	2018-01-01	2018-01-01	2018-01-01	2018-01-01	2018-01-01	0/1	0/1	10	0	3	0	Not in range
28	2052343	INV02675728	C	<INV>	0/0	0/0	0/0	0/0	0/0	0/0	0/0	0/0	0/0	0/0	0/0	0/0	0/0	0/0	0/0	0/0	0/0	0/0	0/0	0/0	0/0	0/0	0/0	0/0	0/0	0/0	0/0	0/0	0/1	0/0	0/0	0/0	0/0	0/0	0/0	0/0	0/0	0/0	0/0	0/0	0	0	1	0	Not in range
28	2056037	DEL02675738	ATTTTATTTTATTTTTTTTATTTTTATTTTTTTATTGGTGTTCAATTTACTAACATACAGAATAACACCCAGTGCCCGTCACCCATTCACTCCCACCCCCCACCCTCCTCCCCTTCTACCACCCCTAGTTCGTTTCCCAGAGTTAGCAGTCTTTACGTTCTGTCTCCCTTTCTGATATTTCCCACACATTTTTTCTCCCTTCCCTTATATTCCCTTTCACTATTATTTATATTCCCCAAATGAATGAGAACATATAATGTTTGTCCTTCTCCGACTGACTTACTTCACTCAGCAT	A	0/0	0/0	0/0	0/0	0/0	0/0	0/0	0/1	0/1	0/1	0/0	0/0	0/0	2018-01-01	0/0	0/1	0/0	0/0	0/0	0/0	0/0	2018-01-01	0/1	0/0	0/0	0/1	0/0	0/0	2018-01-01	0/1	0/0	0/0	0/0	2018-01-01	2018-01-01	0/1	2018-01-01	2018-01-01	0/0	0/1	4	0	5	0	Not in range
28	2075721	DEL02675788	TTTCCTTTCCTTTCCTTTCCTTTCCTTTCCTTTCCTTTCCTTTCCTTCCTTCC	T	0/0	0/1	0/0	0/0	0/0	0/1	0/0	0/0	0/1	0/1	0/1	0/0	0/1	0/1	0/1	0/1	0/0	0/1	0/1	0/0	0/0	0/1	0/0	0/0	0/0	0/1	0/0	0/0	0/0	0/1	0/1	0/1	0/0	0/1	0/0	0/1	0/1	0/1	0/0	0/0	11	0	9	0	Not in range
28	2114242	DEL02675872	TAAATAAATAAATAAATAAATAAATAAATAAATAAATA	T	0/0	0/0	0/0	0/0	0/0	0/0	0/0	0/0	0/0	0/0	0/0	0/1	0/1	0/0	0/0	0/0	0/0	0/0	0/0	0/0	0/0	0/0	2018-01-01	0/0	0/0	0/0	0/0	0/0	0/0	0/0	0/0	0/0	0/0	0/0	2018-01-01	0/0	0/0	0/0	0/0	0/0	2	0	0	0	Not in range
28	2114250	DEL02675873	TAAATAAATAAATAAATAAATAAATAAATA	T	0/0	0/0	0/0	0/0	0/0	0/0	0/0	0/1	0/0	0/0	0/1	0/0	0/0	2018-01-01	0/1	0/1	0/0	0/0	0/0	0/1	0/0	2018-01-01	0/0	0/0	0/0	0/0	0/0	0/0	2018-01-01	2018-01-01	0/1	0/0	2018-01-01	2018-01-01	-1/-1	0/1	2018-01-01	0/1	0/0	0/1	5	0	4	0	Not in range
28	2120418	DEL02675892	C	<DEL>	0/0	0/0	0/0	0/0	0/0	0/0	0/0	0/0	0/0	0/1	0/0	0/0	0/0	0/0	0/0	0/0	0/0	0/0	0/0	0/0	0/0	0/0	0/0	0/0	0/0	2018-01-01	0/0	0/0	0/0	0/0	0/0	0/0	0/0	0/0	0/0	0/0	0/0	0/0	0/0	0/0	1	0	0	0	Not in range
28	2131173	DEL02675922	TCTTAAGTCTGTTTTGTCTGATATTGATATAGTCTTTTCAACTTTCTTATGGTTACTGTTTTTGTAATTTTATCTTTTTCCTTAACTATCATCCTATTTGCAATTTTCAGTGTAA	T	0/0	0/0	0/0	0/0	0/0	0/0	0/0	0/0	0/0	0/0	0/0	0/0	0/0	0/0	0/0	0/0	0/0	0/0	0/0	0/0	0/0	0/0	0/0	0/0	0/0	0/0	0/0	0/0	2018-01-01	0/0	0/0	0/0	0/0	0/0	0/0	0/0	0/0	0/0	0/0	0/0	0	0	0	0	Not in range
28	2188299	INS02676027	A	ATCCAAAAGAATTTATTTTATTTTATTTTTTTTTT	0/0	0/1	0/1	0/0	0/0	0/0	0/0	0/0	0/0	0/0	0/0	0/0	0/0	0/0	0/0	0/0	2018-01-01	0/0	0/0	0/0	0/0	0/0	0/0	0/0	0/0	0/0	0/1	0/0	0/0	0/0	0/0	0/0	0/0	0/0	0/0	0/0	0/0	0/0	0/1	0/0	2	0	2	0	Not in range
28	2200857	DEL02676044	T	<DEL>	0/0	0/0	0/0	0/0	0/0	0/0	0/0	0/0	0/0	0/0	0/0	0/0	0/0	0/0	0/0	0/0	0/0	0/0	0/0	0/0	0/0	0/0	0/0	0/0	0/0	0/0	0/0	0/0	0/0	0/0	0/0	0/0	0/0	0/0	0/0	0/0	0/0	0/0	0/1	0/0	0	0	1	0	Not in range
28	2228840	DEL02676100	GTGGGAGATAAGGGCAGATTTCAGTGGGACTAGCCTTATTCATGGAAAGACAGGCACTGAAGGGATTCTC	G	0/0	0/0	0/0	0/0	0/0	0/0	0/0	0/0	0/0	0/0	0/0	0/0	0/1	0/0	0/0	0/0	0/0	0/0	0/0	0/0	0/0	0/0	0/0	0/0	0/0	0/0	0/0	0/0	0/0	0/0	0/0	0/0	0/0	0/0	0/0	0/0	0/0	0/0	0/0	0/0	1	0	0	0	Not in range
28	2247766	INS02676142	G	GTTTCAGGTGTACAATTTATTTATTTATTTTTTTT	0/0	0/1	0/1	0/0	0/0	0/0	0/0	0/0	0/0	0/0	0/0	0/0	0/0	0/1	0/0	0/0	2018-01-01	0/0	0/0	0/0	0/0	0/0	0/0	0/0	0/0	0/0	0/1	0/0	0/0	0/0	0/0	0/0	0/0	0/0	0/0	0/0	0/0	0/0	0/1	0/0	3	0	2	0	Not in range
28	2274823	DEL02676207	C	<DEL>	0/1	0/1	0/0	0/0	0/0	0/0	0/0	0/0	0/0	0/0	0/1	0/1	0/0	0/1	0/0	0/0	0/1	0/1	0/0	0/0	0/0	0/0	0/1	0/0	0/0	0/0	0/1	0/1	0/0	0/1	0/1	0/0	0/0	0/0	0/0	0/0	0/1	0/0	0/1	0/0	7	0	7	0	Not in range
28	2275229	DEL02676209	A	<DEL>	0/1	0/1	0/0	0/0	0/0	0/0	0/0	0/0	0/0	0/0	0/1	0/1	0/0	0/1	0/0	0/0	0/1	0/1	0/0	0/1	0/0	0/0	0/1	0/0	0/0	0/0	0/1	0/1	0/0	0/1	0/1	0/0	0/0	0/0	0/1	0/0	0/1	0/0	0/1	0/0	8	0	8	0	Not in range
28	2275297	DEL02676210	T	<DEL>	0/1	2018-01-01	2018-01-01	0/0	0/0	0/0	0/0	0/1	0/0	2018-01-01	2018-01-01	0/1	0/1	0/1	0/0	0/1	2018-01-01	0/1	0/1	0/1	0/0	0/0	2018-01-01	0/0	0/0	2018-01-01	0/1	0/1	0/0	0/1	2018-01-01	0/1	0/0	2018-01-01	2018-01-01	0/0	2018-01-01	0/0	2018-01-01	0/1	9	0	5	0	Not in range
28	2276865	INS02676218	T	TCTTAGTAAAGATACAGCTTAG	0/0	0/0	0/0	0/0	0/0	0/0	0/0	0/0	0/0	0/0	0/0	0/1	0/0	0/0	0/0	0/0	0/0	0/0	0/0	0/0	0/0	0/0	0/0	0/0	0/0	0/0	0/0	0/0	0/0	0/0	0/0	0/0	0/0	0/0	0/1	0/0	0/0	0/0	0/0	0/0	1	0	1	0	Not in range
28	2291274	DEL02676245	ATAAATAAATAAATAAG	A	0/1	2018-01-01	2018-01-01	0/0	0/0	0/0	0/0	0/1	0/0	2018-01-01	2018-01-01	0/1	0/0	0/1	0/0	0/1	2018-01-01	0/1	0/1	0/1	0/0	0/0	0/0	0/0	0/0	2018-01-01	0/1	0/1	0/0	0/1	2018-01-01	0/1	0/0	2018-01-01	0/1	0/0	2018-01-01	0/0	2018-01-01	0/1	8	0	6	0	Not in range
28	2310227	DEL02676283	G	<DEL>	0/1	2018-01-01	2018-01-01	0/0	0/0	0/0	0/0	0/1	0/0	2018-01-01	2018-01-01	0/1	0/0	0/1	0/0	0/1	2018-01-01	0/1	0/1	0/1	0/0	0/0	2018-01-01	0/0	0/0	2018-01-01	0/1	0/1	0/0	0/1	2018-01-01	0/1	0/0	2018-01-01	2018-01-01	0/1	2018-01-01	0/0	2018-01-01	0/1	8	0	6	0	Not in range
28	2338386	DUP02676333	A	<DUP>	0/0	0/0	0/0	0/0	0/0	0/1	0/0	0/0	0/0	0/0	0/0	0/1	0/0	0/0	0/0	0/0	0/0	0/0	0/0	0/0	0/0	0/0	0/0	0/0	0/1	0/0	0/1	0/1	0/0	0/0	0/0	0/0	0/0	0/0	0/0	0/0	0/0	0/0	0/0	0/0	2	0	3	0	Not in range
28	2351128	INS02676370	C	CTCTCTCTCTCTCTCTCTCTT	0/1	2018-01-01	2018-01-01	0/0	0/0	0/0	0/0	0/1	2018-01-01	0/1	0/1	0/1	0/0	2018-01-01	0/1	0/0	2018-01-01	0/1	0/1	0/0	0/0	0/0	-1/-1	0/1	0/0	0/1	0/1	0/1	0/0	2018-01-01	0/1	0/1	0/0	0/0	2018-01-01	0/1	2018-01-01	0/0	2018-01-01	0/1	8	0	8	0	Not in range
28	2352786	INS02676371	T	TTAAAAGATTATTTAAAAAAAA	0/1	2018-01-01	2018-01-01	0/0	0/0	0/0	0/0	0/1	2018-01-01	0/1	2018-01-01	0/1	0/0	2018-01-01	0/1	0/1	2018-01-01	2018-01-01	0/1	0/1	0/0	0/1	0/0	2018-01-01	0/0	2018-01-01	0/1	0/1	0/0	2018-01-01	2018-01-01	0/1	0/0	2018-01-01	0/1	0/1	2018-01-01	0/0	0/1	0/1	8	0	8	0	Not in range
28	2379267	DEL02676417	GTATATATATATATATATATATATATATATATATATATA	G	2018-01-01	2018-01-01	2018-01-01	0/0	0/0	0/0	0/0	0/1	2018-01-01	0/1	2018-01-01	0/1	0/0	2018-01-01	0/1	0/1	2018-01-01	2018-01-01	0/1	0/1	0/0	0/1	0/0	0/1	0/0	2018-01-01	0/1	0/1	0/0	2018-01-01	2018-01-01	0/1	0/0	2018-01-01	0/1	0/0	2018-01-01	0/0	0/1	0/1	7	0	8	0	Not in range
28	2379502	INS02676418	T	TTCATACCTGGCTACCTCTGGCTTTGCGTTTCTTTGA	0/1	0/1	0/1	0/0	0/0	0/0	0/0	0/1	2018-01-01	0/1	2018-01-01	0/1	0/0	0/0	0/0	0/1	0/0	2018-01-01	0/1	0/1	0/0	0/1	0/0	0/0	0/0	2018-01-01	0/0	0/1	0/0	0/1	2018-01-01	0/1	0/0	2018-01-01	0/1	0/0	2018-01-01	0/0	0/0	0/1	9	0	6	0	Not in range
28	2380556	INS02676420	A	AAAAAAAAAATATATATATATATATATATATATAGGTATATAGG	0/1	2018-01-01	2018-01-01	0/0	0/0	0/0	0/0	0/1	2018-01-01	2018-01-01	2018-01-01	0/1	0/0	2018-01-01	0/1	0/1	2018-01-01	0/1	0/1	0/1	0/0	0/1	-1/-1	0/1	0/0	2018-01-01	0/1	0/1	0/0	2018-01-01	2018-01-01	0/1	0/0	2018-01-01	2018-01-01	0/0	2018-01-01	0/0	2018-01-01	0/1	8	0	6	0	Not in range
28	2386294	DEL02676433	AAACAAATATATTGTTTTTTTT	A	0/1	2018-01-01	2018-01-01	0/0	0/0	0/0	0/0	0/1	2018-01-01	0/1	2018-01-01	0/1	0/0	2018-01-01	0/1	0/1	2018-01-01	2018-01-01	0/1	0/1	0/0	0/1	0/0	0/1	0/0	2018-01-01	0/1	0/1	0/0	2018-01-01	2018-01-01	0/1	0/0	2018-01-01	0/1	0/1	2018-01-01	0/0	0/1	0/1	8	0	9	0	Not in range
28	2399913	DEL02676463	GACCCTTTCTTTTTTTTTTTGATTTTTTTTTATTTTATTTATTTTTTTATTGGTGTTCAATTTACTA	G	0/1	2018-01-01	2018-01-01	0/0	0/0	0/0	0/0	0/1	2018-01-01	0/1	2018-01-01	0/1	0/0	2018-01-01	0/1	0/1	2018-01-01	2018-01-01	0/1	0/1	0/0	0/1	0/0	0/1	0/0	2018-01-01	0/1	0/1	0/0	2018-01-01	2018-01-01	0/1	0/0	2018-01-01	0/1	0/1	2018-01-01	0/0	0/1	0/1	8	0	9	0	Not in range
28	2429484	DEL02676517	CTGATAGGTTTTTTTTTTTTTTTT	C	0/1	0/1	0/0	0/0	0/0	0/0	0/0	0/1	2018-01-01	2018-01-01	2018-01-01	0/1	0/0	0/0	0/0	0/1	0/0	2018-01-01	0/1	0/1	0/0	0/1	0/0	0/0	0/0	0/0	0/0	0/1	0/0	0/1	2018-01-01	0/1	0/0	2018-01-01	0/1	0/1	2018-01-01	0/0	0/0	0/1	7	0	7	0	Not in range
28	2442041	DEL02676544	ATCAAGTTATCTTTTTGGGATTTTTTTTTTTTTTTTTTTTTTTTTTTTTTTAAATTTTTTTTAATTTATTTATGATAGACACACAGTGAGAGAGAGAGAGAGGCAAAAACACAGGCAGAGGGTGAAGCAGGCTCCACGCACCGGGAGCCCGACGTGGGGGTTCGATCCCGGGTCTCCAGGATCGCGCCCTGGGCCAAAGGCAGGCGCTAAACCGCTGCGCCACCCAGGGATCCCC	A	0/1	2018-01-01	2018-01-01	0/0	0/0	0/0	0/0	0/1	2018-01-01	2018-01-01	2018-01-01	0/1	0/1	2018-01-01	0/1	2018-01-01	2018-01-01	2018-01-01	0/1	0/1	0/0	0/1	2018-01-01	0/1	0/0	2018-01-01	0/1	0/1	0/0	2018-01-01	2018-01-01	0/1	0/0	2018-01-01	2018-01-01	2018-01-01	2018-01-01	0/0	2018-01-01	0/1	7	0	6	0	Not in range
28	2471761	INS02676597	C	CATATATATATATATATATATATAT	0/0	0/1	0/0	0/0	0/0	2018-01-01	0/0	0/0	-1/-1	2018-01-01	-1/-1	2018-01-01	0/0	0/0	0/0	2018-01-01	0/0	2018-01-01	0/1	0/0	0/0	0/0	0/0	0/0	0/0	0/0	0/1	2018-01-01	0/0	0/0	-1/-1	0/0	0/0	-1/-1	0/1	2018-01-01	0/0	0/0	2018-01-01	0/0	2	0	2	0	Not in range
28	2488147	INS02676634	T	TTTATTATTATTATTATTA	0/1	0/0	2018-01-01	0/0	0/0	2018-01-01	0/0	0/1	2018-01-01	2018-01-01	0/1	2018-01-01	0/1	0/0	0/0	2018-01-01	0/0	0/0	0/0	0/1	0/0	2018-01-01	0/0	0/0	0/0	2018-01-01	0/1	0/1	0/0	0/1	0/1	0/0	0/0	2018-01-01	2018-01-01	2018-01-01	2018-01-01	0/1	2018-01-01	0/1	5	0	6	0	Not in range
28	2489257	DEL02676636	AATAAATTGCATTTTCTTTTTTTTTTTTTTTTTTTT	A	2018-01-01	0/1	2018-01-01	0/0	0/0	2018-01-01	0/0	0/1	2018-01-01	2018-01-01	2018-01-01	2018-01-01	2018-01-01	2018-01-01	2018-01-01	2018-01-01	2018-01-01	2018-01-01	0/1	2018-01-01	0/0	2018-01-01	2018-01-01	2018-01-01	2018-01-01	2018-01-01	2018-01-01	2018-01-01	2018-01-01	2018-01-01	0/1	0/0	2018-01-01	2018-01-01	2018-01-01	2018-01-01	2018-01-01	2018-01-01	2018-01-01	2018-01-01	3	0	1	0	Not in range
28	2491753	DEL02676641	TTCAGGCTCTACCAGCAAGCAAGCAA	T	0/1	0/0	0/0	0/0	0/0	2018-01-01	0/0	0/1	2018-01-01	0/0	2018-01-01	0/1	0/0	2018-01-01	0/1	0/1	0/0	0/1	0/0	0/1	0/0	2018-01-01	2018-01-01	0/1	2018-01-01	0/0	0/1	2018-01-01	0/0	2018-01-01	0/1	0/0	2018-01-01	2018-01-01	0/0	0/1	2018-01-01	0/1	0/0	0/1	7	0	6	0	Not in range
28	2501530	INS02676671	T	TTTACAGGAAGAACTATGTTA	0/0	0/0	0/0	0/0	0/0	0/0	0/0	0/0	0/0	0/0	0/0	0/0	0/1	0/0	0/0	0/0	0/0	0/0	0/0	0/0	0/0	0/0	0/0	0/0	0/0	0/0	0/0	0/0	0/0	0/0	0/0	0/0	0/0	0/0	0/0	0/0	0/0	0/0	0/0	0/0	1	0	0	0	Not in range
28	2532820	DEL02676726	TGGTCTTTTTTTTTTTTTTTTTTTTTTTTTTTTTTTTTTGGCTGG	T	0/0	0/1	2018-01-01	0/0	0/0	2018-01-01	0/0	0/1	2018-01-01	2018-01-01	2018-01-01	2018-01-01	2018-01-01	0/1	0/0	2018-01-01	2018-01-01	0/1	0/1	2018-01-01	0/0	2018-01-01	2018-01-01	0/0	0/0	2018-01-01	2018-01-01	2018-01-01	2018-01-01	2018-01-01	0/1	0/0	2018-01-01	2018-01-01	2018-01-01	2018-01-01	2018-01-01	2018-01-01	2018-01-01	0/1	5	0	2	0	Not in range
28	2562714	DEL02676774	GGGGGAAACCTTTGAACC	G	0/0	0/1	2018-01-01	0/0	0/0	0/0	0/0	0/0	0/0	2018-01-01	0/1	0/1	2018-01-01	0/1	0/0	2018-01-01	2018-01-01	0/1	2018-01-01	2018-01-01	0/0	2018-01-01	2018-01-01	0/0	0/0	2018-01-01	0/1	0/0	2018-01-01	2018-01-01	0/1	0/0	2018-01-01	2018-01-01	2018-01-01	2018-01-01	2018-01-01	2018-01-01	2018-01-01	0/1	5	0	3	0	Not in range
28	2567104	DEL02676780	CAGAGGGGGAGGAGAGA	C	0/0	0/0	0/0	0/0	0/0	0/0	0/0	0/0	0/0	2018-01-01	0/0	0/0	0/0	0/0	0/0	0/0	0/0	2018-01-01	0/0	0/0	0/0	0/0	0/0	0/0	0/0	2018-01-01	0/0	0/0	0/0	0/0	0/0	0/0	0/0	0/0	0/0	0/1	0/0	0/0	0/1	0/0	0	0	2	0	Not in range
28	2567131	DEL02676781	GGGAGAGAGAGAGAGAGA	G	0/0	0/0	2018-01-01	0/0	0/0	0/0	0/0	0/0	0/0	0/0	2018-01-01	0/1	0/1	0/1	0/0	2018-01-01	2018-01-01	0/0	2018-01-01	2018-01-01	0/0	2018-01-01	0/0	0/0	0/0	0/0	0/1	0/0	2018-01-01	2018-01-01	2018-01-01	0/0	0/1	2018-01-01	0/1	2018-01-01	2018-01-01	2018-01-01	0/1	0/1	3	0	5	0	Not in range
28	2584329	INS02676808	C	CTGTCTCTCTGTATGTGTGTCTCTG	0/0	0/0	2018-01-01	0/0	0/0	0/0	0/0	0/0	0/0	0/1	0/1	0/1	0/1	0/1	0/0	0/0	0/0	0/0	2018-01-01	0/1	0/0	2018-01-01	0/0	0/0	0/0	2018-01-01	0/1	2018-01-01	0/0	0/1	0/0	0/0	0/0	0/0	0/0	2018-01-01	0/0	0/1	0/0	0/0	6	0	3	0	Not in range
28	2595331	INS02676828	C	CACACACACACACACACACAT	0/0	0/0	2018-01-01	0/0	0/0	2018-01-01	0/0	0/1	0/0	0/1	0/1	0/1	0/1	0/0	0/0	0/1	0/0	0/0	2018-01-01	0/0	0/0	-1/-1	0/0	0/0	0/0	0/0	0/1	2018-01-01	2018-01-01	0/1	0/0	0/1	0/0	0/0	0/0	2018-01-01	0/0	0/0	0/1	0/0	6	0	4	0	Not in range
28	2597872	DEL02676835	CTGAGAACAAATGTCTTTTTTTTTTTTTTTTTTT	C	0/0	0/0	2018-01-01	0/0	0/0	2018-01-01	0/0	0/0	0/0	2018-01-01	0/1	0/1	0/1	0/1	0/0	0/0	0/0	0/0	2018-01-01	0/1	0/0	2018-01-01	0/0	0/0	0/0	2018-01-01	0/1	2018-01-01	2018-01-01	0/1	0/0	0/1	0/0	0/0	0/0	2018-01-01	0/0	0/1	0/1	0/0	5	0	5	0	Not in range
28	2611527	INS02676870	A	AATTTATTTATTTATTTATTT	0/0	0/0	0/1	0/0	0/0	2018-01-01	0/0	0/0	0/0	0/0	0/1	0/1	0/0	0/0	0/0	0/0	0/0	0/0	0/0	0/0	0/0	0/0	0/0	0/0	0/0	0/0	0/1	2018-01-01	2018-01-01	0/0	0/0	0/1	0/0	0/0	0/0	0/1	0/0	0/0	0/0	0/0	3	0	3	0	Not in range
28	2612543	INS02676873	A	ATTTACATTCTTCTTTTTTTTTTTTTTTTTTTTT	0/0	0/0	0/1	0/0	0/0	0/0	0/0	0/0	0/0	0/0	0/1	0/1	0/0	0/0	0/0	0/0	0/0	0/0	0/0	0/0	0/0	0/0	0/0	0/0	0/0	0/0	0/1	2018-01-01	0/0	0/0	0/0	0/0	0/0	0/0	0/0	0/1	0/0	0/0	0/0	0/0	3	0	2	0	Not in range
28	2612552	INS02676874	C	CTACTTTTGTTTTTTTTTTTTTTTTTTTACATTT	0/0	0/0	0/1	0/0	0/0	0/0	0/0	0/0	0/0	0/0	0/1	0/1	0/0	0/0	0/0	0/0	0/0	0/0	0/0	0/0	0/0	0/0	0/0	0/0	0/0	0/0	0/1	2018-01-01	0/0	0/0	0/0	0/0	0/0	0/0	0/0	0/1	0/0	0/0	0/0	0/0	3	0	2	0	Not in range
28	2612554	INS02676875	A	ACTTTTGTTTTTTTTTTTTTTTTTTTTCATTCTTT	0/0	0/0	0/1	0/0	0/0	0/0	0/0	0/0	0/0	0/0	0/1	0/1	0/0	0/0	0/0	0/0	0/0	0/0	0/0	0/0	0/0	0/0	0/0	0/0	0/0	0/0	0/1	2018-01-01	0/0	0/0	0/0	0/0	0/0	0/0	0/0	0/1	0/0	0/0	0/0	0/0	3	0	2	0	Not in range
28	2612560	INS02676876	G	GTTTTTTTTTTTTTTTTTTTACATTCTACTTTTT	0/0	0/0	0/1	0/0	0/0	0/0	0/0	0/0	0/0	0/0	0/1	0/1	0/0	0/0	0/0	0/0	0/0	0/0	0/0	0/0	0/0	0/0	0/0	0/0	0/0	0/0	0/1	2018-01-01	0/0	0/0	0/0	0/0	0/0	0/0	0/0	0/1	0/0	0/0	0/0	0/0	3	0	2	0	Not in range
28	2613283	INS02676878	G	GAAACTATTACAGAAAAAAAAAAAAAAAAAAAA	0/0	0/0	0/1	0/1	0/1	2018-01-01	0/0	0/0	0/1	0/0	0/0	0/1	0/0	0/1	0/0	0/0	0/0	0/1	0/1	0/1	0/1	0/1	0/1	0/0	0/0	0/0	0/1	2018-01-01	2018-01-01	0/0	0/1	0/1	0/1	0/1	0/1	0/1	0/1	0/0	0/1	0/0	9	0	12	0	Not in range
28	2613287	INS02676879	C	CTATTACAGAAAAAAAAAAAAAAAAAAAAAACT	0/0	0/0	0/1	0/1	0/1	2018-01-01	0/0	0/0	0/1	0/0	0/0	0/1	0/0	0/1	0/0	0/0	0/1	0/1	0/1	0/1	0/1	0/1	0/1	0/0	0/0	0/0	0/1	2018-01-01	2018-01-01	0/0	0/1	0/1	0/1	0/1	0/1	0/1	0/1	0/0	0/1	0/0	10	0	12	0	Not in range
28	2626890	DEL02676911	TTTATTTATTTATTTTTATTTTA	T	0/0	0/0	0/0	0/0	0/0	0/0	0/0	0/0	0/0	0/1	0/1	0/0	0/0	0/0	0/0	0/0	0/0	0/0	0/0	0/0	0/0	0/0	0/1	0/0	0/0	0/0	0/0	0/0	0/0	0/0	0/0	0/0	0/0	0/0	0/0	0/0	0/0	0/0	0/1	0/0	2	0	2	0	Not in range
28	2635202	DEL02676929	A	<DEL>	0/0	0/1	0/0	0/0	0/0	0/1	0/0	0/0	0/0	0/0	0/0	0/0	0/0	0/1	0/0	0/0	0/0	0/0	0/0	0/1	0/0	0/0	0/0	0/0	0/0	0/1	0/1	0/0	0/0	0/1	0/0	0/0	0/1	0/0	0/0	0/0	0/0	0/0	0/0	0/0	4	0	4	0	Not in range
28	2635349	DEL02676930	A	<DEL>	0/0	0/1	0/0	0/0	0/0	0/1	0/0	0/0	0/0	0/0	0/0	0/0	0/0	0/1	0/0	0/0	0/0	0/0	0/0	0/1	0/0	0/1	0/0	0/0	0/0	0/1	0/1	0/0	0/0	0/1	0/0	0/0	0/1	0/0	0/0	0/1	0/0	0/0	0/0	0/0	4	0	6	0	Not in range
28	2635524	DEL02676931	T	<DEL>	0/0	0/1	0/0	0/0	0/0	0/1	0/0	0/0	0/0	0/0	0/0	0/0	0/0	0/1	0/0	0/0	0/0	0/0	0/0	0/1	0/0	0/1	0/0	0/0	0/0	0/1	0/1	0/0	0/0	0/1	0/0	0/0	2018-01-01	0/0	0/0	0/1	0/0	0/0	0/0	0/1	4	0	6	0	Not in range
28	2657571	DEL02676977	TGAAAAGCAAGACCCCCCCCACCACCACCAAAAAAAAAAAAAAAGAA	T	0/0	0/0	0/0	0/0	0/0	0/0	0/0	0/0	0/0	0/1	0/0	0/0	0/0	0/0	0/0	0/0	0/0	0/0	0/0	0/0	0/0	0/0	0/0	0/0	0/0	0/0	0/0	0/0	0/0	0/0	0/0	0/0	0/0	0/0	0/0	0/0	0/0	0/0	0/1	0/0	1	0	1	0	Not in range
28	2659441	INS02676982	G	GGAGAGAGAAAGAGAGA	0/1	0/1	0/1	0/0	0/0	0/0	0/0	0/0	0/0	0/1	0/0	0/0	0/1	0/0	0/1	0/1	0/0	0/0	0/1	0/0	0/0	0/1	0/0	0/0	0/0	0/0	0/0	0/1	0/0	0/0	0/1	0/1	0/0	0/0	0/0	0/0	0/0	0/1	0/1	0/1	8	0	7	0	Not in range
28	2666334	DEL02676995	TTAAAATTTACTATTATTAAAAAAATAAAATAAAATAAAA	T	0/1	0/1	0/1	0/0	0/0	0/0	0/0	0/0	0/0	0/1	0/0	0/0	0/1	0/0	0/1	0/1	0/0	0/0	0/1	0/0	0/0	0/1	0/0	0/0	0/0	0/0	0/0	0/0	0/0	0/0	0/1	0/1	0/0	0/0	0/0	0/0	0/0	0/1	0/1	0/1	8	0	6	0	Not in range
28	2671321	DEL02677005	TGAAAATGCTGGGATTAGGGATCCCTGGGTGGCGCAGCGGTTTGGCGCCTGCCTTTGGCCCAGGGCGCGATCCTGGAGACCCGGGATCGAATCCCACATCGGGCATCCCGGTGCATGGAGCCTGCTTATCCCTCTGCCTATGTCTCTGCCTCTCTCTCTCTCTCTATCATAAATAAGTGAAAATTGAAAAAAAAAAAAAAAAAGAAAA	T	0/0	0/0	0/1	0/0	0/0	0/0	0/0	0/0	0/0	0/0	0/0	0/0	0/0	0/0	0/0	0/0	0/0	0/0	0/0	0/0	0/0	0/0	0/0	0/0	0/0	0/0	0/0	0/0	0/0	0/0	0/0	0/0	0/0	0/0	0/0	0/0	0/0	0/0	0/0	0/0	1	0	0	0	Not in range
28	2679995	INS02677021	G	GGCCTGGGGCAGGAGGCAGGCTGGA	0/1	0/1	0/1	0/0	0/0	0/0	0/0	0/0	0/0	0/1	0/0	0/0	0/0	0/0	0/1	0/0	0/0	0/0	0/0	0/0	0/0	0/1	0/0	0/0	0/0	0/0	0/0	0/0	0/0	0/0	0/1	0/1	0/0	0/0	0/0	0/0	0/0	0/1	0/1	0/1	5	0	6	0	Not in range
28	2686312	INS02677035	T	TAAGACATTGATTATGAAGGTGCAACACATCTTACATTGGGAGTAA	0/0	0/0	0/1	0/0	0/0	0/0	0/0	0/0	0/0	0/0	0/0	0/1	0/0	0/0	0/0	0/1	0/0	0/0	0/0	0/0	0/0	0/0	0/0	0/0	0/0	0/0	0/1	0/1	0/0	0/0	0/0	0/0	0/0	0/0	0/0	0/1	0/0	0/0	0/0	0/0	3	0	3	0	Not in range
28	2702410	INS02677067	A	AATATACTTTTCATATACTTT	0/0	0/0	0/0	0/0	0/0	0/0	0/0	0/0	0/0	0/1	0/0	0/0	0/0	0/0	0/0	0/0	0/0	0/0	0/0	0/0	0/0	0/0	0/0	0/0	0/0	0/0	0/0	0/0	0/0	0/0	0/0	0/0	0/0	0/0	0/0	0/0	0/0	0/0	0/1	0/0	1	0	1	0	Not in range
28	2705899	INS02677074	G	GTTGTTGTTGTTGTTGTTCTTCTTCTTCTTC	0/1	0/1	0/0	0/0	0/0	0/1	0/0	0/0	0/0	0/0	0/0	0/0	0/0	0/0	0/1	0/0	0/0	0/1	0/0	0/0	0/0	0/1	0/0	0/1	0/0	0/0	0/0	0/0	0/1	0/0	0/1	0/1	0/0	0/0	0/1	0/0	0/0	0/1	0/1	0/1	5	0	9	0	Not in range
28	2733879	INS02677144	C	CTTAACTTCTTAACTTCT	0/0	0/0	0/0	0/0	0/0	0/0	0/0	0/0	0/0	0/1	0/0	0/0	0/0	0/0	0/0	0/0	0/0	0/0	0/0	0/0	0/0	0/0	0/0	0/0	0/0	0/0	0/0	0/0	0/0	0/0	0/0	0/0	0/0	0/0	0/0	0/0	0/0	0/0	0/1	0/0	1	0	1	0	Not in range
28	2750445	DEL02677180	TGGATTCACAGATTCTTTTTTTTTTTTTTTAAATTTTTATTATTCATGATAGTCACACAGAGAGAGAGAGAGAGAGAGAGAGGCAGAGACATAGGCAGAGGGAGAAGCAGGCTCCATGCACCGGGAGCCTGACGTGGGATTCGATTCGGGGTTTCCAGGATCGCGCCCTGGGCCAGAGGCAGGCGCTAAACCGCTGCGCCACCCAGGGATCCC	T	0/0	0/0	0/0	0/0	0/0	0/0	0/0	0/0	0/0	0/0	0/0	0/0	0/0	0/1	0/1	0/0	0/0	0/0	0/0	0/0	2018-01-01	0/0	2018-01-01	0/1	2018-01-01	0/0	0/0	0/0	0/0	0/0	0/0	0/0	0/0	0/0	0/0	0/0	0/0	0/0	0/0	0/0	2	0	1	0	Not in range
28	2758837	INS02677200	T	TTAAAAAGAATAAGGGAAAAAAATAAAAAATAAAAAATAAAAAA	0/0	0/0	0/0	0/0	0/0	2018-01-01	0/0	0/0	0/0	0/0	0/0	0/0	0/0	0/0	0/0	0/1	0/0	0/0	0/0	0/1	0/0	0/0	0/0	0/0	0/0	0/0	0/0	0/0	0/0	0/0	0/0	0/0	0/0	0/0	0/0	0/0	0/0	0/0	0/0	0/0	2	0	0	0	Not in range
28	2778373	DEL02677229	CCTCCAAAGCAGAGCCTCACACAGAGT	C	0/0	0/0	0/0	0/0	0/0	2018-01-01	0/0	0/0	0/0	0/0	0/1	0/0	0/1	0/0	0/0	0/0	0/0	0/1	0/1	0/0	0/0	0/0	0/0	0/1	0/0	0/0	0/0	0/0	0/0	0/0	0/0	0/0	2018-01-01	0/0	0/0	0/1	0/0	0/1	0/0	0/0	4	0	3	0	Not in range
28	2844968	INS02677364	A	AAGAAGGAGAAGGAGAAGG	0/1	0/0	0/0	2018-01-01	0/0	2018-01-01	0/0	0/0	0/0	0/0	2018-01-01	0/0	0/1	0/0	0/0	0/1	2018-01-01	0/0	0/0	2018-01-01	0/0	0/1	-1/-1	0/0	0/0	0/0	0/1	0/1	0/0	0/1	0/0	0/0	2018-01-01	2018-01-01	0/0	0/0	0/0	0/1	0/0	0/0	3	0	5	0	Not in range
28	2870659	INS02677410	A	AACACACACACACACACAC	2018-01-01	2018-01-01	0/1	0/0	0/0	2018-01-01	0/0	0/0	0/0	0/1	0/0	0/0	0/0	0/0	0/1	2018-01-01	2018-01-01	0/1	0/1	2018-01-01	0/0	0/1	0/0	0/1	0/0	0/0	2018-01-01	0/1	2018-01-01	2018-01-01	2018-01-01	2018-01-01	2018-01-01	-1/-1	2018-01-01	0/1	2018-01-01	0/1	2018-01-01	0/1	5	0	6	0	Not in range
28	2872407	INS02677418	T	TCATGCCTTTGTCTTTCTGATTTTAGTATATGTGCTGCCGAAACGAGCA	0/1	2018-01-01	2018-01-01	2018-01-01	0/0	0/0	0/0	0/1	2018-01-01	0/1	0/1	0/0	0/0	0/1	0/1	0/1	0/0	2018-01-01	2018-01-01	0/1	0/0	2018-01-01	2018-01-01	0/1	0/0	2018-01-01	0/1	0/0	2018-01-01	0/1	2018-01-01	2018-01-01	0/0	0/0	0/1	2018-01-01	2018-01-01	2018-01-01	2018-01-01	2018-01-01	8	0	4	0	Not in range
28	2873860	DEL02677421	TAAAAATACAAAATGTTTGTTTTTTTTTAATTTTTATTTATTTATGATAGTCACACAGAGAGAGAGAGAGAGAGAGAGAGAGAGAGAGAGAGGCAGAGACACAGGCAGAGGGAGAAGCAGGCTCCATGCACCGGGAGCCCGACGTGGGATTCGATCCAGGGTCTCCAGGATCGTGCCCTGGGCCAAAGGCAGGTGCCAAACCGCTGCGCCACCCAGGGATCCC	T	2018-01-01	2018-01-01	2018-01-01	2018-01-01	0/0	0/0	0/0	0/1	2018-01-01	0/1	2018-01-01	2018-01-01	2018-01-01	2018-01-01	2018-01-01	2018-01-01	2018-01-01	2018-01-01	2018-01-01	2018-01-01	0/0	2018-01-01	2018-01-01	2018-01-01	2018-01-01	2018-01-01	2018-01-01	0/1	2018-01-01	2018-01-01	2018-01-01	2018-01-01	0/0	2018-01-01	0/1	2018-01-01	2018-01-01	2018-01-01	2018-01-01	2018-01-01	2	0	2	0	Not in range
28	2922646	INS02677493	A	AAACACCAAAGACACCCATCGTCCATCT	2018-01-01	2018-01-01	0/1	0/0	0/0	0/0	0/0	0/0	0/0	0/1	2018-01-01	0/0	0/1	0/0	0/1	2018-01-01	2018-01-01	0/1	0/1	2018-01-01	0/0	2018-01-01	0/0	0/1	0/0	2018-01-01	0/1	0/0	0/0	0/1	0/1	2018-01-01	2018-01-01	2018-01-01	0/1	0/1	2018-01-01	2018-01-01	0/1	0/1	6	0	8	0	Not in range
28	2933688	DEL02677510	TAAGAATGTGCTCGAAAAAAAAAAAAAAAAAAAAAAA	T	0/1	2018-01-01	0/1	0/0	2018-01-01	2018-01-01	0/0	0/1	2018-01-01	2018-01-01	2018-01-01	0/1	2018-01-01	0/0	0/1	0/1	2018-01-01	2018-01-01	2018-01-01	2018-01-01	2018-01-01	2018-01-01	0/0	0/1	0/0	2018-01-01	2018-01-01	2018-01-01	0/0	0/1	2018-01-01	2018-01-01	2018-01-01	0/0	2018-01-01	2018-01-01	2018-01-01	2018-01-01	2018-01-01	2018-01-01	6	0	2	0	Not in range
28	2950294	INS02677546	T	TAAAATTGATAAGCCTCAAAAAAAAAAAAA	0/1	0/0	0/0	0/0	0/0	0/0	0/0	0/0	0/0	0/0	0/1	0/0	0/1	0/0	0/0	0/0	2018-01-01	0/0	0/0	0/1	0/0	0/0	0/0	0/0	0/0	0/0	0/0	0/0	0/0	0/1	0/0	0/0	0/0	0/0	0/0	0/0	0/0	0/1	0/0	0/0	4	0	2	0	Not in range
28	2957841	INS02677567	C	CTAAAGTCCTAAATGCTATATAAGATCTA	0/1	0/0	0/0	2018-01-01	0/0	2018-01-01	0/0	0/1	2018-01-01	0/1	0/0	0/1	0/1	0/0	0/0	0/0	0/0	0/1	0/1	0/0	0/0	0/0	2018-01-01	0/0	0/0	2018-01-01	0/0	2018-01-01	0/0	0/0	0/1	0/1	2018-01-01	0/0	0/0	0/0	0/0	0/0	0/0	0/0	7	0	2	0	Not in range
28	2965053	DEL02677582	AGCCAGCCGGCTGGCCAGACAGGAGACGCCATT	A	0/0	0/0	0/0	0/0	0/0	0/0	0/0	0/0	0/0	0/0	0/0	0/0	0/0	0/0	0/0	0/0	0/0	0/0	0/1	0/0	0/0	0/0	0/0	0/0	0/0	0/0	0/0	0/0	0/0	0/0	0/0	0/0	0/0	0/0	0/0	0/0	0/0	0/0	0/0	0/0	1	0	0	0	Not in range
28	2971402	DEL02677588	CAAGTAAAGAAGGGGATCCCTGGGTGGCGCAGCGGTTTGGCGCCTGCCTTTGGCCCAGGGCGCGATCCTGGAGACCCGGGATCGAATCCCACGTCGGGCTCCCAGTGCATGGAGCCTGCTTCTCCCTCTGCCTGTGTCTCTGCCTCTCTCTCTCTCTCTCTCTCTCTCTCTCTGTGACTATCATAAATAAAAAAAAAAAAA	C	2018-01-01	0/1	0/1	2018-01-01	2018-01-01	2018-01-01	0/0	0/1	2018-01-01	0/1	0/0	0/1	0/1	0/0	0/0	0/0	0/0	0/1	0/1	0/0	2018-01-01	0/0	2018-01-01	0/1	0/0	0/0	2018-01-01	2018-01-01	0/0	0/0	2018-01-01	2018-01-01	0/0	0/0	0/0	0/1	2018-01-01	0/0	2018-01-01	0/1	8	0	3	0	Not in range
28	2993260	DEL02677636	CATAAATAATAAATAAATAAATAA	C	0/0	0/0	0/1	2018-01-01	2018-01-01	2018-01-01	2018-01-01	0/0	0/0	2018-01-01	0/0	0/1	2018-01-01	2018-01-01	0/0	0/0	2018-01-01	0/0	0/1	0/1	2018-01-01	0/0	0/0	0/0	0/0	0/0	0/1	2018-01-01	0/0	0/0	0/1	0/0	0/0	0/0	0/1	0/0	0/0	0/0	0/1	0/0	4	0	4	0	Not in range
28	2997461	DEL02677644	AGGAGTAACGCATACT	A	0/1	0/0	0/0	0/0	0/0	0/0	0/0	0/0	0/0	0/0	0/0	0/0	0/0	0/0	0/0	0/0	0/0	0/0	0/0	0/0	0/0	0/0	0/0	0/0	0/0	0/0	0/0	0/0	0/0	0/0	0/0	0/0	0/0	0/0	0/0	0/1	2018-01-01	0/0	0/0	0/0	1	0	1	0	Not in range
28	2997595	DEL02677646	CATTTATGTCCAGCAA	C	0/0	0/0	0/1	2018-01-01	2018-01-01	2018-01-01	2018-01-01	0/0	0/0	2018-01-01	0/0	0/1	2018-01-01	2018-01-01	0/0	0/0	2018-01-01	0/0	0/0	0/1	2018-01-01	0/0	0/0	0/0	0/0	0/0	0/1	2018-01-01	0/0	0/0	0/1	0/0	0/0	0/0	0/1	0/0	0/0	0/0	0/1	0/0	3	0	4	0	Not in range
28	3008640	DEL02677669	ATATATATATATATATATATATATATATATAT	A	0/1	2018-01-01	0/0	0/0	0/0	0/0	0/0	0/0	0/0	0/0	2018-01-01	0/0	0/0	0/0	0/0	0/0	0/0	0/0	0/0	0/0	0/0	2018-01-01	0/0	0/0	0/0	0/0	0/0	2018-01-01	0/0	0/0	0/0	0/0	0/0	0/0	0/0	0/1	2018-01-01	0/1	0/0	0/0	1	0	2	0	Not in range
28	3018931	INS02677693	C	CAAGTGTTACCTTTATTTTTTTATTTTATTTTTTTTTTT	0/0	0/1	0/0	0/0	2018-01-01	0/0	0/0	0/1	2018-01-01	0/0	0/1	0/0	0/0	0/0	0/0	0/0	0/0	0/1	0/0	0/0	2018-01-01	0/1	0/0	0/0	0/0	2018-01-01	0/0	0/1	0/0	0/0	0/1	0/0	0/0	0/0	0/0	0/0	0/0	2018-01-01	0/0	0/0	4	0	3	0	Not in range
28	3022594	DEL02677700	CTCTCTCTCTCTCTCTT	C	0/0	0/0	0/1	0/0	0/0	0/0	0/0	0/0	0/0	0/0	0/0	0/0	0/0	0/0	0/0	0/1	0/0	0/0	0/0	0/0	0/0	0/0	0/0	0/0	0/0	0/0	0/0	0/0	0/0	0/0	0/0	0/0	0/0	0/0	0/0	0/1	0/0	0/0	0/0	0/1	2	0	2	0	Not in range
28	3044334	DEL02677743	CCTTTCTTTCTTTCTTTCTTTCTTTCTTTCTTTCTTTCTTTCTTTCTTT	C	0/0	0/1	0/1	2018-01-01	-1/-1	2018-01-01	2018-01-01	0/0	-1/-1	2018-01-01	0/0	2018-01-01	0/0	2018-01-01	0/1	0/1	-1/-1	2018-01-01	2018-01-01	2018-01-01	-1/-1	2018-01-01	2018-01-01	0/1	0/0	2018-01-01	2018-01-01	2018-01-01	0/0	0/1	2018-01-01	2018-01-01	0/0	2018-01-01	0/1	0/1	2018-01-01	-1/-1	2018-01-01	0/1	4	0	5	0	Not in range
28	3062802	INS02677783	T	TAATAAATAAATAAATAAATAAATAAATA	0/0	0/1	0/1	2018-01-01	0/0	2018-01-01	2018-01-01	0/0	0/0	0/1	0/0	2018-01-01	0/0	2018-01-01	0/1	0/1	0/0	0/1	2018-01-01	0/1	0/0	0/1	2018-01-01	0/1	0/0	2018-01-01	2018-01-01	0/1	0/0	0/1	0/1	2018-01-01	0/0	2018-01-01	0/1	2018-01-01	2018-01-01	0/0	2018-01-01	2018-01-01	7	0	6	0	Not in range
28	3084447	DEL02677844	GGAGAGAGAGAGAGAGAGA	G	0/0	0/0	0/0	0/0	0/0	0/0	0/0	0/0	0/0	0/0	0/0	0/0	0/0	0/0	0/0	0/0	0/0	0/0	0/1	0/0	0/1	0/0	0/0	0/0	0/0	0/0	0/0	0/0	0/0	0/1	0/1	0/0	0/0	0/0	0/0	0/1	0/0	0/0	0/1	0/0	1	0	5	0	Not in range
28	3084913	DEL02677847	GTGGAGGGGGGGCGGGGGGGCATGACTCA	G	2018-01-01	2018-01-01	0/1	0/0	2018-01-01	2018-01-01	0/0	0/1	2018-01-01	0/1	0/1	0/0	0/1	0/0	0/0	0/0	2018-01-01	2018-01-01	0/0	0/1	2018-01-01	0/1	0/0	0/0	0/0	2018-01-01	0/0	0/1	0/0	0/0	0/1	0/0	0/0	0/0	0/0	0/1	0/0	2018-01-01	0/1	0/1	6	0	6	0	Not in range
28	3086630	DEL02677852	TGAAAACCCAGCTCATATATTCCAGAAGACCTTACCCAGGTCTGAAGCAGCTGGCAGGGAAACTAATTCTATTGATTCTACTGCTTATGCTATGGTCCCAGAGGCCTCA	T	0/0	0/0	0/0	0/0	0/0	0/0	0/0	0/0	0/0	0/0	0/0	0/0	0/0	0/0	0/0	0/0	0/0	0/0	0/0	0/0	0/0	0/0	0/0	0/0	0/0	0/0	0/0	0/0	0/0	0/0	0/0	0/0	0/0	0/0	0/0	0/0	0/0	0/0	0/1	0/0	0	0	1	0	Not in range
28	3086960	DEL02677854	GCTCACTTACTCATTTTCTTACTCACTGCCTATTTTCTTTC	G	0/0	0/1	0/1	2018-01-01	0/0	0/0	2018-01-01	0/1	0/0	0/1	0/1	2018-01-01	0/1	2018-01-01	2018-01-01	2018-01-01	0/0	0/1	0/1	0/1	0/0	0/1	2018-01-01	2018-01-01	2018-01-01	0/0	2018-01-01	0/1	2018-01-01	0/1	0/1	2018-01-01	2018-01-01	2018-01-01	2018-01-01	0/1	2018-01-01	0/0	2018-01-01	0/1	9	0	6	0	Not in range
28	3098416	DEL02677893	TTCTCTCTCTATCTCTCTCTC	T	0/0	0/1	0/1	0/0	2018-01-01	0/0	0/0	0/1	2018-01-01	0/0	0/0	0/0	0/0	0/0	0/0	0/0	0/0	0/1	0/0	0/0	0/0	0/1	0/0	0/0	0/0	0/0	0/0	0/1	0/0	0/0	0/1	0/0	0/0	0/0	0/0	0/0	0/0	0/1	0/0	0/0	4	0	4	0	Not in range
28	3139934	DEL02677958	AGAGATCAGACTTTGAGCTGAAGGAGAAATTTGTATGGCTTGAT	A	0/0	0/0	0/0	0/0	0/0	0/0	0/0	0/0	0/0	0/0	0/1	0/0	0/0	0/0	0/0	0/0	0/0	0/0	0/0	0/0	0/0	0/0	0/0	0/0	0/0	0/0	0/0	0/0	0/0	0/1	0/0	0/0	0/0	0/0	0/0	0/0	0/0	0/0	0/0	0/0	1	0	1	0	Not in range
28	3156393	DEL02677981	AATTTATTTATTTATTTATTT	A	0/1	0/0	0/0	0/0	0/0	2018-01-01	0/0	0/0	0/0	0/0	0/0	0/0	0/0	0/0	0/0	0/0	0/0	0/0	0/0	0/0	0/0	0/1	0/0	0/0	0/0	0/0	0/0	0/0	0/0	0/0	0/0	0/0	2018-01-01	2018-01-01	0/0	0/0	0/0	0/0	0/0	0/0	1	0	1	0	Not in range
28	3168738	DEL02678015	CCCGGCGCCCTGGGAT	C	0/0	0/0	0/0	0/0	0/0	0/0	0/0	0/0	0/0	0/0	0/0	0/0	0/0	0/0	0/0	0/0	0/0	0/0	0/0	0/0	0/0	0/1	0/0	0/0	0/0	2018-01-01	0/0	0/0	0/0	0/0	0/0	0/0	0/0	0/0	0/0	0/0	0/0	0/1	0/0	0/0	0	0	2	0	Not in range
28	3226240	DEL02678134	TTCTCTCTCTCTCTCTCTCTCTC	T	0/0	0/0	0/0	0/0	2018-01-01	2018-01-01	2018-01-01	0/1	0/0	0/1	0/1	0/0	2018-01-01	2018-01-01	0/0	0/0	2018-01-01	0/1	0/0	0/1	0/0	0/1	0/0	2018-01-01	2018-01-01	2018-01-01	0/0	0/0	2018-01-01	0/1	0/1	0/1	2018-01-01	2018-01-01	0/1	0/0	0/0	0/1	0/0	0/0	5	0	6	0	Not in range
28	3244471	DEL02678180	TCTCACCAGTCTTTTATTTTTTTTTTTTTTTC	T	2018-01-01	2018-01-01	2018-01-01	2018-01-01	0/0	0/0	2018-01-01	0/1	2018-01-01	0/1	0/1	2018-01-01	0/0	0/0	2018-01-01	2018-01-01	0/0	0/1	2018-01-01	0/1	2018-01-01	0/1	2018-01-01	0/0	0/0	0/0	2018-01-01	2018-01-01	0/0	0/1	2018-01-01	0/1	2018-01-01	2018-01-01	0/1	2018-01-01	2018-01-01	0/1	2018-01-01	2018-01-01	5	0	5	0	Not in range
28	3270765	DEL02678231	GAAAAAATGCTATAGGGATCCCTGGGTGGCGCAGCGGTTTGGCGCCTGCCTTTGGCCAACGGCGCGATCCTGGAGACCCGGGATCGAATCCCACATCAGGCTCCCGGTGCATGGAGCCTGCTTCTCCCTCTGCCTATGTCTCTGCCTCTCTCTCTCTCTCTCTGTGACTATCATAAATAAATAAAAATTTAAAA	G	2018-01-01	2018-01-01	0/0	2018-01-01	0/0	2018-01-01	2018-01-01	0/1	2018-01-01	0/1	2018-01-01	2018-01-01	0/0	0/0	2018-01-01	2018-01-01	0/0	0/1	2018-01-01	0/0	2018-01-01	0/1	2018-01-01	0/0	0/0	0/0	2018-01-01	2018-01-01	0/0	2018-01-01	0/1	0/1	0/0	0/0	0/1	2018-01-01	2018-01-01	0/1	2018-01-01	2018-01-01	3	0	5	0	Not in range
28	3293797	DEL02678270	GCATTTGGAGCAAAAATCTTCCAATTT	G	0/0	0/0	0/0	0/0	0/0	0/0	0/0	0/0	0/0	0/0	0/0	0/0	0/0	0/0	0/0	0/0	0/0	0/0	0/1	0/0	0/0	0/0	0/0	0/0	0/0	0/0	0/0	0/0	0/0	0/0	0/0	0/0	0/0	0/0	0/0	0/0	0/0	0/0	0/0	0/0	1	0	0	0	Not in range
28	3296976	BND02678278	A	]CHR26	0/0	0/0	0/0	0/0	0/1	0/0	0/0	0/1	0/0	0/1	0/0	0/0	0/1	0/1	0/0	0/0	0/1	0/1	0/0	0/1	0/0	0/0	0/0	0/1	0/1	0/0	0/0	0/0	0/1	0/0	0/1	0/1	0/1	0/1	0/1	0/0	0/0	0/1	0/0	0/0	8	0	9	0	Not in range
28	3296993	BND02678279	T	T[CHR26	0/0	0/0	0/0	0/0	0/1	0/0	0/0	0/0	0/0	0/1	0/0	0/0	0/1	0/1	0/0	0/0	0/1	0/0	0/0	0/1	0/0	0/0	0/0	0/1	0/1	0/0	0/0	0/0	0/1	0/0	0/1	0/1	0/1	0/1	0/1	0/0	0/0	0/1	0/0	0/0	6	0	9	0	Not in range
28	3301963	DUP02678288	A	<DUP>	0/0	0/0	0/0	0/0	0/0	0/1	0/0	0/0	0/0	0/0	0/0	0/0	0/0	0/0	0/0	0/1	0/0	0/0	0/0	0/0	0/0	0/0	0/0	0/0	0/0	0/0	0/0	0/0	0/0	0/0	0/1	0/0	0/0	0/0	0/0	0/0	0/0	0/0	0/0	0/0	2	0	1	0	Not in range
28	3303041	INS02678291	A	AACATAAGTTAGTTATGTTTTG	0/0	2018-01-01	0/0	0/0	0/0	2018-01-01	0/0	0/0	0/0	0/0	0/0	0/0	0/0	0/0	0/0	0/1	0/0	0/0	0/0	0/0	0/0	0/0	0/0	0/0	0/0	0/0	0/0	0/0	0/0	0/0	0/1	0/0	0/0	0/0	0/0	0/0	0/0	0/0	0/0	0/0	1	0	1	0	Not in range
28	3305772	BND02678298	T	[CHR21	0/0	0/1	0/0	0/0	0/0	0/0	0/0	0/0	0/0	0/0	0/0	0/0	0/0	0/0	0/0	0/0	0/0	0/0	0/0	0/0	0/0	0/0	0/0	0/0	0/0	0/0	0/0	0/0	0/0	0/0	0/0	0/0	0/0	0/0	0/0	0/0	0/0	0/0	0/0	0/0	1	0	0	0	Not in range
28	3306731	INS02678302	C	CTTAAAATTAATTAATTTCTTAAAAA	0/0	0/0	0/1	0/0	0/0	0/0	0/0	0/0	0/0	0/0	0/0	0/0	0/0	0/0	0/0	0/0	0/0	0/0	0/1	0/0	0/0	0/1	0/0	0/0	0/0	2018-01-01	0/0	0/0	0/0	0/0	0/0	0/0	0/0	0/0	0/0	0/0	0/0	0/1	0/0	0/0	2	0	2	0	Not in range
28	3326746	INS02678355	A	AGATAGATAGATAGAT	2018-01-01	2018-01-01	0/0	2018-01-01	0/0	2018-01-01	2018-01-01	0/1	2018-01-01	0/1	0/1	2018-01-01	0/0	0/0	0/0	2018-01-01	0/0	0/1	2018-01-01	0/0	2018-01-01	2018-01-01	2018-01-01	0/0	0/0	0/0	0/0	2018-01-01	0/0	0/1	0/1	0/0	0/0	0/0	0/0	2018-01-01	2018-01-01	0/1	2018-01-01	2018-01-01	4	0	3	0	Not in range
28	3333654	DEL02678368	CAAAAACAAACAAACAAAT	C	2018-01-01	2018-01-01	0/0	0/0	0/0	0/0	2018-01-01	0/1	2018-01-01	0/1	2018-01-01	0/1	0/0	0/0	0/0	0/1	0/0	0/1	0/1	0/0	2018-01-01	2018-01-01	2018-01-01	0/0	0/0	0/0	0/0	0/0	0/0	2018-01-01	0/0	0/0	0/0	0/0	0/0	2018-01-01	2018-01-01	0/1	2018-01-01	0/1	6	0	2	0	Not in range
28	3338040	INS02678376	T	TTAAAATTCATGTGGTGAAAAAAAAAATAAAATAAAATAAAA	0/0	0/0	0/0	0/0	0/0	0/0	0/0	0/0	0/0	0/0	0/0	0/0	0/0	0/0	0/1	0/0	0/0	0/0	0/0	0/0	0/0	0/0	0/0	0/0	0/0	0/0	0/1	0/0	0/0	0/0	0/0	0/1	0/0	0/0	0/0	0/0	0/0	0/0	0/0	0/1	1	0	3	0	Not in range
28	3350803	DEL02678406	C	<DEL>	0/1	0/1	0/0	0/0	0/0	0/0	2018-01-01	0/1	2018-01-01	0/1	0/1	0/0	0/0	0/0	0/0	0/1	0/0	0/0	0/0	0/1	0/0	0/1	2018-01-01	0/0	0/0	0/0	0/0	0/1	0/0	0/0	0/0	0/0	0/0	0/0	0/0	0/1	0/0	0/1	0/1	0/0	7	0	5	0	Not in range
28	3358567	INS02678423	T	TCAAAAAGCAGGGGGTATAGCTCAGTGGTAGAGCATTTGACTG	0/0	0/0	0/1	0/0	0/0	2018-01-01	0/0	0/0	0/0	0/0	0/0	0/0	0/0	0/0	0/0	0/1	0/0	0/0	0/1	0/0	2018-01-01	0/0	0/0	0/0	0/0	0/0	0/0	0/0	0/0	0/1	0/1	0/0	0/0	0/0	0/0	0/0	2018-01-01	0/0	0/1	0/0	3	0	3	0	Not in range
28	3366688	DEL02678446	GAGCCAGAAGAGGGGATC	G	2018-01-01	0/1	0/0	0/0	0/0	0/0	2018-01-01	2018-01-01	2018-01-01	0/1	0/1	0/0	0/0	2018-01-01	0/1	0/1	0/0	2018-01-01	0/0	0/1	0/0	0/1	2018-01-01	2018-01-01	2018-01-01	0/0	0/1	0/1	2018-01-01	0/0	0/1	0/0	0/0	0/0	2018-01-01	2018-01-01	0/0	2018-01-01	0/1	0/1	6	0	6	0	Not in range
28	3387998	DEL02678494	ATTTTATTGCAGTGTG	A	0/0	0/0	0/1	0/0	0/0	0/0	0/0	0/0	0/0	0/0	0/0	0/0	0/0	0/0	0/0	0/0	0/0	0/0	0/1	0/0	2018-01-01	0/0	0/0	0/0	0/0	0/0	0/0	0/0	0/0	0/1	0/0	0/0	0/0	0/0	0/0	0/0	2018-01-01	0/0	0/0	0/0	2	0	1	0	Not in range
28	3393028	DEL02678502	AAAAAGTCAGGAGGGCAGGGATCCCTGGGTGGCGCAGCGGTTTGGCGCCTGCCTTTGGCCCAGGGCGCGATCCTGGAGACCCGGGATCGAATCCCACGTCGGGCTCCCGGTGCATGGAGCCTGCTTCTCCCTCTGCCTATGTCTCTGCCTCTCTCTCTCTCTCTCTCTGTATGACTATCATAAATAAAAAAAATAAATAAATAAATAAATAAAT	A	0/1	0/0	0/0	0/0	0/0	0/0	2018-01-01	0/1	2018-01-01	2018-01-01	0/1	0/0	0/0	0/0	0/1	0/1	0/0	0/0	0/0	2018-01-01	0/0	0/1	-1/-1	0/0	0/0	0/0	0/1	0/1	0/0	0/0	0/0	0/0	2018-01-01	2018-01-01	0/0	0/1	0/0	0/1	0/1	0/0	5	0	6	0	Not in range
28	3393241	INS02678503	T	TAAAATCAAGGCATTTAA	0/1	0/0	0/0	0/0	0/0	0/0	2018-01-01	0/1	2018-01-01	2018-01-01	0/1	0/0	0/0	0/0	0/1	0/1	0/0	0/0	0/0	2018-01-01	0/0	0/1	-1/-1	0/0	0/0	0/0	0/1	0/1	0/0	0/0	0/0	0/0	2018-01-01	2018-01-01	0/0	0/1	0/0	0/1	0/1	0/0	5	0	6	0	Not in range
28	3393829	DEL02678505	ATCTCTGTGTCTTCCTCAATTTCTTTCAGAAGTGTTCTGTAGTTTTTAGGGTATAGATCCTTTACCTCTT	A	0/1	0/0	0/0	0/0	0/0	0/0	2018-01-01	0/1	0/1	2018-01-01	0/0	0/0	0/0	0/0	0/1	0/1	0/0	0/0	0/0	2018-01-01	0/0	0/1	-1/-1	0/0	0/0	0/0	0/1	0/1	0/0	0/0	0/0	0/0	2018-01-01	2018-01-01	0/0	0/1	0/0	0/1	0/1	0/0	5	0	6	0	Not in range
28	3417069	DEL02678551	GATACATACATACATACATAC	G	0/0	0/0	0/0	0/0	0/0	0/0	0/0	0/0	0/0	0/0	0/0	0/0	0/0	0/0	0/0	0/0	0/0	0/0	0/1	0/0	2018-01-01	0/0	0/0	0/0	0/0	0/0	0/0	0/0	0/0	0/1	0/0	0/0	0/0	0/0	0/0	0/0	2018-01-01	0/0	0/1	0/0	1	0	2	0	Not in range
28	3426025	DEL02678573	AAAAAAAAAAAAAAAAAAAAT	A	0/0	0/0	0/0	0/0	0/1	0/0	0/0	0/0	0/0	0/0	0/0	0/0	0/0	0/0	0/0	0/0	0/0	0/0	0/1	0/0	2018-01-01	0/0	0/0	0/0	0/0	0/0	0/0	0/0	0/0	0/1	0/0	0/0	0/0	0/0	0/0	0/0	0/0	0/0	0/0	0/0	2	0	1	0	Not in range
28	3450045	DEL02678628	G	<DEL>	0/0	0/0	0/0	0/0	0/0	0/0	0/0	0/0	0/0	0/0	0/0	0/0	0/0	0/0	0/0	0/0	2018-01-01	0/0	0/0	0/0	0/0	0/0	0/0	0/0	0/0	0/0	0/1	0/0	0/0	0/0	0/0	0/0	0/0	0/0	0/0	0/0	0/0	0/0	0/0	0/0	0	0	1	0	Not in range
28	3461240	DEL02678654	AATATATATATATATATATATAT	A	0/0	0/0	0/0	0/0	0/0	0/0	0/0	0/0	0/0	0/0	0/0	0/0	2018-01-01	0/0	0/0	0/0	2018-01-01	0/0	0/0	0/0	0/0	0/0	0/0	0/0	0/0	0/0	0/1	0/0	0/0	0/0	0/0	0/1	0/0	0/0	0/0	0/0	0/0	0/0	0/0	0/1	0	0	3	0	Not in range
28	3466678	DEL02678673	GTGTCTGCTATGAACTGACAGGCCCT	G	0/0	0/0	0/0	0/0	0/0	0/0	0/0	0/0	0/0	0/0	0/0	0/0	2018-01-01	0/0	0/0	0/0	2018-01-01	0/0	0/0	0/0	0/0	0/0	0/0	0/0	0/0	0/0	0/1	0/0	0/0	0/0	0/0	0/1	0/0	0/0	0/0	0/0	0/0	0/1	0/0	0/1	0	0	4	0	Not in range
28	3469642	INS02678677	G	GGTTATGTTATGTTATGTTATGTTAT	0/1	0/1	2018-01-01	2018-01-01	0/0	2018-01-01	2018-01-01	0/1	2018-01-01	0/1	0/1	2018-01-01	0/0	2018-01-01	0/1	2018-01-01	0/0	0/1	0/1	0/0	0/0	0/1	0/0	0/0	0/0	2018-01-01	0/0	2018-01-01	0/0	0/0	0/1	0/0	0/0	0/0	0/0	2018-01-01	0/0	0/1	0/1	0/1	8	0	5	0	Not in range
28	3486877	DEL02678718	TTCTCACCTATTAATTC	T	0/0	0/0	0/0	0/0	2018-01-01	0/0	0/0	0/0	0/0	0/0	0/0	0/0	0/0	0/0	0/0	0/0	0/0	0/0	0/0	0/0	0/0	0/0	0/0	0/0	0/0	0/0	0/0	0/0	0/0	0/0	0/0	0/0	0/0	0/0	0/0	0/0	0/0	0/0	0/0	0/0	0	0	0	0	Not in range
28	3515738	INS02678792	T	TACACACACACACACACAC	0/0	2018-01-01	0/1	-1/-1	2018-01-01	2018-01-01	2018-01-01	0/1	2018-01-01	0/1	2018-01-01	0/1	2018-01-01	2018-01-01	2018-01-01	0/0	2018-01-01	2018-01-01	2018-01-01	2018-01-01	2018-01-01	2018-01-01	2018-01-01	2018-01-01	2018-01-01	2018-01-01	2018-01-01	2018-01-01	0/0	2018-01-01	2018-01-01	2018-01-01	2018-01-01	2018-01-01	0/0	0/1	2018-01-01	2018-01-01	0/0	0/1	4	0	2	0	Not in range
28	3521500	INS02678807	C	CCCTGCCCTGAGATTGAGCCCCCATCTGTCCAGGT	0/0	0/0	0/0	2018-01-01	0/0	0/0	0/0	0/0	0/0	0/0	0/0	0/0	0/0	0/0	0/0	0/0	0/0	0/0	0/0	0/0	0/0	0/0	0/0	0/0	0/0	0/0	0/0	0/0	0/0	0/0	0/0	0/0	0/0	0/0	0/0	0/0	0/0	0/0	0/0	0/0	0	0	0	0	Not in range
28	3522311	DEL02678810	T	<DEL>	0/0	0/1	0/0	0/0	0/0	0/0	0/0	0/0	0/0	0/0	0/0	0/1	0/0	0/1	0/0	0/0	0/0	0/1	0/0	0/0	0/1	0/1	0/1	0/1	0/0	0/0	0/1	0/1	0/0	0/1	0/1	0/0	0/0	0/0	0/0	0/0	0/0	0/0	0/1	0/0	4	0	9	0	Not in range
28	3522498	DEL02678816	T	<DEL>	0/0	2018-01-01	0/1	2018-01-01	2018-01-01	2018-01-01	2018-01-01	0/1	2018-01-01	0/1	2018-01-01	0/1	0/0	2018-01-01	2018-01-01	0/0	0/0	2018-01-01	2018-01-01	2018-01-01	2018-01-01	2018-01-01	2018-01-01	2018-01-01	2018-01-01	2018-01-01	0/1	2018-01-01	0/0	2018-01-01	2018-01-01	0/1	2018-01-01	2018-01-01	0/0	0/1	0/0	2018-01-01	0/1	0/0	4	0	4	0	Not in range
28	3531909	DEL02678829	ATAAGGGATCCCTGGGTGGCGCAGCAGTTTGGCGCCTGCCTTTGGCCCAGGGCGCGATCCTGGAGACCCGGGATCGAATCCCACGTCGGGCTCCCGGTGCATGGAGCCTGCTTCTCCCTCTGCCTGTGTCTCTGCCTCTCTCTCTCTCTCTCTGTGTGACTATCATAAATAAATAAAAATTAAAAAAAAAAAAAAGACTTG	A	0/0	0/1	0/0	0/0	2018-01-01	0/0	0/0	0/1	2018-01-01	0/0	2018-01-01	0/0	0/0	0/0	0/0	0/0	0/0	0/0	0/0	0/0	2018-01-01	0/1	0/0	0/0	0/0	2018-01-01	0/0	0/1	0/0	2018-01-01	0/0	0/0	0/0	0/0	0/0	0/0	0/0	0/1	0/0	0/0	2	0	3	0	Not in range
28	3545409	DEL02678862	TGGCTCAGTTGTTAAGCATCTGCCTTCAGCTCAGGTCATTGGGATCCGGGGGGATCA	T	0/0	0/0	0/1	0/0	0/0	0/0	0/0	0/0	0/0	0/0	0/0	0/0	0/0	0/0	0/0	0/0	0/0	0/0	0/0	0/0	0/0	0/0	0/0	0/0	0/0	0/0	0/0	0/0	0/0	0/0	0/0	0/0	0/0	0/0	0/0	0/0	0/0	0/0	0/0	0/0	1	0	0	0	Not in range
28	3562911	DEL02678917	CTGTGTCTCTGCCTCTCTCTCTGTTGTCTATCATGAATAAATAAATAAATAAAATCTTAAAAAAAAAAAAAAAAAAAGAAAATATTTTGGGGGCAGCCCGGGTGGCTCAGCGGTTTAGCGCCCGCCTTCAGCCCGGGGCTTGATCCTGGTGAACCGGGATCGAGTTCCATGTCGGGCTCCCTGCATGGAGCTTGCTTCTCCCTCTGCCTGTGTCTCTGCCTGTGTGTGTGTGTGTG	C	0/1	0/0	0/1	0/0	0/0	0/0	0/0	0/1	0/0	0/1	2018-01-01	0/1	0/0	0/0	0/0	0/1	0/0	0/1	0/0	0/0	0/1	0/0	0/1	0/0	0/0	0/0	0/0	0/0	0/1	0/1	0/0	0/0	0/0	0/0	0/1	0/1	0/0	0/1	0/1	0/1	7	0	9	0	Not in range
28	3563118	DEL02678919	CTGTGTCTCTGCCTGTGTGTGTGTGTGTGTGTG	C	0/0	0/0	0/1	0/0	0/0	0/0	0/0	0/1	0/0	0/1	2018-01-01	0/1	0/0	0/0	0/0	0/1	0/0	0/0	0/0	0/0	0/1	0/0	0/1	0/0	0/0	0/0	0/0	0/0	0/1	0/1	0/0	0/0	0/0	0/0	0/1	0/1	0/0	0/1	0/1	0/1	5	0	9	0	Not in range
28	3563118	DEL02678918	CTGTGTCTCTGCCTGTGTGTGTG	C	0/0	0/0	0/1	0/0	0/0	0/0	0/0	0/1	0/0	0/1	2018-01-01	0/1	0/0	0/0	0/0	0/1	0/0	0/0	0/0	0/0	2018-01-01	0/0	2018-01-01	0/0	0/0	0/0	0/0	0/0	0/1	2018-01-01	0/0	0/0	0/0	0/0	0/1	0/1	0/0	0/1	0/1	0/1	5	0	6	0	Not in range
28	3563504	INS02678922	T	TTAAAAAGCAAACTGCAGTCTACGGCCATACCACCCTGAACGCGCCCGATCTCGTC	0/0	0/0	0/0	0/0	0/0	0/0	0/0	0/0	0/0	0/1	0/0	0/0	0/0	0/0	0/0	0/0	0/0	0/1	0/0	0/1	0/0	0/0	0/0	0/1	2018-01-01	0/0	0/0	0/0	0/0	0/0	0/1	0/0	2018-01-01	2018-01-01	0/0	0/0	0/0	0/0	0/0	0/0	3	0	2	0	Not in range
28	3567250	INS02678933	C	CTTTTTAATATGGTAA	0/0	0/0	0/0	0/0	0/0	0/0	0/0	0/0	0/0	0/0	2018-01-01	0/0	0/0	0/0	0/0	0/0	0/0	0/0	0/0	0/0	2018-01-01	0/0	0/0	0/0	0/0	0/0	0/0	0/0	0/0	2018-01-01	0/0	0/0	0/0	0/0	0/0	0/0	0/0	0/1	0/0	0/0	0	0	1	0	Not in range
28	3570722	DEL02678945	AAAAAAAGGAAGAACAGGGATCCCTGGGTGGCGCAGCGGTTTGGCGCCTGCCTTTGGCCCAGGGCGCGATCCTGGAGACCCGGGATCGAATCCCACGTCGGGCTCCCGGTGCATGGAGCCTGCTTCTCCCTCTTCCTGTGTGTCTCTGCCTCTCTCTCTCTCTGTGTGTGTGACTATCATAAATAAATTAAAATTAAAAAAATAAAAAATAAAAAAAAATT	A	0/0	0/0	0/0	0/0	0/0	0/0	0/0	0/0	0/0	0/0	2018-01-01	0/0	0/0	0/0	0/0	0/0	0/0	0/0	0/0	0/0	2018-01-01	0/0	0/0	0/0	0/0	0/0	0/0	0/0	0/0	2018-01-01	0/0	0/0	0/0	0/0	0/0	0/0	0/0	0/1	0/0	0/0	0	0	1	0	Not in range
28	3571729	DEL02678955	GAGAAGAGAAGAGAAGAGAAGAGAAGGGAAGGGAAGGGAAGGGAAGAGAAGAGAAGAGAAGAGAAGAGAAGAGAAGAGAAGAGAAGAGAAGAGAGAAGAGAAAAAAAAGAAAAGAAAAGAAGAAAGAAAAA	G	0/0	0/0	0/0	0/0	0/0	0/0	0/0	0/0	0/0	0/0	0/1	0/0	0/0	0/0	0/0	0/0	0/0	0/0	0/0	0/0	0/1	0/0	0/0	0/0	0/0	0/0	0/0	0/0	0/0	0/1	0/0	0/0	0/0	0/0	0/0	0/0	0/0	0/1	0/0	0/0	1	0	3	0	Not in range
28	3575146	DEL02678977	CTTCTCCCTCTGCCTGTGTCTCCGCCTCTCT	C	0/1	0/0	0/0	2018-01-01	2018-01-01	2018-01-01	2018-01-01	0/0	0/0	0/1	0/0	0/0	2018-01-01	2018-01-01	0/1	0/0	2018-01-01	0/1	0/0	0/1	0/0	2018-01-01	0/0	0/1	2018-01-01	2018-01-01	0/1	0/0	0/0	0/0	2018-01-01	2018-01-01	2018-01-01	2018-01-01	0/0	0/1	2018-01-01	0/1	0/1	0/1	5	0	6	0	Not in range
28	3585080	DEL02679015	AAAAAAGAAAGAAAAGAAAAGAAAAGAAAAGAAAAG	A	0/1	2018-01-01	0/0	2018-01-01	2018-01-01	0/0	2018-01-01	0/1	2018-01-01	2018-01-01	0/1	2018-01-01	0/1	2018-01-01	0/1	2018-01-01	2018-01-01	0/1	0/1	2018-01-01	0/0	0/1	2018-01-01	2018-01-01	2018-01-01	0/0	2018-01-01	2018-01-01	2018-01-01	0/0	2018-01-01	2018-01-01	2018-01-01	0/1	0/0	0/1	2018-01-01	0/1	0/1	0/1	7	0	6	0	Not in range
28	3585081	DEL02679016	AAAAAGAAAGAAAAGAAAAGAAAAGAAAAGAAAAGAAAAGAAAGAAAG	A	0/1	0/1	0/0	0/1	0/1	0/0	0/1	0/1	0/1	0/1	0/0	0/1	0/1	0/1	0/1	0/1	0/1	0/1	0/1	0/1	0/0	0/1	0/1	0/1	0/1	0/0	0/1	0/1	0/1	0/0	0/1	0/1	0/1	0/1	0/0	0/1	2018-01-01	0/0	0/1	0/1	17	0	14	0	Not in range
28	3585090	DEL02679017	GAAAAGAAAAGAAAAGAAAAGAAAAGAAAAGA	G	0/1	0/1	0/0	0/1	2018-01-01	0/1	0/1	0/1	2018-01-01	0/1	0/1	2018-01-01	0/1	2018-01-01	0/1	0/1	2018-01-01	0/1	0/1	2018-01-01	0/0	0/1	0/1	2018-01-01	2018-01-01	0/0	2018-01-01	2018-01-01	0/1	2018-01-01	2018-01-01	2018-01-01	2018-01-01	0/1	0/1	0/1	2018-01-01	0/1	0/1	0/1	13	0	9	0	Not in range
28	3616395	INV02679109	G	<INV>	0/0	0/0	0/0	0/0	0/0	0/0	0/0	0/0	0/0	0/0	0/0	0/0	0/0	0/0	0/0	0/0	0/0	0/0	0/0	0/0	0/0	0/0	0/0	0/0	0/0	0/0	0/0	0/0	0/1	0/0	0/0	0/0	0/0	0/0	0/0	0/0	0/0	0/0	0/0	0/0	0	0	1	0	Not in range
28	3624636	INS02679143	T	TAAAAAAAATAAAATAAAATA	0/0	0/0	0/0	0/0	0/0	0/0	0/0	0/0	0/0	0/0	0/0	0/0	0/0	-1/-1	0/1	0/0	0/0	0/0	0/0	0/1	0/0	0/0	0/0	0/1	0/0	2018-01-01	0/1	0/0	0/0	0/0	0/0	0/0	0/0	0/0	0/0	0/0	0/0	0/0	0/1	0/0	2	0	3	0	Not in range
28	3629507	DEL02679162	CAAATAAATAAATAAATAAAT	C	0/0	0/1	0/0	2018-01-01	0/0	0/0	0/0	0/1	2018-01-01	0/0	0/1	0/1	0/0	0/0	0/1	0/1	0/0	0/0	0/0	0/1	-1/-1	0/0	0/0	0/1	0/0	0/0	0/1	0/1	0/0	2018-01-01	0/0	0/0	0/0	0/0	0/0	0/0	0/0	0/0	0/0	0/0	7	0	3	0	Not in range
28	3630876	DEL02679167	TACACACACACACACACACACACACACAC	T	0/0	0/0	0/1	0/0	2018-01-01	0/0	0/0	0/0	0/0	0/0	0/0	0/0	0/0	0/0	0/0	0/0	0/0	0/0	0/1	0/0	0/0	2018-01-01	0/0	0/0	0/0	0/0	0/0	0/0	0/0	0/0	0/0	0/0	0/0	0/0	0/0	0/0	0/0	2018-01-01	0/0	0/0	2	0	0	0	Not in range
28	3642649	DEL02679196	TGAGAAGCATAACTCTTTTTTTTTTTTTAATTCTTTTTTTTAATTTTTTATTTATTTATGATAGTCACACAGAGAGAGAGAGAGAGAGGCAGAGACACAGGCAGAGGGAGAAGCAGGCTCCATGCACCGAGAGCCCGATGTGGGATTCGATCCTGGGTCTCCAGGATCGCGCCCTGGGCCAAAGGCAGGCGCCAAACCGCTGCGCCACCCAGGGATCCCC	T	0/0	0/0	0/0	0/0	0/0	0/0	0/0	0/0	0/0	0/0	0/0	0/0	0/0	0/0	0/1	0/0	0/0	0/0	0/0	0/1	0/0	0/0	0/0	0/1	0/0	2018-01-01	0/1	0/0	0/0	0/0	0/0	0/0	0/0	0/0	0/0	0/0	0/0	0/0	0/1	0/0	2	0	3	0	Not in range
28	3647429	INS02679217	T	TTAAAGAGTTGAAAAAAAAAAA	0/0	0/0	0/0	0/0	0/0	0/0	0/0	0/0	0/0	0/0	0/0	0/0	0/0	0/0	0/0	0/0	0/0	0/0	0/0	0/0	0/0	0/0	0/0	0/0	0/0	2018-01-01	0/0	0/0	0/0	0/0	0/0	0/0	0/0	0/0	0/0	0/0	0/0	0/0	0/0	0/0	0	0	0	0	Not in range
28	3660373	DEL02679247	ATCATATATATCCTCTTTTTTTTTTT	A	0/0	0/0	0/0	2018-01-01	0/0	0/0	2018-01-01	0/1	2018-01-01	0/0	0/1	0/1	0/0	0/0	0/0	0/1	0/0	0/0	0/0	0/0	0/0	0/1	0/0	0/0	0/0	0/0	0/0	0/0	0/0	0/1	0/0	0/0	0/0	0/0	0/0	0/0	0/0	0/0	0/0	0/0	4	0	2	0	Not in range
28	3668137	DEL02679261	TTTAGGAGAACACTTGAGCTGCAGATTGAG	T	0/0	0/0	0/0	0/0	0/0	0/0	0/0	0/0	0/0	0/0	0/0	0/0	0/0	0/0	0/0	0/0	0/0	0/0	0/0	0/0	0/0	0/0	0/0	0/0	0/0	2018-01-01	0/0	0/0	0/0	0/0	0/0	0/0	0/0	0/0	0/0	0/0	0/0	0/0	0/0	0/0	0	0	0	0	Not in range
28	3669287	DEL02679266	AGTGTGTGTGTGTGTGT	A	0/0	0/1	0/0	2018-01-01	0/0	0/0	2018-01-01	0/1	2018-01-01	0/0	0/1	0/1	0/0	0/0	0/0	0/1	0/0	0/0	0/0	0/0	0/0	0/1	0/0	0/0	0/0	2018-01-01	0/0	0/0	0/0	0/1	0/0	0/0	0/0	0/0	0/0	0/0	0/0	0/0	0/0	0/0	5	0	2	0	Not in range
28	3676704	DEL02679280	GCCCTCATAAGGCTCTTTTTTTTTTTTTTTTTTTAATTTTTTTTTTATTATTTATTTATGATAGGCACACAGTGAGAGAGAGAGGCAGAGACACAGGCAGAGGGAGAAGCAGGCTCCATGCACCGGGAGCCCGACGTGGGATTCGATCCTGGGTCTCCAGGATCACGCCCTGGGCCAAAGGCAGGCGCTAAACCACTGCGCCACCCAGGGATC	G	0/0	0/1	0/0	2018-01-01	0/0	0/0	2018-01-01	0/1	2018-01-01	0/0	0/1	0/1	0/0	0/0	0/1	0/1	0/0	0/0	0/0	0/1	0/0	0/1	0/0	0/1	0/0	2018-01-01	0/1	0/0	0/0	0/1	0/0	0/0	0/0	0/0	0/0	0/0	0/0	0/0	0/1	0/0	7	0	5	0	Not in range
28	3679428	INS02679293	T	TTCCTTGAACATATTTGTCATA	0/0	0/0	0/0	2018-01-01	0/0	0/0	2018-01-01	0/1	2018-01-01	0/0	0/1	0/1	0/0	0/0	0/0	0/1	0/0	0/0	0/0	0/0	0/0	0/1	0/0	0/0	0/0	2018-01-01	0/0	0/0	0/0	0/1	0/0	0/0	0/0	0/0	0/0	0/0	0/0	0/0	0/1	0/0	4	0	3	0	Not in range
28	3690404	DEL02679313	CCTGTGTCTCTGCCTCT	C	0/0	0/1	0/0	2018-01-01	0/0	0/0	2018-01-01	0/1	2018-01-01	0/0	0/1	0/1	0/0	0/0	0/0	0/1	0/0	0/0	0/0	0/0	0/0	0/0	0/0	0/0	0/0	0/0	0/0	0/0	0/0	0/1	0/0	0/0	0/0	0/0	0/0	0/0	0/0	0/0	0/0	0/0	5	0	1	0	Not in range
28	3728749	DEL02679421	TATAACACCATGGTCACTC	T	0/0	0/0	0/0	2018-01-01	0/0	0/0	2018-01-01	0/0	0/0	0/0	0/0	0/0	0/0	0/0	0/0	0/0	0/0	0/0	0/1	0/0	0/0	0/1	0/0	0/0	0/0	0/0	0/0	0/0	0/0	0/0	0/0	0/0	0/0	0/0	0/0	0/0	0/0	0/1	0/0	0/0	1	0	2	0	Not in range
28	3742267	DEL02679458	TAGAAAAGTCCTTGTTTCGGGCAGCCCCGGTGGCGCAGCGGTTTAGCGCCGCCTGCAGCCCAGGGCGTGATCCTGAAGACCCTGGATCGAGTCCCACGTCGGGCTCTTTGTATGGTGCCTGCTTCTTCCTCTGCCTGTGTCTCTGCCTCTCCCTCTCTCCGTCTCTATGAATAAATAAATAAAAAATCTTAAATAAAAAGAAAAATACATTATAAAAAAAAAAAAAAAAAAAAAAAA	T	0/0	0/0	0/0	2018-01-01	0/0	2018-01-01	2018-01-01	0/0	0/0	0/0	0/0	0/0	0/0	0/0	0/0	0/0	0/0	0/0	0/1	0/0	0/0	0/1	0/0	0/0	0/0	0/0	0/0	0/0	0/0	0/0	0/0	0/0	0/0	0/0	0/0	0/0	0/0	0/1	0/0	0/0	1	0	2	0	Not in range
28	3771410	DEL02679551	AGTGTGTGTGTGTGTGT	A	2018-01-01	0/0	0/0	2018-01-01	2018-01-01	2018-01-01	2018-01-01	0/0	0/0	0/0	0/0	0/0	0/0	0/0	0/1	0/0	0/0	0/0	0/1	0/1	0/0	0/1	0/0	0/1	0/0	2018-01-01	0/1	0/0	0/0	0/0	0/1	0/0	0/0	0/0	0/1	0/0	0/0	0/1	0/0	0/0	3	0	6	0	Not in range
28	3818726	DEL02679633	TAGAAATATTTTTTTAATTTTTTTTTATTTTTTTATTTATGATAGTCACGGAGAGAGAGAGAGAGAGGCAGAGACACAGGCAGAGGGAGAAGCAGGCTCCATGCACCGGGAGCCCGATGTGGGATTCGATCCCGGGTCTCCAGGATCGCGCCCTGGGCCAAAGGCAGGCGCCAAACCGCTGCGCCACCCAGGGATCCCC	T	0/0	0/1	0/0	0/0	2018-01-01	0/0	0/0	0/0	0/0	0/0	0/0	0/0	0/0	0/0	0/1	0/0	0/0	0/0	0/0	0/1	0/0	0/0	0/0	0/1	0/0	2018-01-01	0/1	0/0	0/0	0/0	0/1	0/0	0/0	0/0	0/1	0/0	0/0	0/0	0/0	0/0	3	0	4	0	Not in range
28	3847045	DEL02679675	TACTGCCAGTCCACTGG	T	0/0	0/0	0/0	0/0	0/0	0/0	0/0	0/0	0/0	0/0	0/1	0/1	0/0	0/0	0/0	0/0	0/0	0/0	0/0	0/0	0/0	0/0	0/0	0/0	0/0	0/0	0/0	0/1	0/0	0/1	0/0	0/0	0/0	0/0	0/0	2018-01-01	0/0	0/0	0/0	0/1	2	0	3	0	Not in range
28	3854850	DEL02679683	TGCCCACTTGGCATTGA	T	0/0	0/0	0/0	0/0	0/0	0/0	0/0	0/1	2018-01-01	0/0	0/0	0/0	0/0	0/0	0/0	0/0	0/0	0/0	0/0	0/0	0/0	0/0	0/0	0/0	0/0	2018-01-01	0/0	0/0	0/0	0/0	0/0	0/0	0/0	0/0	0/0	0/0	0/0	0/0	0/0	0/0	1	0	0	0	Not in range
28	3873586	DEL02679717	CTTCAAAAAATAGTTTTTTTTTTTTTTGTTTTGTTTGTTTTTTTTTTTTTT	C	0/0	0/0	0/0	0/0	2018-01-01	0/0	0/0	0/0	0/0	0/0	0/0	0/0	0/0	0/0	0/1	0/0	0/0	0/0	0/0	0/0	0/0	0/1	0/0	0/0	0/0	0/0	0/0	0/0	0/0	0/1	0/1	0/0	0/0	0/0	0/1	0/0	0/0	0/1	0/1	0/0	1	0	6	0	Not in range
28	3877229	INS02679728	A	ACTTGGGTAGTTCAGTGGTTAAGCCTCTGC	0/1	0/1	0/0	0/0	2018-01-01	0/0	0/0	0/1	2018-01-01	0/0	0/1	0/1	0/0	2018-01-01	0/1	0/0	0/0	0/1	0/1	0/0	0/0	0/1	0/0	0/1	0/0	2018-01-01	0/0	0/1	0/0	2018-01-01	0/1	0/1	0/0	0/0	0/1	0/1	0/0	2018-01-01	0/1	0/1	8	0	9	0	Not in range
28	3909843	DEL02679809	ATACTCAAACTATTTTGTTTTTTTTTTTTTTTTTTTTTTTTT	A	0/1	2018-01-01	0/0	0/0	2018-01-01	0/0	0/0	0/1	2018-01-01	0/0	0/1	0/1	0/0	2018-01-01	0/1	0/0	0/0	0/1	0/1	0/0	0/0	0/1	0/0	0/1	0/0	2018-01-01	0/0	0/1	0/0	2018-01-01	0/1	0/1	0/0	0/0	0/1	0/1	0/0	2018-01-01	0/1	0/1	7	0	9	0	Not in range
28	3909917	INS02679811	C	CAGTATTTATAAATAACAGTATTTATAATAAATACTATAACAGTATTTATTAT	0/0	0/0	0/0	0/0	2018-01-01	0/0	0/0	0/0	0/0	0/0	0/0	0/0	0/0	0/0	0/0	0/0	0/0	0/0	0/0	0/0	0/0	0/0	0/0	0/0	0/0	0/0	0/0	0/0	0/0	0/0	0/0	0/0	0/0	0/0	0/1	0/0	0/0	0/0	0/0	0/0	0	0	1	0	Not in range
28	3962993	DEL02679912	TCTTTCTTTCTTTCTTTC	T	0/0	0/1	0/0	0/0	0/0	0/0	0/0	0/0	0/0	0/0	0/0	0/0	0/0	2018-01-01	0/1	0/0	0/0	0/0	0/0	0/0	0/0	0/1	0/0	0/0	0/0	2018-01-01	0/0	0/0	0/0	0/1	0/0	0/1	0/0	0/0	0/1	0/0	0/0	0/0	0/1	0/0	2	0	5	0	Not in range
28	3964764	INS02679914	C	CAGAGAGAAGCCTCGGTAG	0/1	0/1	0/0	0/0	0/0	0/0	0/0	0/0	0/0	0/0	0/0	0/0	0/0	2018-01-01	0/1	0/0	0/0	0/0	0/1	0/0	0/0	0/0	0/0	0/0	0/0	2018-01-01	0/0	0/0	0/0	0/1	0/1	0/1	0/0	0/0	0/0	0/0	0/0	0/1	0/1	0/0	4	0	5	0	Not in range
28	3993793	DEL02679950	CGCGGCTGCGGCTGCGGCTGCGGCT	C	0/0	0/0	0/0	0/0	-1/-1	0/0	0/0	0/0	0/0	0/0	0/0	-1/-1	0/0	0/0	0/0	0/1	-1/-1	0/0	0/0	0/0	0/0	0/0	0/0	-1/-1	0/0	0/0	0/0	-1/-1	0/0	0/0	0/0	0/0	0/0	0/0	0/0	0/0	-1/-1	0/0	0/0	0/0	1	0	0	0	Not in range
28	4000822	DEL02679963	ACCATTACAGGGCATTACAGGCATCCTTG	A	0/0	0/0	0/0	0/0	0/0	0/0	0/0	0/0	0/0	0/0	0/0	0/0	0/0	0/0	0/0	0/0	0/0	0/0	0/0	0/0	0/0	0/0	0/0	0/0	0/0	0/0	0/0	0/0	0/0	0/0	0/0	0/0	0/0	0/0	0/0	0/1	0/0	0/0	0/0	0/0	0	0	1	0	Not in range
28	4017685	DUP02679987	A	<DUP>	0/0	0/0	0/0	0/0	0/0	0/1	0/0	0/0	0/0	0/0	0/0	0/0	0/0	0/0	0/0	0/0	0/0	0/0	0/0	0/0	0/0	0/0	0/0	0/0	0/0	0/0	0/0	0/0	0/0	0/0	0/0	0/0	0/0	0/0	0/0	0/0	0/0	0/0	0/0	0/0	1	0	0	0	Not in range
28	4022132	DEL02679997	CAATTAATTAATTAATT	C	0/1	0/0	0/0	0/0	0/0	0/0	0/0	0/0	0/0	0/0	0/0	0/0	0/0	0/0	0/0	0/0	0/0	0/0	0/0	0/1	0/0	2018-01-01	0/0	0/0	0/0	2018-01-01	0/0	0/1	0/0	0/0	0/0	0/0	2018-01-01	0/0	0/0	0/0	0/0	2018-01-01	2018-01-01	0/0	2	0	1	0	Not in range
28	4041041	DEL02680038	TCCGTCCAGAGGGGCACTCCCTGAGCACTG	T	0/0	0/0	0/0	0/0	0/0	0/0	0/0	0/0	0/0	0/0	0/0	0/0	0/0	0/0	0/0	0/0	0/0	0/0	0/0	0/0	0/0	0/1	0/0	0/0	0/0	2018-01-01	0/0	0/0	0/0	0/0	0/0	0/0	0/0	0/0	0/0	0/0	0/0	0/1	2018-01-01	0/0	0	0	2	0	Not in range
28	4041682	INS02680040	G	GGGGAGGGTCCGCCTGGCCGCAGGCGGGGGCGCA	0/1	0/0	0/0	0/0	0/0	0/0	0/0	0/1	2018-01-01	0/0	0/0	0/0	0/0	0/0	0/0	0/0	0/0	0/0	0/0	0/1	0/0	2018-01-01	0/0	0/0	0/0	2018-01-01	0/0	0/1	0/0	0/0	0/0	0/0	2018-01-01	0/0	0/0	0/0	0/0	2018-01-01	2018-01-01	0/0	3	0	1	0	Not in range
28	4059243	INS02680071	G	GAGTTTCACAGCTCAGGCTGCATCTCCTCAT	2018-01-01	2018-01-01	2018-01-01	2018-01-01	2018-01-01	2018-01-01	2018-01-01	0/1	2018-01-01	0/1	0/1	0/1	2018-01-01	2018-01-01	2018-01-01	0/1	2018-01-01	2018-01-01	2018-01-01	2018-01-01	2018-01-01	0/1	2018-01-01	2018-01-01	0/0	2018-01-01	2018-01-01	0/1	2018-01-01	2018-01-01	2018-01-01	2018-01-01	2018-01-01	2018-01-01	2018-01-01	0/0	2018-01-01	0/1	0/1	0/0	5	0	4	0	Not in range
28	4060739	INS02680075	A	ATGTGTGTGTGTGTGTG	0/0	0/0	0/0	0/0	0/0	0/0	0/0	0/1	0/0	0/1	0/1	0/1	0/0	0/0	0/0	0/1	0/0	0/0	0/0	0/0	0/0	0/1	0/0	0/0	2018-01-01	0/0	0/0	0/1	0/0	0/0	0/0	0/0	0/0	0/0	0/0	2018-01-01	0/0	0/1	0/1	2018-01-01	5	0	4	0	Not in range
28	4070509	DEL02680101	TAAAAAATCCAAGGACCCCGGGATCCCTGGGTGGCGCAGCGGTTTGGCGCCTGCCTTTGGCCCAGGGCGCGATCCTGGAGACCCGGGATCGAATCCCACATCGGGCTCCCTGCATGGAGCCTGCATCTCCCTCTGCCTATGTCTCTGCCTCTCTCTCTCTCTCTGTGTGACTATCATGAATAAATAAATAAAAAAATCTTTAAAAAAA	T	0/0	0/0	0/0	0/0	0/0	0/0	0/0	0/0	0/0	0/0	0/0	0/0	0/0	0/0	0/1	0/0	0/0	0/0	0/0	0/0	0/0	2018-01-01	0/0	0/1	0/0	0/0	0/1	0/0	0/0	0/0	0/0	0/0	0/0	0/0	0/0	0/0	0/0	2018-01-01	0/1	0/0	1	0	3	0	Not in range
28	4080869	DEL02680121	CCAAGAGTGGGGCTGCTAA	C	0/0	0/0	0/0	0/0	0/0	0/0	0/0	0/1	0/0	0/1	0/1	0/1	0/0	0/0	0/0	0/1	0/0	0/0	0/0	0/0	0/0	0/0	0/0	0/0	2018-01-01	0/0	0/0	0/1	0/0	0/0	0/0	0/0	0/0	0/0	0/0	2018-01-01	0/0	0/0	0/1	0/1	5	0	3	0	Not in range
28	4089577	DEL02680136	CTTGAATCCAGGCCCTGACAGA	C	0/0	0/0	0/0	0/0	0/0	0/0	0/0	0/1	0/0	0/1	0/1	0/1	0/0	0/0	0/0	0/1	0/0	0/0	0/0	0/0	0/0	0/0	0/0	0/0	2018-01-01	0/0	0/0	0/1	0/0	0/0	0/0	0/0	0/0	0/0	0/0	2018-01-01	0/0	0/0	0/0	0/1	5	0	2	0	Not in range
28	4122760	DEL02680204	CTCTCTCTCTCTCTCTA	C	0/0	0/0	0/0	-1/-1	0/0	0/0	2018-01-01	0/0	0/0	0/0	-1/-1	-1/-1	0/0	0/0	0/0	-1/-1	0/0	0/0	0/0	0/0	0/0	0/0	0/0	0/0	-1/-1	0/0	0/0	0/0	0/0	0/0	0/0	0/0	0/0	0/0	0/0	-1/-1	0/0	0/0	0/0	0/0	0	0	0	0	Not in range
28	4122772	INS02680205	C	CTCTCTCTATCTATCTATCTATCTA	-1/-1	2018-01-01	2018-01-01	-1/-1	2018-01-01	2018-01-01	-1/-1	2018-01-01	2018-01-01	0/0	-1/-1	-1/-1	2018-01-01	2018-01-01	0/0	-1/-1	2018-01-01	0/1	2018-01-01	2018-01-01	2018-01-01	0/0	0/0	0/1	-1/-1	0/0	0/1	2018-01-01	2018-01-01	2018-01-01	2018-01-01	2018-01-01	2018-01-01	2018-01-01	2018-01-01	-1/-1	2018-01-01	0/0	0/0	2018-01-01	1	0	2	0	Not in range
28	4135927	DEL02680228	CTCTCTCTTAAATAAATAAATAAAT	C	2018-01-01	2018-01-01	2018-01-01	2018-01-01	2018-01-01	2018-01-01	2018-01-01	2018-01-01	2018-01-01	2018-01-01	2018-01-01	2018-01-01	2018-01-01	2018-01-01	0/0	2018-01-01	2018-01-01	0/1	2018-01-01	2018-01-01	2018-01-01	2018-01-01	0/0	0/1	2018-01-01	0/0	0/1	2018-01-01	2018-01-01	2018-01-01	2018-01-01	2018-01-01	2018-01-01	2018-01-01	2018-01-01	2018-01-01	2018-01-01	2018-01-01	0/1	2018-01-01	1	0	3	0	Not in range
28	4135933	DEL02680229	CTTAAATAAATAAATAAATAAA	C	2018-01-01	2018-01-01	2018-01-01	2018-01-01	2018-01-01	2018-01-01	2018-01-01	2018-01-01	2018-01-01	2018-01-01	2018-01-01	2018-01-01	2018-01-01	2018-01-01	0/0	2018-01-01	2018-01-01	0/1	2018-01-01	2018-01-01	2018-01-01	2018-01-01	0/0	0/1	2018-01-01	0/0	0/1	2018-01-01	2018-01-01	2018-01-01	2018-01-01	2018-01-01	2018-01-01	2018-01-01	2018-01-01	2018-01-01	2018-01-01	2018-01-01	0/1	2018-01-01	1	0	3	0	Not in range
28	4142423	INS02680247	C	CAAAGGATATATTTATGAAAAAAAAAAAAAAAA	0/0	0/1	0/1	0/0	2018-01-01	2018-01-01	0/0	0/1	2018-01-01	0/0	0/0	0/0	2018-01-01	2018-01-01	0/0	0/1	2018-01-01	0/1	0/0	0/0	2018-01-01	0/0	0/0	0/1	0/0	0/0	0/1	0/1	2018-01-01	0/1	0/1	2018-01-01	2018-01-01	2018-01-01	2018-01-01	0/0	2018-01-01	0/0	0/0	0/1	5	0	6	0	Not in range
28	4142426	INS02680248	A	AGGATATATTTATGAAAAAAAAAAAAAAAAAAG	0/0	0/1	0/1	0/0	2018-01-01	2018-01-01	0/0	0/1	2018-01-01	0/0	0/0	0/0	2018-01-01	2018-01-01	0/0	0/1	2018-01-01	0/1	0/0	0/0	2018-01-01	0/0	0/0	0/1	0/0	0/0	0/1	0/1	2018-01-01	0/1	0/1	2018-01-01	2018-01-01	2018-01-01	2018-01-01	0/0	2018-01-01	0/0	0/0	0/1	5	0	6	0	Not in range
28	4142430	INS02680249	T	TATATTTATGAAAAAAAAAAAAAAAAAAGGAA	0/0	0/1	0/1	0/0	2018-01-01	2018-01-01	0/0	0/1	2018-01-01	0/0	0/0	0/0	2018-01-01	2018-01-01	0/0	0/1	2018-01-01	0/1	0/0	0/0	2018-01-01	0/0	0/0	0/1	0/0	0/0	0/1	0/1	2018-01-01	0/1	0/1	2018-01-01	2018-01-01	2018-01-01	2018-01-01	0/0	2018-01-01	0/0	0/0	0/1	5	0	6	0	Not in range
28	4142440	INS02680250	A	AAAAAAAAAAAAAAAAGGATATATTTTTTT	0/0	0/1	0/1	0/0	0/1	0/1	0/0	0/1	0/1	0/0	0/0	0/0	0/1	0/1	0/0	0/1	0/1	0/1	0/0	0/0	0/1	0/0	0/0	0/1	0/0	0/0	0/1	0/1	0/1	0/1	0/1	0/1	0/1	0/1	0/1	0/0	0/1	0/0	0/0	0/1	11	0	13	0	Not in range
28	4148273	DEL02680266	CTAAACTTTGTAGATAGGAAAAAAATAAAAAAAATAAAAAAAAAA	C	2018-01-01	2018-01-01	2018-01-01	2018-01-01	2018-01-01	2018-01-01	2018-01-01	2018-01-01	2018-01-01	2018-01-01	2018-01-01	2018-01-01	2018-01-01	2018-01-01	0/0	2018-01-01	2018-01-01	0/1	2018-01-01	2018-01-01	2018-01-01	2018-01-01	0/0	0/1	2018-01-01	0/0	0/1	2018-01-01	2018-01-01	2018-01-01	2018-01-01	2018-01-01	2018-01-01	2018-01-01	2018-01-01	2018-01-01	2018-01-01	2018-01-01	2018-01-01	2018-01-01	1	0	2	0	Not in range
28	4149230	DEL02680268	TTGAAAGGCACATAGAAGTACA	T	2018-01-01	2018-01-01	0/1	2018-01-01	2018-01-01	2018-01-01	2018-01-01	2018-01-01	2018-01-01	0/1	2018-01-01	2018-01-01	2018-01-01	2018-01-01	0/0	2018-01-01	2018-01-01	0/1	0/0	2018-01-01	2018-01-01	0/1	0/0	0/1	2018-01-01	0/0	0/1	2018-01-01	2018-01-01	2018-01-01	2018-01-01	2018-01-01	2018-01-01	2018-01-01	2018-01-01	2018-01-01	2018-01-01	0/1	0/1	2018-01-01	3	0	5	0	Not in range
28	4149992	INS02680272	A	AAAAAAAAAAAAAAAAAAAAAAAAAAATGTTAAAAGGGG	0/0	0/1	0/1	0/0	0/1	0/1	0/0	0/1	0/1	0/0	0/0	0/0	0/1	0/1	0/0	0/1	0/1	0/1	0/0	0/0	0/1	0/0	0/0	0/1	0/0	0/0	0/1	0/1	0/1	0/1	0/1	0/1	0/1	0/1	0/1	0/0	0/1	0/0	0/0	0/0	11	0	12	0	Not in range
28	4160015	DEL02680286	CTGTGTGACTATCATAAAAAAAAAAAAAAAAAAAAAGCAAACCAAGGGGCAAGATGCACCTCCTACCCTCCCTGTATCTGTTTCCTGCCATA	C	0/0	0/0	0/0	0/0	0/0	0/0	0/0	0/0	0/0	0/0	0/0	0/0	0/0	0/0	0/0	0/0	0/0	0/0	0/0	0/0	0/0	0/0	0/0	0/0	0/0	0/0	0/0	0/0	0/0	0/1	0/0	0/0	0/0	0/0	0/0	0/0	0/0	0/0	0/0	0/0	0	0	1	0	Not in range
28	4163143	DEL02680293	TAAAAAAAAGATCCGAGGGAACCCTGGGTGGCACAGCGGTTTAGTGCCTGCCTTTGGCCCAGGGCGCGATCCTGGAGACCCGGGATCAAATCCCACGTCGGGCTCCCGGTGCATGGAGCCTGCTTCTCCCTCTGCCTATGTCTCTGCCCCCCTCTCTCTCTCTCTCTGTGTGACTATCACAAATAAATAAAAATTAAGAAAAA	T	0/1	0/1	0/1	0/0	2018-01-01	2018-01-01	0/0	0/1	2018-01-01	0/0	0/0	0/0	2018-01-01	2018-01-01	0/0	0/1	2018-01-01	0/1	0/0	0/1	2018-01-01	0/0	0/0	0/1	0/0	0/0	0/1	0/1	2018-01-01	0/1	0/0	2018-01-01	2018-01-01	2018-01-01	0/1	0/1	2018-01-01	0/0	0/1	0/0	7	0	7	0	Not in range
28	4172096	DEL02680309	CAAAAAAAAAAAAAAAAAAA	C	2018-01-01	0/1	0/0	0/0	2018-01-01	2018-01-01	0/0	0/1	2018-01-01	0/0	0/0	0/0	0/0	2018-01-01	0/0	0/1	0/1	0/1	0/0	0/1	0/0	0/0	0/0	0/1	0/0	0/0	0/0	2018-01-01	0/0	2018-01-01	0/0	0/0	2018-01-01	0/0	0/1	0/1	0/0	0/0	0/0	0/0	6	0	3	0	Not in range
28	4172521	DEL02680312	TAAAGACACAAAAACTAAAAAAAAAAAAAAAAAAAAAAAA	T	0/1	0/1	0/0	0/0	2018-01-01	2018-01-01	0/0	0/1	2018-01-01	0/0	0/0	0/0	0/0	2018-01-01	0/0	0/1	0/0	0/1	0/0	0/1	0/0	0/0	0/0	0/1	0/0	0/0	0/0	0/1	0/0	0/1	0/0	0/0	2018-01-01	0/0	0/1	0/1	0/0	0/0	0/1	0/0	6	0	6	0	Not in range
28	4175254	INS02680325	A	ACTTGGGATGGTCAAGTCTGCCTACAGTAGTGTAAGGACTC	0/1	0/1	0/0	0/0	2018-01-01	2018-01-01	0/0	0/1	2018-01-01	0/0	0/0	0/0	0/0	2018-01-01	0/0	0/1	0/0	0/1	0/0	0/1	0/0	0/0	0/0	0/1	0/0	0/0	0/0	0/1	0/0	0/1	0/0	0/0	2018-01-01	0/0	0/1	0/1	0/0	0/0	0/1	0/0	6	0	6	0	Not in range
28	4177615	INS02680331	C	CCAGAACTTAGTTTGTAAAGCACACTATCACATTTAACTTTGCCAGA	0/1	0/1	0/1	0/0	2018-01-01	2018-01-01	0/1	0/1	2018-01-01	0/0	0/0	0/0	2018-01-01	2018-01-01	0/0	0/1	0/1	2018-01-01	0/1	0/1	2018-01-01	0/0	0/0	0/1	0/0	0/0	0/1	0/1	0/1	0/1	0/1	0/1	2018-01-01	2018-01-01	0/1	0/1	0/1	0/0	2018-01-01	0/0	9	0	10	0	Not in range
28	4177640	INS02680332	T	TATCACATTTAACTTTGCCAGACAGAACTTAGTTTGTAAAGCACACG	0/1	0/1	0/1	0/0	2018-01-01	2018-01-01	0/1	0/1	2018-01-01	0/0	0/0	0/0	2018-01-01	2018-01-01	0/0	0/1	0/1	0/1	0/1	0/1	2018-01-01	0/0	0/0	0/1	0/0	0/0	0/1	0/1	0/1	0/1	0/1	0/1	2018-01-01	2018-01-01	0/1	0/1	0/1	0/0	2018-01-01	0/0	10	0	10	0	Not in range
28	4190814	INS02680355	A	AATAAATAAATAAATAGATAGATAGATAG	0/1	0/1	0/0	0/0	2018-01-01	2018-01-01	0/0	0/1	2018-01-01	0/0	0/0	0/0	0/0	2018-01-01	0/0	0/1	0/0	0/1	0/0	0/1	0/0	0/0	0/0	0/1	0/0	0/0	0/0	0/1	0/0	0/1	0/0	0/0	2018-01-01	0/0	0/1	0/1	0/0	0/0	0/0	0/0	6	0	5	0	Not in range
28	4193487	INS02680366	T	TTAAAGCTCTAAGCCCAAAAAAAAAAATAAAATAAAATAAAAAA	0/1	0/1	0/0	0/0	2018-01-01	2018-01-01	0/0	0/1	2018-01-01	0/0	0/0	0/0	0/0	2018-01-01	0/0	0/1	0/0	0/1	0/0	0/1	0/0	0/0	0/0	0/1	0/0	0/0	0/0	0/1	0/0	0/1	0/0	0/0	2018-01-01	0/0	0/1	0/1	0/0	0/0	0/1	0/0	6	0	6	0	Not in range
28	4211707	DEL02680419	TTAAAAATTATAGGGATCCCTGGGTGGCGCAGCGGTTTAGCGCCTGCCTTTGGCCCAGGGCGCGTTCCTGGAGACCCAGGATCGAATCCCACATCGGGCTCCTGGTGCATGGAGCCTGCTTCTCCCTCTACCTATGTCTCTGCCTCTCTCTCTCTCTCTCTCTGTGTGACTATCAAAAATAAATAAAAATTTAAAAAAAAAAATAAAAAAAATAAAAAATAAATAAAATAAAA	T	0/1	0/1	0/0	0/0	2018-01-01	2018-01-01	0/0	0/1	2018-01-01	0/0	0/0	0/0	0/0	2018-01-01	0/0	0/1	0/0	0/1	0/0	0/1	0/0	0/0	0/0	0/1	0/0	0/0	0/0	0/1	0/0	0/1	0/0	0/0	2018-01-01	0/0	0/1	0/1	0/0	0/0	0/1	0/0	6	0	6	0	Not in range
28	4217529	INS02680440	T	TTACGGAACTAAGTAACCA	0/1	2018-01-01	2018-01-01	2018-01-01	2018-01-01	2018-01-01	2018-01-01	2018-01-01	2018-01-01	2018-01-01	2018-01-01	2018-01-01	2018-01-01	2018-01-01	0/0	2018-01-01	2018-01-01	0/1	2018-01-01	2018-01-01	2018-01-01	2018-01-01	0/0	0/1	2018-01-01	0/0	0/1	2018-01-01	2018-01-01	2018-01-01	2018-01-01	2018-01-01	2018-01-01	2018-01-01	0/1	2018-01-01	2018-01-01	2018-01-01	2018-01-01	2018-01-01	2	0	3	0	Not in range
28	4218901	DEL02680444	TTGTGAGCAGGAAAAAAAAAAAAAAAAAAAAAGAA	T	0/1	0/1	0/0	0/0	2018-01-01	2018-01-01	0/0	0/1	2018-01-01	0/0	0/0	0/0	0/0	2018-01-01	0/0	0/1	0/0	0/1	0/0	0/1	0/0	0/0	0/0	0/1	0/0	0/0	0/0	0/1	0/0	0/1	0/0	0/0	2018-01-01	0/0	0/1	0/1	0/0	0/0	0/1	0/0	6	0	6	0	Not in range
28	4218912	DEL02680445	A	<DEL>	0/1	0/0	0/0	0/0	0/0	0/0	0/0	0/0	0/0	0/0	0/0	0/0	0/0	0/1	0/0	0/0	0/0	0/0	0/0	0/0	0/0	0/0	0/0	0/1	0/0	0/0	0/0	0/1	0/0	0/0	0/0	0/0	0/0	0/0	0/0	0/0	0/0	0/0	0/0	0/0	2	0	2	0	Not in range
28	4219043	DEL02680447	CAAAATATTGGGATCCCTGGGTGGCGCAGCGGTTTAGCGCCTGTCTTTGGCCCAGGGCGCGATCCTGGAGACCCGGGATCGAATCCCACATCAGGCTCCCGGTGCATGGAGCCTGCTTCTCCCTCTGCCTGTGTCTCTGCCTCTCTCTCTCTCTCTCTGTGACTATCATAAATAAATAAAAATTAAAAAAAAAAAAAAA	C	0/1	0/1	0/0	0/0	2018-01-01	2018-01-01	0/0	0/1	2018-01-01	0/0	0/0	0/0	0/0	2018-01-01	0/0	0/1	0/0	0/1	0/0	0/1	0/0	0/0	0/0	0/1	0/0	0/0	0/0	0/1	0/0	0/1	0/0	0/0	2018-01-01	0/0	0/1	0/1	0/0	0/0	0/1	0/0	6	0	6	0	Not in range
28	4227718	DEL02680471	ACAGAGAGAGAGAGAGAG	A	0/1	0/1	2018-01-01	0/0	2018-01-01	2018-01-01	2018-01-01	0/1	2018-01-01	0/0	0/0	0/0	2018-01-01	2018-01-01	0/0	0/1	2018-01-01	0/1	2018-01-01	0/1	2018-01-01	0/0	0/0	0/1	0/0	0/0	0/1	0/1	2018-01-01	0/1	0/1	2018-01-01	2018-01-01	2018-01-01	0/1	0/1	2018-01-01	0/0	2018-01-01	0/0	6	0	7	0	Not in range
28	4230904	DEL02680475	GTTTTTTTCTTTAAATATTTTATTTA	G	0/1	0/1	0/0	0/0	2018-01-01	2018-01-01	0/0	0/1	2018-01-01	0/0	0/0	0/0	0/0	2018-01-01	0/0	0/1	0/0	0/1	0/0	0/1	0/0	0/0	0/0	0/1	0/0	0/0	0/0	0/1	0/0	0/1	0/0	0/0	2018-01-01	0/0	0/1	0/1	0/0	0/0	0/0	0/0	6	0	5	0	Not in range
28	4241662	INV02680503	A	<INV>	0/1	0/0	0/1	0/0	0/0	0/0	0/0	0/0	0/0	0/0	0/0	0/0	0/0	0/1	0/0	0/0	0/0	0/0	0/1	0/0	0/0	0/1	0/0	0/0	0/0	0/0	0/0	0/0	0/0	0/0	0/1	0/0	0/0	0/0	0/0	0/0	0/0	0/1	0/1	0/0	4	0	4	0	Not in range
28	4241800	INV02680504	T	<INV>	0/1	0/0	0/1	0/0	0/0	0/0	0/0	0/0	0/0	0/0	0/0	0/0	0/0	0/1	0/0	0/0	0/0	0/0	0/1	0/0	0/0	0/1	0/0	0/0	0/0	0/0	0/0	0/0	0/0	0/0	0/1	0/0	0/0	0/0	0/0	0/0	0/0	0/1	0/1	0/0	4	0	4	0	Not in range
28	4242013	INS02680505	G	GCATTTTATCCATGACCC	0/1	0/0	0/1	0/0	0/0	0/0	0/0	0/0	0/0	0/0	0/0	0/0	0/0	2018-01-01	0/0	0/0	0/0	0/0	0/1	0/0	0/0	2018-01-01	0/0	0/0	0/0	0/0	0/0	0/0	0/0	0/0	0/1	0/0	0/0	0/0	0/0	0/0	0/0	0/1	0/1	0/0	3	0	3	0	Not in range
28	4244368	DEL02680508	CTGAAAGGCAAAGGGACCCCAAAAAAAAAAAAAAAAAAAAAA	C	2018-01-01	2018-01-01	2018-01-01	2018-01-01	2018-01-01	2018-01-01	2018-01-01	2018-01-01	2018-01-01	2018-01-01	2018-01-01	2018-01-01	2018-01-01	2018-01-01	0/0	2018-01-01	2018-01-01	0/1	0/1	2018-01-01	2018-01-01	2018-01-01	0/0	0/1	2018-01-01	0/0	0/1	0/1	2018-01-01	2018-01-01	2018-01-01	2018-01-01	0/0	2018-01-01	0/1	2018-01-01	2018-01-01	2018-01-01	2018-01-01	2018-01-01	2	0	4	0	Not in range
28	4248748	DEL02680516	CATATATATATATATATATATATATATAT	C	0/1	2018-01-01	0/1	0/0	2018-01-01	2018-01-01	2018-01-01	0/1	2018-01-01	0/0	0/0	0/0	2018-01-01	0/0	0/0	0/1	2018-01-01	2018-01-01	0/0	0/1	2018-01-01	0/0	0/0	2018-01-01	0/0	0/1	2018-01-01	0/0	2018-01-01	0/1	0/0	2018-01-01	0/0	2018-01-01	0/1	2018-01-01	2018-01-01	0/0	0/0	0/0	5	0	3	0	Not in range
28	4252612	INS02680527	A	AGAATTTAAAAAGAATT	0/0	0/0	0/0	0/0	0/0	0/0	0/0	0/0	0/0	0/0	0/0	2018-01-01	0/0	0/0	0/0	0/1	0/0	0/0	0/0	0/0	0/0	0/0	0/0	0/0	0/0	0/0	0/0	0/0	0/0	0/0	0/0	0/0	0/0	0/0	0/0	0/0	0/0	0/0	0/0	0/0	1	0	0	0	Not in range
28	4259477	INS02680543	C	CAAAGAGTACACTTTTATTTTTATTTTTTTTTTTTTTTTT	0/0	0/1	0/0	2018-01-01	0/0	0/0	0/0	0/1	0/0	2018-01-01	2018-01-01	2018-01-01	0/0	0/0	0/0	0/1	0/0	0/0	0/0	0/1	0/0	0/0	0/0	0/0	2018-01-01	0/0	0/0	0/1	0/0	0/1	0/1	0/0	0/0	0/0	0/0	0/1	0/0	0/1	0/0	2018-01-01	4	0	5	0	Not in range
28	4266017	DEL02680558	TGAAAATTAGGAATAATGGAATGGAATATGGAAAATTGAATATGGAATGGAATATGGAATATG	T	0/0	0/0	0/0	0/0	0/0	0/0	0/0	0/0	0/0	0/0	0/0	0/0	0/0	2018-01-01	0/0	0/0	0/0	0/0	0/0	0/0	0/0	0/0	0/0	0/0	0/0	0/0	0/0	0/0	0/0	0/0	0/0	0/0	0/0	0/0	0/0	0/0	0/0	0/0	0/1	0/0	0	0	1	0	Not in range
28	4281597	DEL02680590	AGAAAGAAAGAAAGAAAGAAAGAAAGAAAGAAAAAGAAGAAGAAGAAAG	A	0/0	0/0	0/1	0/0	0/1	0/0	0/1	0/0	0/0	0/1	0/0	0/0	0/1	0/0	0/0	0/0	0/1	0/0	0/0	0/0	0/0	0/1	0/0	0/0	0/0	0/0	0/0	0/0	0/1	0/0	0/0	0/1	0/0	0/1	0/0	0/0	0/1	0/0	0/1	0/0	6	0	6	0	Not in range
28	4293682	DEL02680619	TTAAAGTGCTGAAAAAGACTGTCAGCCCAAATTGTCCTTGAAAAATAAAGGAGAAATTAAAACATCCACAGA	T	0/0	0/1	0/1	2018-01-01	0/0	0/0	0/0	0/1	0/0	0/1	2018-01-01	0/0	0/0	0/0	0/0	0/0	0/0	0/0	2018-01-01	0/1	0/0	0/0	0/0	0/0	2018-01-01	2018-01-01	0/0	0/1	0/0	0/1	0/1	0/0	0/0	0/0	0/0	0/1	0/0	0/0	0/1	2018-01-01	5	0	5	0	Not in range
28	4294175	DEL02680621	TAAAAGAGACTTTAAAAAAAAAAAAAA	T	2018-01-01	2018-01-01	2018-01-01	2018-01-01	2018-01-01	2018-01-01	2018-01-01	2018-01-01	2018-01-01	2018-01-01	2018-01-01	2018-01-01	2018-01-01	2018-01-01	0/0	2018-01-01	2018-01-01	0/1	2018-01-01	2018-01-01	2018-01-01	2018-01-01	0/0	0/1	2018-01-01	2018-01-01	0/1	0/1	2018-01-01	2018-01-01	0/1	2018-01-01	0/0	2018-01-01	0/1	2018-01-01	2018-01-01	2018-01-01	2018-01-01	2018-01-01	1	0	5	0	Not in range
28	4303023	DEL02680653	CTACAGAACACTTCTTTTTTTTTTTTTTTTTTTT	C	2018-01-01	2018-01-01	2018-01-01	2018-01-01	2018-01-01	2018-01-01	2018-01-01	2018-01-01	2018-01-01	2018-01-01	2018-01-01	2018-01-01	2018-01-01	2018-01-01	0/0	2018-01-01	2018-01-01	0/1	2018-01-01	2018-01-01	2018-01-01	2018-01-01	0/0	0/1	2018-01-01	2018-01-01	0/1	0/1	2018-01-01	2018-01-01	0/1	2018-01-01	0/0	2018-01-01	0/1	2018-01-01	2018-01-01	2018-01-01	2018-01-01	2018-01-01	1	0	5	0	Not in range
28	4312290	DEL02680671	CCCTAAGATGGGAAGATTTAGATTGCCCTGGCCTGAGG	C	0/0	0/0	0/0	0/0	0/0	0/0	0/0	0/0	0/0	0/0	0/0	0/0	0/0	0/0	0/0	0/0	0/0	0/0	0/0	0/0	0/0	0/1	0/0	0/0	0/0	0/0	0/0	0/0	0/0	0/0	0/0	0/0	0/0	0/0	0/0	0/0	0/0	0/1	0/0	0/0	0	0	2	0	Not in range
28	4332801	DEL02680710	T	<DEL>	0/0	0/0	0/0	0/0	0/0	0/0	0/0	0/0	0/0	0/0	0/0	0/0	0/0	0/0	0/0	0/0	0/0	0/0	0/1	0/0	0/0	0/1	0/0	0/0	0/0	2018-01-01	0/0	0/0	0/0	0/0	0/0	0/0	0/0	0/0	0/0	0/0	0/0	0/0	0/0	0/0	1	0	1	0	Not in range
28	4337898	DEL02680724	A	<DEL>	0/1	0/0	0/0	0/0	2018-01-01	0/0	0/0	0/0	0/0	0/0	0/0	0/0	0/0	0/0	0/0	0/0	0/0	0/1	0/0	0/0	0/0	0/0	0/0	0/0	0/0	0/0	0/0	0/0	0/0	0/0	0/0	0/0	0/0	0/0	0/0	0/0	0/0	0/0	0/0	0/0	2	0	0	0	Not in range
28	4342873	INS02680739	C	CCTCTCTCCCAATCATG	2018-01-01	2018-01-01	2018-01-01	2018-01-01	2018-01-01	2018-01-01	2018-01-01	2018-01-01	2018-01-01	2018-01-01	2018-01-01	2018-01-01	2018-01-01	2018-01-01	0/0	2018-01-01	2018-01-01	0/1	2018-01-01	2018-01-01	2018-01-01	2018-01-01	0/0	0/1	2018-01-01	0/0	0/1	0/1	2018-01-01	2018-01-01	0/1	2018-01-01	0/0	2018-01-01	2018-01-01	2018-01-01	2018-01-01	2018-01-01	2018-01-01	2018-01-01	1	0	4	0	Not in range
28	4364117	DEL02680788	AGGGAGGAGTAGGCTCCATGCAGG	A	0/0	0/0	0/0	0/0	0/0	0/0	0/0	0/0	0/0	0/0	0/0	0/0	0/0	0/0	0/0	0/0	0/0	0/0	0/0	0/0	0/0	0/0	0/0	0/0	0/0	2018-01-01	0/0	0/0	0/0	0/0	0/0	0/0	0/0	0/0	0/0	0/0	0/0	0/0	0/0	0/0	0	0	0	0	Not in range
28	4376050	INS02680819	C	CTATACCCTTCTTTATTTTTTTTTTTTTTTTTTTT	2018-01-01	2018-01-01	0/1	2018-01-01	2018-01-01	2018-01-01	2018-01-01	2018-01-01	2018-01-01	0/1	2018-01-01	0/0	0/0	2018-01-01	0/1	0/1	0/0	0/1	0/1	2018-01-01	0/0	0/0	2018-01-01	0/1	2018-01-01	0/0	0/0	0/1	0/0	0/1	0/1	0/0	0/0	0/0	2018-01-01	2018-01-01	0/0	0/0	2018-01-01	2018-01-01	6	0	4	0	Not in range
28	4376057	INS02680820	C	CTTCTTTATTTTTTTTTTTTTTTTTTTTATACCT	2018-01-01	2018-01-01	0/1	2018-01-01	2018-01-01	2018-01-01	2018-01-01	2018-01-01	2018-01-01	0/1	2018-01-01	0/0	0/0	2018-01-01	0/1	0/1	0/0	0/1	0/1	2018-01-01	0/0	0/0	2018-01-01	0/1	2018-01-01	0/0	0/0	0/1	0/0	0/1	0/1	0/0	0/0	0/0	2018-01-01	2018-01-01	0/0	0/0	2018-01-01	2018-01-01	6	0	4	0	Not in range
28	4376060	INS02680821	C	CTTTATTTTTTTTTTTTTTTTTTATACCCTTT	2018-01-01	2018-01-01	0/1	2018-01-01	2018-01-01	2018-01-01	2018-01-01	2018-01-01	2018-01-01	0/1	2018-01-01	0/0	0/0	2018-01-01	0/1	0/1	0/0	0/1	0/1	2018-01-01	0/0	0/0	2018-01-01	0/1	2018-01-01	0/0	0/0	0/1	0/0	0/1	0/1	0/0	0/0	0/0	2018-01-01	2018-01-01	0/0	0/0	2018-01-01	2018-01-01	6	0	4	0	Not in range
28	4376064	INS02680823	A	ATTTTTTTTTTTTTTTTTTTATACCCTTTTTTT	2018-01-01	2018-01-01	0/1	2018-01-01	2018-01-01	2018-01-01	2018-01-01	2018-01-01	2018-01-01	0/1	2018-01-01	0/0	0/0	2018-01-01	0/1	0/1	0/0	0/1	0/1	2018-01-01	0/0	0/0	2018-01-01	0/1	2018-01-01	0/0	0/0	0/1	0/0	0/1	0/1	0/0	0/0	0/0	2018-01-01	2018-01-01	0/0	0/0	2018-01-01	2018-01-01	6	0	4	0	Not in range
28	4378798	DEL02680831	C	<DEL>	2018-01-01	2018-01-01	2018-01-01	2018-01-01	2018-01-01	2018-01-01	2018-01-01	2018-01-01	2018-01-01	2018-01-01	2018-01-01	2018-01-01	2018-01-01	2018-01-01	0/1	2018-01-01	2018-01-01	0/1	2018-01-01	2018-01-01	2018-01-01	0/1	2018-01-01	0/1	2018-01-01	0/0	0/1	0/1	2018-01-01	2018-01-01	0/1	2018-01-01	0/0	2018-01-01	2018-01-01	2018-01-01	2018-01-01	0/1	2018-01-01	2018-01-01	2	0	6	0	Not in range
28	4385184	BND02680835	A	A[CHR14	0/0	0/0	0/1	0/1	0/0	0/1	0/1	0/0	0/1	0/0	0/0	0/0	0/0	0/0	0/0	0/0	0/0	0/0	0/0	0/0	0/0	0/1	0/1	0/0	0/0	0/1	0/0	0/0	0/0	0/0	0/0	0/0	0/0	0/0	0/1	0/0	0/0	0/1	0/0	0/0	5	0	5	0	Not in range
28	4385192	BND02680837	A	A]CHR7	0/1	0/0	0/0	0/0	0/0	0/0	0/0	0/0	0/0	0/0	0/0	0/0	0/0	0/0	0/0	0/0	0/0	0/0	0/0	0/0	0/0	0/0	0/0	0/0	0/1	0/0	0/1	0/0	0/0	0/0	0/0	0/0	0/0	0/0	0/0	0/0	0/0	0/0	0/0	0/0	1	0	2	0	Not in range
28	4394214	DEL02680863	GTAAATTGCTAAATTTTATTTTTTTATTTTTTTTATTTTTTT	G	2018-01-01	2018-01-01	2018-01-01	2018-01-01	2018-01-01	2018-01-01	2018-01-01	2018-01-01	2018-01-01	2018-01-01	2018-01-01	2018-01-01	2018-01-01	2018-01-01	2018-01-01	2018-01-01	2018-01-01	0/1	2018-01-01	2018-01-01	2018-01-01	0/1	2018-01-01	0/1	2018-01-01	0/0	0/1	0/1	2018-01-01	2018-01-01	0/0	2018-01-01	0/0	2018-01-01	2018-01-01	2018-01-01	2018-01-01	0/1	2018-01-01	2018-01-01	1	0	5	0	Not in range
28	4405875	DEL02680894	CCTCTCTCTCTCTCTCT	C	2018-01-01	2018-01-01	2018-01-01	2018-01-01	2018-01-01	2018-01-01	2018-01-01	2018-01-01	2018-01-01	2018-01-01	2018-01-01	2018-01-01	2018-01-01	0/1	2018-01-01	2018-01-01	2018-01-01	0/1	2018-01-01	2018-01-01	2018-01-01	0/1	2018-01-01	0/1	2018-01-01	0/0	0/1	0/1	2018-01-01	2018-01-01	2018-01-01	2018-01-01	0/0	2018-01-01	2018-01-01	2018-01-01	2018-01-01	0/1	2018-01-01	2018-01-01	2	0	5	0	Not in range
28	4408089	INS02680898	G	GAAAACAGTTTGATTTAAAAAAAAAAAAAAAAAAA	2018-01-01	2018-01-01	2018-01-01	2018-01-01	2018-01-01	2018-01-01	2018-01-01	2018-01-01	2018-01-01	2018-01-01	2018-01-01	2018-01-01	2018-01-01	2018-01-01	2018-01-01	0/1	2018-01-01	0/1	2018-01-01	2018-01-01	2018-01-01	0/0	2018-01-01	0/1	2018-01-01	0/0	0/1	0/1	2018-01-01	2018-01-01	2018-01-01	2018-01-01	0/0	2018-01-01	2018-01-01	2018-01-01	2018-01-01	0/0	2018-01-01	2018-01-01	2	0	3	0	Not in range
28	4408094	INS02680899	C	CAGTTTGATTTAAAAAAAAAAAAAAAAAAAAAAAA	2018-01-01	2018-01-01	2018-01-01	2018-01-01	2018-01-01	2018-01-01	2018-01-01	2018-01-01	2018-01-01	2018-01-01	2018-01-01	2018-01-01	2018-01-01	2018-01-01	2018-01-01	0/1	2018-01-01	0/1	2018-01-01	2018-01-01	2018-01-01	0/0	2018-01-01	0/1	2018-01-01	0/0	0/1	0/1	2018-01-01	2018-01-01	2018-01-01	2018-01-01	0/0	2018-01-01	2018-01-01	2018-01-01	2018-01-01	0/0	2018-01-01	2018-01-01	2	0	3	0	Not in range
28	4408099	INS02680900	T	TGATTTAAAAAAAAAAAAAAAAAAAAAAAACAGTTG	2018-01-01	2018-01-01	2018-01-01	2018-01-01	2018-01-01	2018-01-01	2018-01-01	2018-01-01	2018-01-01	2018-01-01	2018-01-01	2018-01-01	2018-01-01	2018-01-01	2018-01-01	0/1	2018-01-01	0/0	2018-01-01	2018-01-01	2018-01-01	0/0	2018-01-01	0/1	2018-01-01	0/0	0/1	0/1	2018-01-01	2018-01-01	2018-01-01	2018-01-01	0/0	2018-01-01	2018-01-01	2018-01-01	2018-01-01	0/0	2018-01-01	2018-01-01	1	0	3	0	Not in range
28	4419583	DEL02680921	TTGAATCAATCTGACCATCCAAA	T	0/0	0/0	0/0	0/0	0/0	0/0	0/0	0/0	0/0	0/0	0/0	0/0	0/0	0/0	0/0	0/0	0/0	0/0	0/0	0/0	0/0	0/1	0/0	0/0	0/0	0/0	0/0	0/0	0/0	0/0	0/0	0/0	0/0	0/0	0/0	0/0	0/0	0/0	0/0	0/0	0	0	1	0	Not in range
28	4428215	DEL02680939	CTTTTCAATTTCCAAGATCCTGTGA	C	0/0	0/0	0/1	0/0	0/0	0/0	0/0	0/0	0/0	0/0	0/0	0/0	0/0	0/0	0/0	0/0	0/0	0/0	2018-01-01	0/0	0/0	0/0	0/0	0/0	0/0	2018-01-01	0/0	0/0	0/0	0/0	0/0	0/0	0/0	0/0	0/0	0/0	0/0	0/1	0/0	0/0	1	0	1	0	Not in range
28	4446204	DEL02680974	CTGATGGCTTATTTTTTTTTTTTTTTTTTATTTTTTTTTTTATTTTTTTTTTTATTTTTTTTTTTTTTATTTTTTTATTTTTATTTATTTATTTATTTATTTATTTATTTATTTTTTTA	C	2018-01-01	2018-01-01	2018-01-01	2018-01-01	0/1	2018-01-01	2018-01-01	2018-01-01	0/0	2018-01-01	2018-01-01	2018-01-01	0/0	2018-01-01	2018-01-01	2018-01-01	0/0	0/1	2018-01-01	2018-01-01	2018-01-01	0/1	2018-01-01	0/0	2018-01-01	0/0	0/1	0/1	2018-01-01	2018-01-01	2018-01-01	2018-01-01	0/0	0/0	2018-01-01	2018-01-01	2018-01-01	0/0	2018-01-01	2018-01-01	2	0	3	0	Not in range
28	4446234	DEL02680976	TTTTTTTTTTTATTTTTTTTTTTATTTTTTTTTTTTTTATTTTTTTATTTTTATTTATTTATTTATTTATTTA	T	-1/-1	0/0	0/0	0/0	0/0	0/0	0/0	-1/-1	2018-01-01	0/0	0/0	0/0	0/0	-1/-1	0/0	0/0	0/0	0/0	0/0	0/0	-1/-1	0/0	-1/-1	0/1	-1/-1	0/0	0/0	0/0	0/0	-1/-1	-1/-1	0/0	0/0	0/0	0/0	0/0	0/0	0/0	0/0	0/0	0	0	1	0	Not in range
28	4446658	INS02680979	A	ATGATTCTTACCTTTTTTTTTTTTT	2018-01-01	0/1	0/1	2018-01-01	0/1	2018-01-01	2018-01-01	2018-01-01	0/0	2018-01-01	2018-01-01	2018-01-01	0/0	2018-01-01	2018-01-01	2018-01-01	0/0	0/1	0/1	2018-01-01	2018-01-01	0/1	2018-01-01	0/0	2018-01-01	0/0	0/1	0/1	2018-01-01	2018-01-01	2018-01-01	2018-01-01	0/0	0/0	2018-01-01	2018-01-01	2018-01-01	0/0	2018-01-01	2018-01-01	5	0	3	0	Not in range
28	4446661	INS02680980	A	ATTCTTACCTTTTTTTTTTTTTTTTT	2018-01-01	0/1	0/1	2018-01-01	0/1	2018-01-01	2018-01-01	2018-01-01	0/0	2018-01-01	2018-01-01	2018-01-01	0/0	2018-01-01	2018-01-01	2018-01-01	0/0	0/1	0/1	2018-01-01	2018-01-01	0/1	2018-01-01	0/0	2018-01-01	0/0	0/1	0/1	2018-01-01	2018-01-01	2018-01-01	2018-01-01	0/0	0/0	2018-01-01	2018-01-01	2018-01-01	0/0	2018-01-01	2018-01-01	5	0	3	0	Not in range
28	4446664	INS02680981	C	CTTACCTTTTTTTTTTTTTTGTTTT	2018-01-01	0/1	0/1	2018-01-01	0/1	2018-01-01	2018-01-01	2018-01-01	0/0	2018-01-01	2018-01-01	2018-01-01	0/0	2018-01-01	2018-01-01	2018-01-01	0/0	0/1	0/1	2018-01-01	2018-01-01	0/1	2018-01-01	0/0	2018-01-01	0/0	0/1	0/1	2018-01-01	2018-01-01	2018-01-01	2018-01-01	0/0	0/0	2018-01-01	2018-01-01	2018-01-01	0/0	2018-01-01	2018-01-01	5	0	3	0	Not in range
28	4446667	INS02680982	A	ACCTTTTTTTTTTTTTTTTTTTTTTC	2018-01-01	0/1	0/1	2018-01-01	0/1	2018-01-01	2018-01-01	2018-01-01	0/0	2018-01-01	2018-01-01	2018-01-01	0/0	2018-01-01	2018-01-01	2018-01-01	0/0	0/1	0/1	2018-01-01	2018-01-01	0/1	2018-01-01	0/0	2018-01-01	0/0	0/1	0/1	2018-01-01	2018-01-01	2018-01-01	2018-01-01	0/0	0/0	2018-01-01	2018-01-01	2018-01-01	0/0	2018-01-01	2018-01-01	5	0	3	0	Not in range
28	4446669	INS02680983	C	CTTTTTTTTTTTTTTTGTTTTTTACCTT	0/1	0/1	0/1	0/1	0/1	0/1	0/1	0/1	0/0	0/1	0/1	0/1	0/0	0/1	0/1	0/1	0/0	0/1	0/1	0/1	0/1	0/1	0/1	0/0	0/1	0/0	0/1	0/1	0/1	0/1	0/1	0/1	0/0	0/0	0/1	0/1	0/1	0/0	0/1	0/1	17	0	15	0	Not in range
28	4453264	DEL02681004	TACAACTTACCTAACAGGGATCCCTGGGTGGCGCAGCGGTTTGGCGCCTGCCTTTGGCCCAGGGCGCGATCCTGGAGACCCGGGATCGAGTCCCACATCGGGCTCCCGGTGCATGGAGCCTGCTTCTCCCTCTGCCTGTGTCTCTGCCTCTCTCTCTCTCTCTGTGACTATCATGAATAAATAAATAAAATCTTAAAAAAAAAAAAAAAAAAA	T	2018-01-01	0/1	2018-01-01	2018-01-01	0/1	2018-01-01	2018-01-01	2018-01-01	2018-01-01	2018-01-01	2018-01-01	2018-01-01	0/0	2018-01-01	2018-01-01	2018-01-01	0/0	0/1	2018-01-01	2018-01-01	2018-01-01	0/1	2018-01-01	0/1	2018-01-01	2018-01-01	0/1	0/1	2018-01-01	2018-01-01	2018-01-01	2018-01-01	0/0	0/0	2018-01-01	2018-01-01	2018-01-01	0/1	2018-01-01	2018-01-01	3	0	5	0	Not in range
28	4458203	DEL02681018	TGAAACAGCAATATTTTTTTTTTTTTAAGATTTTATTTATTTATTCATGATAGTCACAGAGGAGAGAGAGAGAGAGGCAGAGACACAGGCAGAGGGAGAAGCAGGCTCCATGCACCGGGAGCCCGACGTGGGATTCGATCCCGGGTCTCCAGGATCGCGCCCTGGGCCAAAGGCAGGCGCCAAACCGCTGCGCCACCCAGGGATCCC	T	0/1	0/0	0/1	0/0	0/0	0/0	0/0	0/0	2018-01-01	0/0	0/1	0/0	0/0	2018-01-01	0/0	0/1	0/0	0/0	0/0	0/0	0/0	0/1	0/0	0/1	0/0	2018-01-01	0/0	0/0	0/0	0/1	0/0	0/0	0/0	0/0	0/1	0/1	0/0	0/1	0/0	0/0	4	0	6	0	Not in range
28	4460486	INS02681022	G	GATTTATTTATTTATTTATTT	2018-01-01	0/0	0/1	0/0	0/0	0/0	0/0	0/0	0/0	0/0	0/0	0/0	0/0	2018-01-01	0/0	0/1	0/0	0/0	0/1	0/0	0/0	0/1	0/0	0/0	0/0	0/0	0/0	0/0	0/0	0/0	0/0	0/0	0/0	0/0	0/1	0/1	0/0	0/1	0/0	0/0	3	0	4	0	Not in range
28	4472881	DEL02681075	AAATAAATAATAAATAATTTTTTTTTAATTTTATTTATTTATGATAGTCACATAGAGAGAGAGAGAGAGAGAGGCAGAGACATAGGCAGAGGGAGAAGCAGGCTCCATGCACCGGGAGCCCGACGTGGGATTCGATCCGGGGTCTCCAGGATCGCGCCCTGGGCCAAAGGCAGGCGCCAAACCGCTGCGCCACCCAGGGATCCC	A	0/1	0/0	0/1	0/0	0/0	0/0	0/0	0/0	2018-01-01	0/1	0/1	0/0	0/0	2018-01-01	0/0	0/1	0/0	0/0	0/0	0/0	0/0	0/0	0/0	0/1	0/0	2018-01-01	0/0	0/0	0/0	0/1	0/0	0/0	0/0	0/0	0/1	0/0	0/0	0/1	0/0	0/0	5	0	4	0	Not in range
28	4514046	INS02681160	C	CTTTTTTTTTTTTTTTT	0/0	0/0	0/0	0/0	2018-01-01	0/0	2018-01-01	0/0	2018-01-01	0/1	0/0	0/0	0/0	0/0	0/0	0/1	0/0	0/0	0/0	0/1	0/0	0/1	0/0	0/1	0/0	0/0	0/1	0/0	0/0	0/0	0/1	0/0	0/0	0/0	0/0	0/0	0/1	0/0	0/1	0/1	3	0	7	0	Not in range
28	4517033	DEL02681169	TTAAAGCATTGGGATCCCTGGGTGGCGCAGCGGTTTGGCGCCTGTCTTTGGCTCAGGGCGTGATCCTGGAGACCCGGGATCGAGTCCCACATCAGGCTCCTGGTGCATGGAGCCTGCTTCTCCCTCTGTCTGTGTCTCTGCCTCTCTTTCTCTCTCTGTGACTATCATAAATAATAAATAAAAATTTAAAAAAAAAAAAAAA	T	2018-01-01	2018-01-01	2018-01-01	2018-01-01	2018-01-01	2018-01-01	2018-01-01	2018-01-01	2018-01-01	0/1	2018-01-01	2018-01-01	2018-01-01	2018-01-01	2018-01-01	2018-01-01	2018-01-01	0/1	2018-01-01	0/1	2018-01-01	2018-01-01	2018-01-01	0/1	0/0	2018-01-01	2018-01-01	0/1	2018-01-01	2018-01-01	0/1	2018-01-01	0/0	2018-01-01	2018-01-01	0/1	2018-01-01	2018-01-01	0/1	0/1	3	0	6	0	Not in range
28	4522072	DEL02681188	CAGTCCCATGTCGGGCTCCCTGCATGGAGCCTGCTTCTCTCTCTACCTCTGTGTCTCTCATGAATAAATAAATAAAATCTTTAAAAAAATAAAATAAAATAAAATCCCAACACTTGGGCAGCCCAGGTGGCTCAGCGGTTTAGCACCGCCTTCAGCCACCCACGGCGTGATCCTGGAGACCCTGGATCG	C	2018-01-01	0/1	0/1	0/0	0/0	2018-01-01	0/0	2018-01-01	0/0	0/0	0/0	2018-01-01	2018-01-01	2018-01-01	0/1	0/1	2018-01-01	0/1	2018-01-01	0/0	-1/-1	0/0	2018-01-01	0/0	0/0	0/0	0/1	0/1	2018-01-01	0/1	0/0	2018-01-01	0/0	2018-01-01	2018-01-01	0/1	0/0	0/0	0/0	0/0	5	0	4	0	Not in range
28	4522087	DEL02681189	C	<DEL>	0/1	0/0	0/0	0/0	0/0	0/1	0/0	0/0	0/0	0/0	0/0	0/0	0/0	0/0	0/0	0/0	0/1	0/0	0/0	0/0	0/0	0/0	0/0	0/0	0/0	0/0	0/0	0/0	0/0	0/0	0/0	0/0	0/0	0/0	0/0	0/0	0/0	0/0	0/0	0/0	3	0	0	0	Not in range
28	4525499	INS02681203	G	GCGCTAAACCACTGAGC	2018-01-01	0/1	0/1	0/0	0/0	2018-01-01	0/0	2018-01-01	0/0	0/0	2018-01-01	2018-01-01	2018-01-01	2018-01-01	0/1	2018-01-01	2018-01-01	0/1	2018-01-01	0/0	2018-01-01	0/0	2018-01-01	0/0	0/0	0/0	0/1	0/1	2018-01-01	2018-01-01	0/0	2018-01-01	0/0	2018-01-01	2018-01-01	0/1	0/0	0/0	0/0	0/0	4	0	3	0	Not in range
28	4527035	DEL02681208	G	<DEL>	0/1	0/1	0/0	0/0	0/0	0/0	0/0	0/1	0/0	0/0	0/1	0/1	0/0	0/1	0/0	0/1	0/1	0/1	0/0	0/0	0/1	0/0	0/1	0/1	0/0	0/0	0/1	0/1	0/0	0/1	0/0	0/1	0/0	0/1	0/1	0/0	0/1	0/0	0/0	0/0	9	0	10	0	Not in range
28	4527198	DEL02681209	T	<DEL>	0/1	0/1	0/0	0/0	0/0	0/0	0/0	0/1	0/0	0/0	0/1	0/1	0/0	0/1	0/0	0/1	0/1	0/1	0/0	0/0	0/1	0/0	0/1	0/1	0/0	0/0	0/1	0/1	0/0	0/1	0/0	0/1	0/0	0/1	0/1	0/0	0/1	0/0	0/0	0/0	9	0	10	0	Not in range
28	4527379	DEL02681212	T	<DEL>	2018-01-01	0/1	0/1	0/0	0/0	2018-01-01	0/0	2018-01-01	0/0	0/0	0/1	2018-01-01	2018-01-01	2018-01-01	0/1	2018-01-01	2018-01-01	0/1	2018-01-01	0/0	2018-01-01	0/0	2018-01-01	0/0	0/0	0/0	0/1	0/1	2018-01-01	0/1	0/0	2018-01-01	0/0	2018-01-01	2018-01-01	0/1	0/0	0/0	0/0	0/0	5	0	4	0	Not in range
28	4542199	DEL02681240	CAGAGAGAGAGGCAGAGACACAGGCAGAGGGAGAAGCAGGCTCCATGCAGGGAGCCTGATGTGGGACTCGGTCCCGGGTCCCCAGTATCACACCAGAGGCTGAAGGCGGCACTAAACCGCTGGGCCACAGGGGCTGCCCTAAAAAGGATGATCCTTTAGGGATGCCTGCGTGGCTCAGCGGTTGAGCGTCTGCCTTTGGCTCAGGGCATGATCCTGGGGTCCTGGGATCGAATCCCACGTCGGGCTCCTGGTGCATGGAGCCTGCTTCTCCCTCTGCCTATGTCTCTGCCTCTGTGTGTGTATGTGTGTGTGTCTCATGAATAAGTAAAAAAAAAAATCTTAAAAAAAAAAAAGGATGATCCTTTAAAAATATAGATCTGACCCTGACATTTTTTTTTT…	C	0/1	0/0	0/0	0/0	0/0	0/0	0/0	0/0	0/0	0/0	0/1	0/0	0/0	2018-01-01	0/0	0/0	0/0	0/0	0/0	0/0	0/0	0/1	0/0	0/0	0/0	0/0	0/0	0/0	0/0	0/0	0/0	0/0	0/0	0/0	0/0	0/0	2018-01-01	0/1	0/0	0/0	2	0	2	0	Not in range
28	4542248	DEL02681241	G	<DEL>	0/1	0/0	0/0	0/0	0/0	0/0	0/0	0/0	0/0	0/0	0/0	0/0	0/0	2018-01-01	0/0	0/0	0/1	0/0	0/0	0/0	0/0	0/1	0/0	0/1	0/0	0/0	0/0	0/1	0/0	0/0	0/0	0/0	0/0	0/0	0/0	0/0	2018-01-01	0/1	0/0	0/0	2	0	4	0	Not in range
28	4543882	DEL02681249	TAGGAGAGTGGATCTTTTTTTTAATTTTTATTTATTTATGATAGTCACAGAGAGAGAGAGAGAGAGAGAGAGGCGCAGAGACACAGGCAGAGGGAGAAGCAGGCTCCATGCACCGGGAGCCCGACGTGGGATTCGATCCCGGGTCTCCAGGATCGCGCCCTGGGCCAAAGGCAGGCGCCAAACCGCTGCGCCACCCAGGGATCCC	T	0/1	0/0	0/0	0/0	0/0	0/0	0/0	0/0	2018-01-01	0/0	0/0	0/0	0/0	2018-01-01	0/0	0/0	0/0	0/0	0/1	0/1	0/0	0/1	0/0	0/1	0/0	0/0	0/0	0/0	0/0	0/0	0/0	0/0	0/0	0/0	0/0	0/0	2018-01-01	0/1	0/0	0/0	3	0	3	0	Not in range
28	4551105	DEL02681279	CAGGCTCCCTGTAGGGAG	C	0/0	0/0	0/1	0/0	0/0	0/0	0/0	0/0	0/0	0/0	0/0	0/0	0/0	0/0	0/0	0/0	0/0	0/0	0/0	0/0	0/0	0/0	0/0	0/0	0/0	0/0	0/0	0/0	0/0	0/0	0/0	0/0	0/0	0/0	0/0	0/0	0/0	0/0	0/0	0/0	1	0	0	0	Not in range
28	4569095	DUP02681308	C	<DUP>	0/0	0/0	0/1	0/0	0/0	0/0	0/0	0/0	0/0	0/0	0/0	0/0	0/0	0/0	0/0	0/0	0/0	0/0	0/0	0/1	0/0	0/0	0/0	0/0	0/0	0/0	0/0	0/0	0/0	0/0	0/0	0/0	0/0	0/0	0/1	0/0	0/0	0/0	0/0	0/0	2	0	1	0	Not in range
28	4576695	INS02681328	A	ATTATAATATTATAATTATAATT	0/0	0/0	0/1	2018-01-01	0/0	0/0	0/0	0/1	2018-01-01	0/0	0/1	0/0	0/0	0/0	0/1	0/0	0/0	0/0	0/0	2018-01-01	0/0	2018-01-01	2018-01-01	0/1	0/0	2018-01-01	0/0	0/0	0/0	0/0	0/1	0/0	0/0	0/0	0/1	0/0	0/0	0/1	0/0	0/0	4	0	4	0	Not in range
28	4602305	DEL02681409	ATTGGTGGGGTTTTTCTTTTTTTTTTTTTCTTTTTTCTTTTTTTTATTTTTTATTTATTTTTTTTTATTTATTTTTTTT	A	0/0	0/1	0/0	2018-01-01	0/0	0/0	0/0	0/1	2018-01-01	0/0	2018-01-01	0/0	0/0	0/0	0/1	0/0	0/0	0/0	0/1	2018-01-01	0/0	2018-01-01	2018-01-01	0/1	0/0	0/0	0/0	0/0	0/0	0/1	0/1	0/0	0/0	0/0	0/1	0/0	0/0	0/1	0/0	0/0	4	0	5	0	Not in range
28	4603215	DEL02681418	TGATGATATTCTTTTTATTTTTTATTTTTTTATTTTTATTTATTTATTTTTTTTGA	T	0/0	0/1	0/0	2018-01-01	0/0	0/0	0/0	0/1	2018-01-01	0/0	2018-01-01	0/0	0/0	0/0	0/1	0/0	0/0	0/0	0/1	2018-01-01	0/0	2018-01-01	2018-01-01	0/1	0/0	0/0	0/0	0/0	0/0	0/1	0/1	0/0	0/0	0/0	0/1	0/0	0/0	0/1	0/0	0/0	4	0	5	0	Not in range
28	4640768	INS02681517	A	AGAGCTTTGTTTTATGGCTTTCCTTGTTTCCCCTATGTTAAATTCATAAT	0/0	0/1	0/0	2018-01-01	0/0	0/0	0/0	0/1	2018-01-01	0/0	2018-01-01	0/0	0/0	0/0	0/1	0/0	0/0	0/0	0/1	2018-01-01	0/0	0/1	2018-01-01	0/1	0/0	0/0	0/0	0/0	0/0	0/1	0/1	0/0	0/0	0/0	0/1	0/0	0/0	0/1	0/0	0/0	4	0	6	0	Not in range
28	4655284	DEL02681567	CATTATGTTAGAATTTTTTTTTTTTTAATTTTTTTT	C	0/0	0/1	0/0	2018-01-01	0/0	0/0	0/0	0/1	2018-01-01	0/0	2018-01-01	0/0	0/0	0/0	0/1	0/0	0/0	0/0	0/1	2018-01-01	0/0	0/1	2018-01-01	0/1	0/0	0/0	0/0	0/0	0/0	0/1	0/1	0/0	0/0	0/0	0/1	0/0	0/0	0/1	0/0	0/0	4	0	6	0	Not in range
28	4660338	DEL02681586	TTCTTCTTCTTCTTCTTCTTCTTCTTCTTCTTCTTCTTCTTTCTTCTTCTTTCTTCTTCTTTCTTCTTCTTTCTTCTTTC	T	0/0	0/1	0/0	2018-01-01	0/0	0/0	0/0	0/1	2018-01-01	0/0	2018-01-01	0/0	0/0	0/0	0/1	0/0	0/0	0/0	0/1	2018-01-01	0/0	0/1	2018-01-01	0/1	0/0	0/0	0/0	0/0	0/0	0/1	0/1	0/0	0/0	0/0	0/1	0/0	0/0	0/1	0/0	0/0	4	0	6	0	Not in range
28	4681491	DEL02681629	GAACATCAGATAATTTTTTTTTTAAAGATTTTATTTTTTTACTCATGAGAGATACAGAGCGAGAGAGAGGCAGATACACAGGCAGAGGGAGAAGCAGGCTCCATGCAGGGAGCCTGATGTGGGACTCGATCCCGGGTCTCCAGGATCACGCCCTGGGCTGAAGGCAGCGCTAAACCGCTGAGCCACCCGGGCTGCCC	G	0/0	0/0	0/0	0/0	0/0	0/0	0/0	0/0	0/0	0/0	0/0	0/0	0/0	0/0	0/0	0/0	0/0	0/0	0/1	0/0	0/0	0/0	0/0	0/0	0/0	0/0	0/0	0/0	0/0	0/0	0/0	0/0	0/0	0/0	0/0	0/0	0/0	0/0	0/0	0/0	1	0	0	0	Not in range
28	4690527	DEL02681650	TTAACAATCTAGTAATTTTTATTTTTATTTTATTTTATTTTTTTAAAGATTTTATTTATTTATGATAGTCACACAGAGAGAGAGAGGCAGAGACACAGGCAGAAGGAGAAGCAGGCTCCATGCAGGGAGCCCGATGTGGGATTCGATCCCGGGTCTCCAGGATCGCGCCCTGGGCCAAAGGCAGGCGCCAAACCGCTGCGCCACCCAGGGATCCC	T	0/1	0/1	0/0	0/0	0/0	0/0	0/0	0/1	2018-01-01	0/0	0/1	0/0	0/0	2018-01-01	0/0	0/1	0/0	0/0	2018-01-01	2018-01-01	0/0	0/0	2018-01-01	0/1	0/0	0/0	0/0	0/0	0/0	0/1	0/1	0/0	0/0	0/0	0/1	0/0	0/0	0/0	0/0	0/0	5	0	4	0	Not in range
28	4703467	DEL02681673	GCCCAGTGGACCCCAGGGGAGCCCTGCGGTC	G	0/1	0/1	0/0	0/0	0/0	0/0	0/0	0/0	0/0	0/0	0/0	0/0	0/0	0/1	0/0	0/0	0/0	0/0	0/0	0/0	0/0	0/0	0/0	0/0	0/0	0/1	0/0	0/0	0/0	0/1	0/0	0/0	0/0	0/0	0/0	0/1	0/0	0/0	0/0	0/0	3	0	3	0	Not in range
28	4710504	INS02681681	C	CTTATTTTATTTTATTTTATT	0/0	2018-01-01	2018-01-01	2018-01-01	0/1	0/0	2018-01-01	2018-01-01	2018-01-01	0/1	2018-01-01	2018-01-01	2018-01-01	0/0	0/1	2018-01-01	2018-01-01	2018-01-01	0/0	0/1	2018-01-01	2018-01-01	2018-01-01	0/1	0/0	2018-01-01	2018-01-01	0/1	0/0	2018-01-01	0/0	2018-01-01	0/0	0/0	0/1	0/1	2018-01-01	2018-01-01	2018-01-01	0/1	4	0	5	0	Not in range
28	4716866	INS02681693	C	CGGCTGCGGGGCTGCGG	2018-01-01	0/0	0/0	0/0	0/1	2018-01-01	0/0	0/0	0/0	0/1	0/0	0/0	0/0	2018-01-01	0/1	0/0	0/0	0/0	0/1	0/1	0/0	0/1	0/0	2018-01-01	2018-01-01	0/0	0/0	0/1	2018-01-01	0/0	0/1	0/0	2018-01-01	0/0	0/1	0/1	0/0	0/0	0/1	0/1	5	0	7	0	Not in range
28	4717479	DEL02681694	GAGCTCAGGGGGCCGTGAGCACTGA	G	2018-01-01	0/0	0/0	0/0	0/0	2018-01-01	0/0	0/0	0/0	0/0	0/0	0/0	0/0	2018-01-01	0/1	0/0	0/0	0/0	2018-01-01	0/0	0/0	0/0	0/0	0/0	0/0	0/0	0/0	0/0	2018-01-01	0/0	0/0	0/0	0/0	0/0	0/1	0/1	0/0	0/1	0/1	0/0	1	0	4	0	Not in range
28	4719110	DEL02681700	CCACTGGCATAATTTGGTATA	C	2018-01-01	2018-01-01	2018-01-01	2018-01-01	0/1	2018-01-01	2018-01-01	2018-01-01	2018-01-01	0/1	2018-01-01	2018-01-01	2018-01-01	2018-01-01	2018-01-01	2018-01-01	2018-01-01	2018-01-01	2018-01-01	0/1	2018-01-01	0/1	2018-01-01	0/1	0/0	0/0	2018-01-01	0/1	2018-01-01	2018-01-01	0/1	2018-01-01	0/0	2018-01-01	2018-01-01	0/1	2018-01-01	0/1	2018-01-01	0/1	3	0	7	0	Not in range
28	4726616	INS02681728	T	TCACTCTCTCGCTTTCTCACTCTCTCTCTTG	0/1	0/0	0/0	0/0	0/0	0/0	0/0	0/0	0/0	0/0	0/0	0/0	0/0	2018-01-01	0/0	0/1	0/0	0/0	0/0	0/0	0/0	0/1	0/0	0/0	0/0	2018-01-01	0/0	0/0	2018-01-01	0/0	0/1	0/0	0/0	2018-01-01	0/1	0/0	0/0	0/1	0/1	0/1	2	0	6	0	Not in range
28	4767801	INS02681821	A	AAAGGAATAGATGAAGATGGAGGATAGTGCAGAG	0/0	0/0	0/0	0/0	0/0	0/0	0/0	0/0	0/0	0/0	0/0	0/0	0/0	0/0	0/0	0/0	0/0	0/0	0/1	0/0	0/0	0/0	0/0	0/0	0/0	0/0	0/0	0/0	0/0	0/0	0/0	0/0	0/0	0/0	0/0	0/1	0/0	0/0	0/0	0/0	1	0	1	0	Not in range
28	4787078	DEL02681864	ATTTCCCTTAACCTTTCTTTTTTTTTTTTTTTTT	A	2018-01-01	2018-01-01	2018-01-01	2018-01-01	0/1	2018-01-01	2018-01-01	2018-01-01	2018-01-01	0/1	2018-01-01	2018-01-01	0/0	2018-01-01	2018-01-01	2018-01-01	0/0	2018-01-01	2018-01-01	2018-01-01	2018-01-01	2018-01-01	2018-01-01	0/1	0/0	2018-01-01	2018-01-01	0/1	2018-01-01	2018-01-01	0/1	2018-01-01	0/0	2018-01-01	2018-01-01	0/1	0/0	2018-01-01	0/1	0/1	2	0	6	0	Not in range
28	4802353	DEL02681896	ATGTGGGTGCTGGGAGGTGG	A	0/0	0/0	0/0	0/0	0/0	0/0	0/0	0/0	0/0	0/0	0/0	0/0	2018-01-01	0/0	0/0	0/0	2018-01-01	0/0	0/0	0/0	0/0	0/1	0/0	0/0	0/0	2018-01-01	0/0	0/0	0/0	0/0	0/1	0/0	0/0	2018-01-01	0/0	0/0	0/0	0/1	0/1	0/0	0	0	4	0	Not in range
28	4826013	INS02681945	G	GAAGAAGACTCTTCTGCCA	0/1	0/0	0/0	0/0	0/0	0/0	0/0	0/0	0/0	0/0	0/0	0/0	0/0	0/0	0/0	0/0	0/0	0/0	0/0	0/0	0/0	0/0	0/0	0/0	0/0	0/0	0/0	0/0	0/0	0/0	0/0	0/0	0/0	0/0	0/0	0/0	0/0	0/0	0/0	0/0	1	0	0	0	Not in range
28	4847398	INS02681983	A	AGTGTGTGTGTGTGTGT	2018-01-01	0/1	0/1	0/0	2018-01-01	0/0	0/0	0/0	0/0	0/1	0/0	0/0	2018-01-01	2018-01-01	0/0	0/1	2018-01-01	0/0	0/1	0/0	0/0	2018-01-01	0/0	0/1	2018-01-01	2018-01-01	0/0	0/1	0/0	0/0	2018-01-01	0/0	2018-01-01	2018-01-01	0/0	0/1	2018-01-01	2018-01-01	0/1	0/1	5	0	5	0	Not in range
28	4881496	INS02682047	G	GTGTGTGTGTGTGTGTGTGTGTGCA	0/0	0/1	0/1	0/0	0/0	2018-01-01	0/0	0/0	0/0	0/0	0/0	0/0	2018-01-01	0/0	0/1	0/1	2018-01-01	2018-01-01	0/1	0/0	2018-01-01	0/0	0/0	0/0	0/0	0/0	0/1	0/0	0/0	0/0	0/0	2018-01-01	0/0	0/0	0/0	0/0	0/0	0/0	0/0	0/1	5	0	2	0	Not in range
28	4895204	DEL02682079	T	<DEL>	0/1	0/0	0/0	0/0	0/0	0/0	0/0	0/0	0/0	0/0	0/0	0/0	0/0	0/0	0/0	0/0	0/0	0/0	0/0	0/0	0/0	0/0	0/0	0/0	0/0	0/0	0/0	0/0	0/0	0/0	0/0	0/0	0/0	0/0	0/0	0/0	0/0	0/0	0/0	0/0	1	0	0	0	Not in range
28	4912714	DEL02682113	TTATATATATATATATA	T	0/1	2018-01-01	2018-01-01	0/0	2018-01-01	2018-01-01	0/0	0/0	0/0	0/1	0/0	0/0	2018-01-01	2018-01-01	0/1	2018-01-01	2018-01-01	2018-01-01	2018-01-01	0/1	0/0	2018-01-01	0/0	2018-01-01	2018-01-01	2018-01-01	0/1	0/0	0/0	0/0	2018-01-01	2018-01-01	0/0	2018-01-01	0/0	0/1	2018-01-01	2018-01-01	2018-01-01	2018-01-01	4	0	2	0	Not in range
28	4923340	INS02682128	C	CAGAATTGCCTTAAAAAAAAAAAAAAAAAAAAA	0/1	0/1	0/0	2018-01-01	0/1	2018-01-01	0/0	0/0	0/0	0/1	0/0	0/0	2018-01-01	2018-01-01	0/0	0/1	2018-01-01	0/1	2018-01-01	0/1	0/0	2018-01-01	0/0	0/1	2018-01-01	2018-01-01	0/1	0/0	0/0	0/0	0/1	0/0	0/0	2018-01-01	0/0	0/1	2018-01-01	2018-01-01	2018-01-01	0/1	7	0	5	0	Not in range
28	4923342	INS02682130	G	GAATTGCCTTAAAAAAAAAAAAAAAAAAAAAAA	0/1	0/1	0/0	2018-01-01	0/1	2018-01-01	0/0	0/0	0/0	0/1	0/0	0/0	2018-01-01	2018-01-01	0/0	0/1	2018-01-01	0/1	2018-01-01	0/1	0/0	2018-01-01	0/0	0/1	2018-01-01	2018-01-01	0/1	0/0	0/0	0/0	0/1	0/0	0/0	2018-01-01	0/0	0/1	2018-01-01	2018-01-01	2018-01-01	0/1	7	0	5	0	Not in range
28	4931814	DEL02682146	TGAGAACTTTGCCTTTCTTTTTTTTTTTTTTTTTTAAATTTTTATTTATTTATGATAGTCACAGAGAGAGAGAGAGAGAGAGGCAGAGACACAGGCAGAGGGAGAGGGAGAAGCAGGCTCCATGCACCGGGAGCCCGACGTGGGATTCGATCCCGGGTCTCCAGGATCGCGCCCTGGGCCAAAGGCAGGCGCCAAACCGCTGCGCCACCCAGGGATCCC	T	2018-01-01	2018-01-01	2018-01-01	2018-01-01	0/1	2018-01-01	0/0	0/0	0/0	0/1	0/0	0/0	2018-01-01	2018-01-01	0/0	2018-01-01	2018-01-01	2018-01-01	0/1	0/1	0/0	0/1	0/0	0/1	2018-01-01	0/0	0/1	0/0	0/0	0/0	0/1	2018-01-01	0/0	2018-01-01	0/0	0/1	2018-01-01	0/0	2018-01-01	2018-01-01	4	0	5	0	Not in range
28	4931831	DEL02682147	T	<DEL>	0/1	0/1	0/0	0/0	0/0	0/0	0/0	0/0	0/0	0/0	0/0	0/0	0/0	0/1	0/0	0/0	0/1	0/0	0/0	0/0	0/0	0/0	0/0	0/1	0/0	0/0	0/0	0/0	0/0	0/0	0/0	0/0	0/0	0/0	0/0	0/0	0/1	0/0	0/0	0/0	4	0	2	0	Not in range
28	4940286	DEL02682169	GCACATGCACACACACACA	G	0/0	0/0	0/0	0/0	0/0	0/0	2018-01-01	0/1	0/0	0/0	0/0	0/1	0/0	0/0	0/0	0/0	0/0	0/0	0/1	0/0	0/0	0/1	0/0	0/0	0/0	2018-01-01	0/1	0/0	0/0	0/0	0/0	0/0	0/0	0/0	0/0	0/0	0/0	2018-01-01	0/0	0/0	3	0	2	0	Not in range
28	4968672	DEL02682225	TTCCCCATCTACAAAATAAGAGAGCACCTTTTCTCCCCCCATAAGATCATCAGGAGGACTAAAGATAACACATAAAATGCATAAACTAAAAATGACTGATTACAACGATCGGTACTATTTTTTGTTCTTAAGTATTTATATCCTTATGGCCAGAGCACACCCAAGAAAGGGCATGTCAGCAGCCTCTG	T	0/0	0/0	0/0	0/0	0/0	0/0	0/0	0/0	0/0	0/0	0/0	0/0	0/0	0/0	0/0	0/1	0/0	0/0	0/0	0/0	0/0	0/0	0/0	0/0	0/0	0/0	0/0	0/0	0/0	0/0	0/0	0/0	0/0	0/0	0/0	0/0	0/0	0/0	0/0	0/0	1	0	0	0	Not in range
28	4969901	INS02682228	G	GATATATATATATATATAT	0/0	0/1	0/0	0/0	0/0	2018-01-01	0/0	0/0	0/0	0/0	0/0	0/1	0/0	0/0	0/0	0/1	0/0	0/0	2018-01-01	0/0	0/0	2018-01-01	0/0	0/0	0/0	2018-01-01	0/0	0/1	0/0	0/0	0/0	0/0	2018-01-01	0/0	0/0	2018-01-01	0/0	2018-01-01	0/0	0/0	3	0	1	0	Not in range
28	4974634	DEL02682232	A	<DEL>	0/1	0/1	0/1	0/1	0/1	0/1	0/1	0/1	0/1	0/1	0/1	0/1	0/1	0/1	0/1	0/1	0/1	0/1	0/1	0/1	0/1	0/1	0/0	0/1	0/0	0/1	0/1	0/1	0/1	0/1	0/1	0/1	0/1	0/1	0/1	0/1	0/1	0/1	0/1	0/1	20	0	18	0	Not in range
28	4980350	DEL02682243	GATATATATATATATAT	G	2018-01-01	2018-01-01	0/1	2018-01-01	0/1	0/0	2018-01-01	0/1	0/0	0/1	0/1	2018-01-01	2018-01-01	-1/-1	0/0	0/1	2018-01-01	2018-01-01	0/1	0/1	2018-01-01	0/1	0/0	2018-01-01	0/0	0/0	2018-01-01	2018-01-01	0/0	0/1	0/1	2018-01-01	2018-01-01	2018-01-01	0/0	0/1	2018-01-01	0/1	2018-01-01	2018-01-01	8	0	5	0	Not in range
28	5000397	INS02682276	A	ACAAAAAACAAAAACAAAACAAC	0/0	2018-01-01	0/0	0/0	0/1	2018-01-01	2018-01-01	0/1	0/0	0/0	0/0	0/1	0/0	0/0	0/0	0/0	0/0	0/0	0/1	0/0	0/0	2018-01-01	0/0	0/0	0/0	-1/-1	0/0	0/0	-1/-1	0/0	0/0	0/0	0/0	0/0	0/0	0/0	0/0	0/1	0/0	0/0	4	0	1	0	Not in range
28	5005895	BND02682287	A	A]CHR20	0/0	0/0	0/0	0/0	0/0	0/1	0/0	0/0	0/0	0/0	0/0	0/0	0/0	0/0	0/0	0/0	0/0	0/0	0/0	0/0	0/0	0/0	0/0	0/0	0/0	0/0	0/0	0/0	0/0	0/0	0/0	0/0	0/0	0/0	0/0	0/0	0/0	0/0	0/0	0/0	1	0	0	0	Not in range
28	5028651	DEL02682335	TTTTTCATCTTTTTTTTTTTTTTTAAC	T	0/0	0/1	0/0	0/0	0/0	2018-01-01	2018-01-01	2018-01-01	0/0	0/0	0/0	0/1	0/0	0/0	0/0	0/1	0/0	0/0	0/1	0/0	0/0	2018-01-01	0/0	0/0	0/0	2018-01-01	0/0	0/0	2018-01-01	0/0	0/0	0/0	0/0	0/0	0/1	0/0	0/0	0/1	0/0	0/0	4	0	2	0	Not in range
28	5034281	DEL02682351	TTAAATAAGTATTTATTTTTTTATTTTTTTTTTTATTTTATTTTATTTTTTAATTTTTATTTATTTATGATAGTCACAGAGAGAGAGAGAGGCAGAGACACAGTCAGAGGGAGAAGCAGGCTCCATGCACCGGGAGCCCGATGTGGGATTCGATCCCGGTCTCCAGGATCGCGCCCTGGGCCAAAGGCAGGCGCCAAACCGCTGCGCCACCCAGGGATCCC	T	2018-01-01	2018-01-01	0/1	2018-01-01	2018-01-01	2018-01-01	2018-01-01	0/1	0/0	0/1	0/1	2018-01-01	2018-01-01	2018-01-01	0/0	2018-01-01	2018-01-01	2018-01-01	2018-01-01	0/1	2018-01-01	2018-01-01	0/0	0/1	0/0	2018-01-01	2018-01-01	2018-01-01	2018-01-01	0/1	0/1	2018-01-01	2018-01-01	2018-01-01	2018-01-01	0/1	2018-01-01	2018-01-01	2018-01-01	2018-01-01	5	0	4	0	Not in range
28	5035810	INS02682357	C	CAAAAAAAAAAAAAAAAAAAACACAAAAAA	0/0	0/0	0/0	0/0	0/0	0/1	0/1	0/1	0/0	0/0	0/0	0/1	0/0	0/0	0/0	0/0	0/0	0/0	0/1	0/0	0/0	0/0	0/0	0/0	0/0	0/1	0/0	0/0	0/1	0/0	0/0	0/0	0/0	0/0	0/0	0/0	0/0	0/0	0/0	0/0	5	0	2	0	Not in range
28	5035811	INS02682358	A	AAAAAAAAAAAAAAAAAAAAAAAAAACACAAAAACT	0/0	0/0	0/0	0/0	0/0	0/1	0/1	0/1	0/0	0/0	0/0	0/1	0/0	0/0	0/0	0/0	0/0	0/0	0/1	0/0	0/0	0/0	0/0	0/0	0/0	0/1	0/0	0/0	0/1	0/0	0/0	0/0	0/0	0/0	0/0	0/0	0/0	0/0	0/0	0/0	5	0	2	0	Not in range
28	5036600	DEL02682361	TAAAACCACAATGAGGGGGGATCCCTGGGTGGCGCAGCGGTTTGGCGCCTGCCTTTGGCCCAGGGCGCGATCCTGGAGACCCGGGATCGAATCCCACGTCGAGCTCCCGGTGCATGGAGCCTGCTTCTCCCTCTGCCTGTGTCTCTGCCTCTCTCTCTCTCTCTCTCTGTGACTATCCTAAATAAATAAAAAAAAAAAAAAAAAAA	T	0/0	0/1	0/0	0/0	0/0	2018-01-01	2018-01-01	0/1	0/0	0/0	0/0	0/1	0/0	0/0	0/0	0/1	0/0	0/0	0/1	0/0	0/0	0/0	0/0	0/0	0/0	2018-01-01	0/0	0/0	2018-01-01	0/0	0/0	0/0	0/0	0/0	0/0	0/0	0/0	0/0	0/0	0/0	5	0	0	0	Not in range
28	5037531	DEL02682365	GAACAGGGATCCCTGGGTGGCGCAGCGGTTTGGCGCCTGCCTTTGGCCCAGGGCGCGATCCTGGAGACCCGGGATCGAATCCCACGTCGGGCTGCCGGTGCATGGAGCCTGCTTCTCCCTCTGCCTATGTCTCTGCCTCTCTCTCTCTCTGTGACTATCATAAATAAATAAATTAATTAATTAAAAAAAAAA	G	0/0	0/1	0/0	0/0	0/0	2018-01-01	2018-01-01	0/1	0/0	0/0	0/0	0/1	0/0	0/0	0/0	0/1	0/0	0/0	0/1	0/0	0/0	0/0	0/0	0/0	0/0	2018-01-01	0/0	0/0	2018-01-01	0/0	0/0	0/0	0/0	0/0	0/0	0/0	0/0	0/0	0/0	0/0	5	0	0	0	Not in range
28	5040182	INS02682376	T	TTAAAATATTCTGTTGAAAAAAAAAAATAAAAATAAAA	0/0	0/1	0/0	0/0	0/0	0/0	0/0	0/0	0/0	0/0	0/0	0/0	0/0	0/0	0/0	0/1	0/0	0/0	0/1	0/0	0/0	0/0	0/0	0/0	0/0	2018-01-01	0/0	0/0	2018-01-01	0/0	0/0	0/0	0/0	0/0	0/0	0/0	0/0	0/0	0/0	0/0	3	0	0	0	Not in range
28	5165092	DEL02682607	GTTTTTTTTTTTTTTT	G	0/0	0/0	0/0	0/1	0/0	0/0	0/0	0/0	0/0	0/1	0/1	0/0	0/0	0/0	2018-01-01	0/0	0/1	0/0	0/0	0/0	2018-01-01	0/0	0/0	0/0	0/0	0/0	0/0	0/1	0/0	0/1	0/1	0/0	0/0	0/0	0/0	0/1	0/0	0/0	0/0	2018-01-01	4	0	4	0	Not in range
28	5172135	BND02682618	T	[CHR4	0/1	0/0	0/1	2018-01-01	0/1	0/1	0/1	0/1	0/1	0/1	0/1	0/1	0/1	0/1	0/1	0/1	0/1	0/1	0/1	0/1	0/1	0/1	2018-01-01	0/1	0/1	0/1	0/1	0/1	0/1	0/1	0/1	0/1	0/1	0/0	0/1	0/1	0/1	0/1	0/1	0/1	18	0	18	0	Not in range
28	5185747	DEL02682642	TACTTTGGTTTTTTTTTCTTTTTTTTTTTTTTATTGGTGTTCAATTTACTAACATACAGAATAACACCCAGTGCCCGTCACCCATTCACTCCCACCCCCCGCCCTCCTCCCCTTCTACCACCCCTAGTTCGTTTCCCAGAGTTAGCAGTCTTTACGTTCTGTCTCCCTTTCTGATATTTCCCACACATTTCTTCTCCCTTCCCTTATTTTCCCTTTCACTATTATTTATATTCCCCAAATGAATGAGAACATATAATGTTTGTCCTTCTCCGACTG	T	0/0	0/0	0/0	0/0	0/0	0/0	0/0	0/0	0/0	0/1	0/1	0/0	0/0	0/0	2018-01-01	0/0	0/0	0/0	0/0	0/0	2018-01-01	0/0	0/0	0/0	0/0	0/0	0/0	0/1	0/0	0/1	0/1	0/0	0/0	0/0	0/0	0/1	0/0	0/0	0/0	0/1	2	0	5	0	Not in range
28	5189542	DEL02682652	TAGAAATTTGTTGCAAAAAAAAAAAAAAAAAAAAAAAA	T	2018-01-01	2018-01-01	2018-01-01	2018-01-01	0/1	2018-01-01	2018-01-01	2018-01-01	2018-01-01	0/1	2018-01-01	0/1	2018-01-01	2018-01-01	2018-01-01	2018-01-01	2018-01-01	2018-01-01	2018-01-01	2018-01-01	2018-01-01	0/1	2018-01-01	2018-01-01	2018-01-01	2018-01-01	2018-01-01	0/1	2018-01-01	2018-01-01	2018-01-01	2018-01-01	0/0	0/0	2018-01-01	2018-01-01	2018-01-01	0/0	2018-01-01	2018-01-01	3	0	2	0	Not in range
28	5219304	INS02682723	G	GTTTTTTTTTTTTTTTTTTTTTTTTTTTAAATTTTAATTTTTT	0/0	0/0	0/0	0/0	0/0	0/0	0/1	0/1	0/0	0/0	0/1	0/1	0/1	0/0	0/0	0/1	0/1	0/0	0/1	0/0	0/0	0/0	0/0	0/0	0/0	0/0	0/0	0/0	0/0	0/1	0/0	0/0	0/0	0/0	0/1	0/1	0/0	0/0	0/0	0/0	8	0	3	0	Not in range
28	5219541	INS02682724	T	TACGTTGAAGGAGCCTCGGTGTCCA	0/0	0/0	0/0	0/0	0/0	0/0	0/0	0/0	0/0	0/0	0/0	0/0	0/0	0/0	0/0	0/0	0/0	0/0	0/1	0/0	0/0	0/0	0/0	0/0	0/0	0/0	0/0	0/0	0/0	0/0	0/0	0/0	0/0	0/0	0/0	0/0	0/0	0/0	0/0	0/0	1	0	0	0	Not in range
28	5259948	INS02682799	C	CATGTACAAAGCCAGCA	0/0	0/0	0/0	0/0	0/0	0/0	0/0	0/0	0/0	0/0	0/0	0/0	0/0	0/0	2018-01-01	0/0	0/0	0/0	0/1	0/0	2018-01-01	0/0	0/0	0/0	0/0	0/0	0/0	0/1	0/0	0/1	0/1	0/0	0/0	0/0	0/0	0/1	0/0	0/0	0/0	0/1	1	0	5	0	Not in range
28	5265026	DEL02682810	TACACACATGCACTAACAG	T	0/0	0/0	0/1	0/0	0/0	0/0	0/0	0/0	0/0	0/0	0/1	0/0	0/0	0/0	0/0	0/0	0/0	0/1	0/0	0/0	0/0	0/1	0/0	0/0	0/0	0/0	0/1	0/0	2018-01-01	0/0	0/0	2018-01-01	0/0	0/0	0/0	0/0	0/0	0/0	0/0	0/1	3	0	3	0	Not in range
28	5266752	DEL02682814	GTTGAACAGAAACTTTGTTTTTTTTTTTTTTTTTTTTTTTTTTTTTTTTTTTTT	G	0/0	0/1	2018-01-01	2018-01-01	0/0	0/0	2018-01-01	2018-01-01	2018-01-01	2018-01-01	2018-01-01	0/1	2018-01-01	0/0	2018-01-01	2018-01-01	2018-01-01	2018-01-01	0/1	0/1	2018-01-01	2018-01-01	2018-01-01	0/1	0/0	0/0	2018-01-01	0/1	2018-01-01	2018-01-01	2018-01-01	2018-01-01	0/0	2018-01-01	0/1	2018-01-01	0/0	2018-01-01	2018-01-01	2018-01-01	4	0	3	0	Not in range
28	5278410	INS02682831	A	AGGGTTGATAGGCTGCCT	0/0	0/0	0/1	0/0	0/0	0/0	0/0	0/0	0/0	0/0	0/1	0/0	0/0	0/0	0/0	0/0	0/0	0/1	0/0	0/0	0/0	0/0	0/0	0/0	0/0	0/0	0/1	0/0	2018-01-01	0/0	0/0	2018-01-01	0/0	0/0	0/0	0/0	0/0	0/0	0/0	0/1	3	0	2	0	Not in range
28	5288317	INS02682855	A	AAAGAATTTCATCTTTTTTTTTTTTTTTTTTTT	0/0	0/0	0/1	0/0	0/0	0/0	0/0	0/0	0/0	0/0	0/1	0/0	0/0	0/0	0/0	0/0	0/0	0/1	0/0	0/0	0/0	0/0	0/0	0/0	0/0	0/0	0/1	0/0	2018-01-01	0/0	0/0	2018-01-01	0/0	0/0	0/0	0/0	0/0	0/0	0/0	0/1	3	0	2	0	Not in range
28	5307170	INS02682899	A	ATATATATATATATATAT	0/0	0/0	0/1	2018-01-01	0/0	2018-01-01	2018-01-01	2018-01-01	2018-01-01	2018-01-01	2018-01-01	0/0	2018-01-01	0/0	0/0	0/1	2018-01-01	2018-01-01	0/0	0/1	-1/-1	-1/-1	2018-01-01	0/1	0/0	2018-01-01	2018-01-01	0/0	2018-01-01	-1/-1	0/0	2018-01-01	0/0	2018-01-01	0/1	0/0	0/0	2018-01-01	2018-01-01	2018-01-01	3	0	2	0	Not in range
28	5343240	DEL02682976	TCAAATAAGAAAGGAAGGGATCCCTGGGTGGCGCAGCGGTTTGGCGCCTGCCTTTGGCCCAGGGCGCGATCCTGGAGACCTGGGATCGAATCCCACATCGGGCTCCCGGTGCATGGAGCCTGCTTCTCCCTCTGCCTGTGTCTCTGCCTCTCTCTCTCTCTCTGTGACTATCATGAATAAATAAATAAAAAAAAAATCTTAAAAAAAAAAAAA	T	0/0	0/1	0/0	2018-01-01	0/0	0/0	0/0	0/1	0/0	0/0	0/0	0/0	0/0	0/0	0/0	0/1	0/0	0/0	0/0	0/1	0/0	0/0	2018-01-01	0/0	0/0	0/0	0/1	0/0	0/0	0/0	0/0	0/0	0/0	0/0	0/0	0/0	0/0	0/0	0/0	0/0	4	0	1	0	Not in range
28	5352949	INS02682997	A	ATTTTGTTTTGTTTTGTTTTG	0/0	0/1	2018-01-01	0/0	0/0	0/0	-1/-1	0/0	2018-01-01	0/0	0/0	0/0	0/0	0/0	0/0	0/0	0/1	0/1	0/0	0/0	0/0	2018-01-01	0/0	0/1	0/0	2018-01-01	0/1	0/0	0/0	0/0	0/1	2018-01-01	0/0	0/0	0/1	0/1	0/0	0/1	0/0	0/1	3	0	7	0	Not in range
28	5356902	INS02683005	A	AATATATATATATATATATATATAT	0/0	0/0	2018-01-01	2018-01-01	0/0	0/0	2018-01-01	2018-01-01	2018-01-01	0/0	0/1	0/1	0/0	0/0	2018-01-01	0/1	0/0	0/0	0/0	0/0	-1/-1	2018-01-01	2018-01-01	0/0	0/0	-1/-1	2018-01-01	0/1	2018-01-01	-1/-1	2018-01-01	2018-01-01	0/0	0/0	0/0	2018-01-01	0/0	0/1	0/1	2018-01-01	3	0	3	0	Not in range
28	5360506	DEL02683014	ACCACAACATGAACCAAGCAATGGAAAAAGAACCGGTAATAACAAAAACTGAAACTAGTAAAACAGAAAACACAGACTAGGAAGGATT	A	0/1	0/1	0/1	0/0	0/1	0/1	0/1	0/1	0/1	0/0	0/0	0/1	0/1	0/1	0/1	0/1	0/1	0/1	0/1	0/1	0/1	0/0	0/0	0/1	0/1	0/1	0/1	0/1	0/0	0/1	0/1	0/1	0/1	0/1	0/1	0/1	0/1	0/1	0/1	0/1	17	0	17	0	Not in range
28	5360616	DEL02683016	AAAGAAAGAAAGAAAGAAAGAAAGAAAGAAAGC	A	0/0	0/1	0/0	2018-01-01	0/0	0/0	0/0	0/1	0/0	2018-01-01	2018-01-01	0/0	0/0	0/0	0/0	0/1	0/0	0/0	0/0	0/1	0/0	2018-01-01	2018-01-01	0/0	0/0	0/0	0/1	0/0	2018-01-01	0/1	0/0	0/0	0/0	0/0	0/1	0/1	0/0	0/1	0/0	0/0	4	0	5	0	Not in range
28	5384925	INS02683073	C	CTATATATAGAACTGTCGAATATATTCTATATATAGAA	0/0	0/0	0/0	0/0	0/0	0/0	0/0	0/0	0/0	0/0	0/0	0/0	0/0	0/0	0/1	0/0	0/0	0/0	0/0	0/0	0/0	0/0	0/0	0/0	0/0	0/0	0/0	0/0	0/0	0/0	0/0	0/0	0/0	0/0	0/0	0/0	0/0	0/0	0/0	0/0	1	0	0	0	Not in range
28	5396302	INV02683106	G	<INV>	0/0	0/0	0/0	0/1	0/0	0/0	0/0	0/0	0/0	0/0	0/0	0/0	0/1	0/0	0/0	0/0	0/0	0/0	0/0	0/0	0/0	0/0	0/0	0/0	0/0	0/0	0/0	0/0	0/0	0/0	0/0	0/0	0/0	0/0	0/0	0/0	0/0	0/0	0/0	0/0	2	0	0	0	Not in range
28	5407860	DEL02683143	GTCTCAAAAGGCTGCATACTGCATGATT	G	0/0	0/1	0/1	0/0	0/1	2018-01-01	0/0	0/1	0/0	0/1	0/1	0/0	0/0	0/0	0/1	2018-01-01	0/0	0/1	0/0	0/1	2018-01-01	2018-01-01	2018-01-01	0/0	0/0	2018-01-01	0/1	0/0	0/0	0/0	2018-01-01	0/0	0/0	0/0	0/0	2018-01-01	0/0	0/1	2018-01-01	0/1	9	0	3	0	Not in range
28	5412693	DEL02683155	AGTTTTTTTTGTTTGTTT	A	2018-01-01	2018-01-01	0/1	2018-01-01	0/0	2018-01-01	2018-01-01	2018-01-01	2018-01-01	2018-01-01	2018-01-01	0/1	2018-01-01	2018-01-01	0/1	0/1	2018-01-01	0/0	2018-01-01	2018-01-01	0/0	2018-01-01	2018-01-01	0/1	2018-01-01	2018-01-01	0/0	0/1	2018-01-01	2018-01-01	0/0	0/0	0/0	2018-01-01	2018-01-01	0/1	2018-01-01	2018-01-01	0/0	0/0	4	0	3	0	Not in range
28	5417401	DEL02683172	ATATGCCCACATTTCTTTTTTTTTTT	A	0/0	0/0	0/0	0/0	0/0	0/0	0/0	0/0	0/0	0/0	0/0	0/0	0/0	0/0	0/0	0/0	0/0	0/0	0/0	0/0	0/0	0/1	0/0	0/0	0/0	0/0	0/0	0/0	0/0	0/0	0/0	0/0	0/0	0/0	0/0	0/0	0/0	0/1	0/0	0/0	0	0	2	0	Not in range
28	5454434	DEL02683268	CATATATATATGGAGGAGATATATAT	C	0/0	0/0	0/0	0/0	0/0	0/0	0/0	0/0	0/0	0/0	2018-01-01	0/0	0/0	0/0	0/0	0/0	0/0	0/0	0/0	0/0	0/0	0/0	0/0	0/0	0/0	-1/-1	0/0	0/0	0/0	0/0	0/0	0/0	0/0	0/0	0/0	0/0	0/0	0/0	0/0	0/0	0	0	0	0	Not in range
28	5454451	INS02683269	G	GATATATATATATATATATAT	-1/-1	2018-01-01	0/0	2018-01-01	0/0	0/0	2018-01-01	0/1	0/0	0/1	-1/-1	0/0	2018-01-01	2018-01-01	0/1	0/0	2018-01-01	0/0	2018-01-01	0/1	0/0	0/1	0/0	0/0	2018-01-01	2018-01-01	0/1	0/1	2018-01-01	0/0	0/0	0/0	0/0	2018-01-01	0/0	0/0	2018-01-01	2018-01-01	0/0	0/0	4	0	3	0	Not in range
28	5510737	INS02683389	A	ACACACACACACACACACCACAC	0/1	2018-01-01	0/1	2018-01-01	0/1	2018-01-01	2018-01-01	2018-01-01	2018-01-01	0/0	2018-01-01	0/1	2018-01-01	2018-01-01	2018-01-01	2018-01-01	2018-01-01	0/1	2018-01-01	0/1	2018-01-01	0/1	2018-01-01	0/1	2018-01-01	2018-01-01	0/1	0/1	2018-01-01	0/1	2018-01-01	0/0	0/0	2018-01-01	0/1	2018-01-01	2018-01-01	0/1	2018-01-01	0/1	6	0	8	0	Not in range
28	5513749	INS02683395	G	GGTATAACAGTATTCTACTCACACAGTAGGCA	0/1	0/0	0/0	0/0	0/0	2018-01-01	0/0	0/0	0/0	0/0	0/1	0/0	2018-01-01	0/0	2018-01-01	0/1	2018-01-01	0/0	0/1	0/0	2018-01-01	0/0	0/0	0/0	0/0	0/0	0/0	0/0	0/0	0/0	0/0	0/0	0/0	2018-01-01	0/1	0/0	0/0	0/1	0/1	0/0	4	0	3	0	Not in range
28	5515944	DEL02683400	TGACCCCAAAGTATTTTTTTTTTTTTTATTTTATGATAGTCAGAGAGAGAGAGAGAGGCAGAGACACAGGCAGAGGGAGAAGCAGGCTCCATGCACCGGGAGCCCAACGTGGGACTCGATCCTAGGTCTCCAGGATCGCGCCCCGGGCCAAAGGCAGGCGCCAAACCGCTGCGCCACCCAGGGATCCC	T	0/1	0/0	0/1	0/0	0/0	2018-01-01	0/0	0/1	0/0	0/0	0/1	0/0	2018-01-01	0/0	0/1	0/1	2018-01-01	0/0	0/1	0/0	2018-01-01	0/1	0/0	0/0	0/0	0/0	0/0	0/0	0/0	0/0	0/1	0/0	0/0	2018-01-01	0/1	0/0	0/0	0/1	0/1	0/0	7	0	5	0	Not in range
28	5525674	DEL02683416	GTAAGTAATAGGTTTCTTTTTTTTTTTTTTTTTTTTTTTT	G	0/0	0/0	0/0	0/0	0/1	0/0	2018-01-01	0/1	2018-01-01	0/0	0/0	0/1	0/0	0/0	2018-01-01	0/0	0/0	0/1	0/0	0/1	2018-01-01	0/0	0/0	0/1	2018-01-01	2018-01-01	0/1	0/1	2018-01-01	0/1	0/1	0/0	0/0	0/0	0/0	0/1	2018-01-01	0/0	0/0	0/1	5	0	7	0	Not in range
28	5538021	DEL02683449	CAGGTATGTATCTTGTTGTTTAAGGACCATAATAGCTATTCAGAAATGTCCAATTTTATGTAGGATTCTCTTCCCTGCACTCTTCCTCCTCTACCAGTTTTACTTTTCCACAAGACTCAGGTCTTCCATGAAGCTTCCTTTTGCTATCAATTCAGTACTTCTTTGGCGATCTTCTTTCCTGAAGTTCCCATAACCTTTGAGTAATCCTGTTATGTAGTTTGACACATGTATATTTTTATTTTGCCAATTATATTATAAATTCCTTGAGAATGAAGAGTAGTTTTTATTGATTGTCACTACCCTTTACTGCCGGTGCCTTTCAGTGAGCACTTTTCCACTGATAAAGAAGAAAATCGATTGTTTGTATTTTGAGTTTTTTTGATGGAATGCTTTTGATTAT	C	0/0	0/1	0/0	0/0	0/0	0/0	0/0	0/0	0/0	0/0	0/0	0/0	0/0	0/0	0/0	0/0	0/0	0/0	0/0	0/0	0/0	0/0	0/0	0/0	0/0	0/0	0/0	0/0	0/0	0/0	0/0	0/0	0/0	0/0	0/0	0/0	0/0	0/0	0/0	0/0	1	0	0	0	Not in range
28	5556621	DEL02683483	G	<DEL>	0/0	0/1	0/0	0/0	0/0	0/0	0/0	0/0	0/0	0/0	0/0	0/0	0/0	0/0	0/0	0/0	0/0	0/0	0/0	0/0	0/0	0/0	0/0	0/0	0/0	0/0	0/0	0/0	0/0	0/0	0/0	0/0	0/0	0/0	0/0	0/0	0/0	0/0	0/0	0/0	1	0	0	0	Not in range
28	5559925	DEL02683490	TAGATAGATAGATAGAGGAAAAGGAAAAGGAAAAGGAAAAG	T	0/1	0/0	0/0	0/0	0/0	2018-01-01	0/0	0/1	0/0	0/1	0/1	0/0	0/0	0/0	0/1	0/0	0/0	0/1	0/1	0/1	0/0	0/1	0/1	0/0	0/0	0/0	0/0	0/0	0/0	0/1	0/0	0/1	0/0	0/0	0/1	0/0	0/0	0/0	0/1	0/0	8	0	6	0	Not in range
28	5559937	DEL02683491	TAGAGGAAAAGGAAAAGGAAAAGGAAAAG	T	0/1	0/0	0/0	0/0	0/0	2018-01-01	0/0	0/1	0/0	2018-01-01	0/1	0/0	0/0	0/0	0/1	0/0	0/0	0/1	0/1	0/0	0/0	0/1	0/0	0/0	0/0	0/0	0/0	0/0	0/0	0/1	0/0	0/0	0/0	0/0	0/1	0/0	0/0	0/0	0/1	0/0	6	0	4	0	Not in range
28	5561750	DEL02683494	GATATATATATATATACTGATATATATATATATATAT	G	-1/-1	0/1	0/1	0/1	0/1	0/1	0/0	0/1	0/0	2018-01-01	2018-01-01	0/0	0/1	0/0	0/1	0/0	0/1	0/1	2018-01-01	0/0	0/0	0/1	0/0	0/1	0/1	0/1	0/0	0/1	0/0	0/1	0/0	0/0	0/0	0/1	0/1	0/1	0/0	0/1	0/1	0/0	10	0	11	0	Not in range
28	5563814	DEL02683501	TAAAAAAATCTGCCAAAAAAAAAAAAAAAAAAAAAAAAAAAAA	T	2018-01-01	2018-01-01	2018-01-01	2018-01-01	0/1	2018-01-01	2018-01-01	2018-01-01	2018-01-01	2018-01-01	2018-01-01	0/1	2018-01-01	2018-01-01	0/1	2018-01-01	2018-01-01	2018-01-01	2018-01-01	2018-01-01	0/0	2018-01-01	2018-01-01	0/1	0/0	2018-01-01	2018-01-01	2018-01-01	2018-01-01	2018-01-01	2018-01-01	2018-01-01	0/0	2018-01-01	2018-01-01	2018-01-01	2018-01-01	2018-01-01	2018-01-01	2018-01-01	3	0	1	0	Not in range
28	5592811	DEL02683567	AATATATATATATATATATAT	A	0/0	0/1	0/0	0/0	2018-01-01	2018-01-01	0/0	2018-01-01	0/0	0/0	0/1	0/0	0/1	0/0	0/1	0/0	2018-01-01	0/0	0/0	0/0	0/0	0/0	0/0	0/0	0/0	0/0	0/0	0/0	0/0	0/0	0/0	0/0	0/0	2018-01-01	0/0	0/1	0/0	0/1	0/0	0/0	4	0	2	0	Not in range
28	5602524	DEL02683585	G	<DEL>	0/0	0/0	0/0	0/0	0/0	0/0	2018-01-01	0/1	0/0	0/0	0/0	0/1	0/0	2018-01-01	0/0	0/1	0/0	2018-01-01	0/0	2018-01-01	2018-01-01	0/0	0/0	0/0	2018-01-01	0/0	0/1	0/0	2018-01-01	0/0	0/1	0/0	0/0	0/0	0/0	0/1	0/0	0/0	0/1	0/1	3	0	5	0	Not in range
28	5609752	INS02683602	G	GAATTATTAATTAATTAATAATTAATTATT	0/0	0/0	0/0	0/0	0/0	0/0	0/0	0/0	0/1	2018-01-01	0/0	0/0	0/0	0/0	0/0	0/0	0/0	0/0	0/0	0/0	0/0	0/0	0/0	0/1	0/0	0/0	0/0	0/0	0/0	0/0	0/0	0/0	0/0	0/0	0/0	0/0	0/0	0/0	0/0	0/0	1	0	1	0	Not in range
28	5635781	DEL02683660	GCCTAATCCAGTGACCAGCTGATGCATAGGTACAAAGGTCCAGCCCTTTTGCC	G	0/0	0/0	0/0	0/0	0/0	0/0	0/0	0/0	0/0	0/0	0/1	0/0	0/0	2018-01-01	0/0	0/0	0/0	0/0	0/0	2018-01-01	0/0	0/0	0/0	0/0	0/0	2018-01-01	0/0	0/0	0/0	0/0	0/0	0/0	0/0	0/0	0/0	0/0	0/0	0/0	0/0	0/0	1	0	0	0	Not in range
28	5661338	INS02683719	G	GACACACACACACACAC	2018-01-01	2018-01-01	2018-01-01	2018-01-01	0/1	2018-01-01	2018-01-01	2018-01-01	0/1	2018-01-01	2018-01-01	0/1	0/1	2018-01-01	2018-01-01	2018-01-01	2018-01-01	2018-01-01	2018-01-01	2018-01-01	2018-01-01	2018-01-01	2018-01-01	0/1	2018-01-01	0/0	2018-01-01	0/0	2018-01-01	2018-01-01	2018-01-01	2018-01-01	0/0	2018-01-01	0/1	2018-01-01	2018-01-01	0/1	2018-01-01	2018-01-01	4	0	3	0	Not in range
28	5665355	INS02683723	G	GCACTGGTAAAGTAAATTAC	0/0	0/0	0/0	0/0	0/0	0/0	0/0	0/0	0/0	0/0	0/0	0/0	0/0	0/0	0/0	0/0	0/0	0/1	0/1	0/0	0/0	0/0	2018-01-01	0/0	0/0	0/0	0/0	0/0	0/0	0/1	0/1	0/0	0/0	0/0	0/0	0/0	0/0	0/0	0/0	0/0	2	0	2	0	Not in range
28	5666658	DEL02683729	ATAAAAAAAAAAAAAAAAAAAAAAG	A	0/0	2018-01-01	0/1	0/0	0/0	0/0	0/0	0/0	0/0	2018-01-01	2018-01-01	0/0	0/0	2018-01-01	0/0	0/0	0/0	0/1	0/0	2018-01-01	0/0	0/1	0/0	0/0	0/0	0/0	0/1	0/0	0/0	0/0	0/0	0/0	2018-01-01	0/0	0/0	0/0	2018-01-01	0/1	0/0	2018-01-01	2	0	3	0	Not in range
28	5690961	DEL02683781	AATGTATATCATATATGTATTATATATAACATGACTTCTATATCTTATACAATTATTTACTGCTGGTTATTGCATAATTACTATTAAAATAGTTTGTCACAATTTGGAGGAGGTTGTTAGTCTGCTCCAGCAGTCAAGGTCCTTCACTGGATCTAGAGGTCTATGCTTTAAACATTCTCCAGG	A	0/0	0/0	0/0	0/0	0/1	0/0	0/0	0/0	0/0	0/0	0/0	0/0	0/1	0/0	0/0	0/1	2018-01-01	0/1	0/1	0/0	0/0	0/1	0/0	0/0	0/0	-1/-1	0/0	0/0	0/0	0/0	0/0	0/0	0/0	0/0	0/0	0/1	0/0	0/0	0/0	0/0	5	0	2	0	Not in range
28	5697747	DEL02683797	GTCCCAAGAAGCAGGGTGGCCAGCCCAGCTGTCTGTTCTTAAACCTCTCCCTCTCTCCCTTTCTGCCTTTCTCCCTTCTTCTCTTTCTGTCTTCCTTCCTTTCCCATTACCATTCAATAACTAATCCAAAAACATGTATTTGCATTCCTTCTATGTGCCAGGAACCCTGCTTAGATGCTATGGTTACAAAGACAACCTTTAGTCTCTGCCCTAGAGGACATTGGACATTTTTATAGATTATTCATTCATTTATTCATTCACTCAACACACATTTATGAGCTGCTGGGTTAGGAAAAATACAGCCCCCTGGGCCTGGAGCTTACACTGTTATATGCCCTACACAATTAGCAACTCTTTCCTACCAAGCATGTAGAGAAAATACATAGTTCT	G	0/0	0/0	0/0	0/0	0/0	0/0	0/0	0/0	0/0	0/0	0/0	0/0	0/0	0/0	0/0	0/0	0/0	0/0	0/0	0/0	0/0	0/0	0/0	0/0	0/0	2018-01-01	0/0	0/0	0/0	0/0	0/0	0/0	0/0	0/0	0/0	0/0	0/0	0/0	0/0	0/0	0	0	0	0	Not in range
28	5706395	INS02683816	A	ATCCCAGGACTCCAGGATCGTGCCCTGGG	0/1	2018-01-01	0/1	0/0	0/0	2018-01-01	0/0	0/0	0/1	2018-01-01	2018-01-01	0/0	0/0	0/1	0/1	0/0	0/0	0/1	0/0	2018-01-01	0/0	0/0	2018-01-01	0/1	0/0	0/0	0/1	0/0	0/0	2018-01-01	0/1	2018-01-01	2018-01-01	2018-01-01	0/1	0/0	2018-01-01	0/0	0/1	0/1	6	0	6	0	Not in range
28	5719777	INS02683837	T	TAAAAGAAAAATTACTAAAAAAAAAAAAAAAA	0/0	0/0	0/1	0/0	0/1	2018-01-01	0/0	0/0	0/0	0/0	2018-01-01	0/0	0/1	0/1	0/1	0/1	2018-01-01	0/1	0/1	2018-01-01	0/0	0/0	2018-01-01	0/0	0/0	0/0	0/0	0/1	0/0	0/1	0/1	2018-01-01	0/0	2018-01-01	0/0	0/1	0/0	0/0	0/0	0/0	8	0	4	0	Not in range
28	5719783	INS02683838	C	CAAGATTACTAAAAAAAAAAAAAAAAAAAAAACA	0/0	0/1	0/1	0/0	0/1	2018-01-01	0/0	0/0	0/0	0/0	2018-01-01	0/0	0/1	0/1	0/1	0/1	2018-01-01	0/1	0/1	2018-01-01	0/0	0/0	2018-01-01	0/0	0/0	0/0	0/0	0/1	0/0	0/1	0/1	2018-01-01	0/0	2018-01-01	0/0	0/1	0/0	0/0	0/0	0/0	9	0	4	0	Not in range
28	5719786	INS02683839	G	GATTACTAAAAAAAAAAAAAAAAAAAAGCAAAA	0/0	0/1	0/1	0/0	0/1	2018-01-01	0/0	0/0	0/0	0/0	2018-01-01	0/0	0/1	0/1	0/1	0/1	2018-01-01	0/1	0/1	2018-01-01	0/0	0/0	2018-01-01	0/0	0/0	0/0	0/0	0/1	0/0	0/1	0/1	2018-01-01	0/0	2018-01-01	0/0	0/1	0/0	0/0	0/0	0/0	9	0	4	0	Not in range
28	5721346	DEL02683848	TCTCTCTCTCTCTCTCTCTCTCTCACA	T	0/0	0/1	0/1	0/0	0/1	2018-01-01	0/1	0/0	0/0	0/0	2018-01-01	0/0	0/1	0/1	0/1	0/1	0/1	0/1	0/1	2018-01-01	0/0	0/1	2018-01-01	0/1	0/0	0/1	0/0	0/1	0/0	0/1	0/1	2018-01-01	0/0	2018-01-01	0/0	0/1	0/0	0/0	0/1	0/1	11	0	9	0	Not in range
28	5766558	INS02683921	C	CAACCTTAGAACGTTCTTAGGAATG	0/0	0/0	0/1	2018-01-01	0/1	0/0	2018-01-01	0/1	0/0	0/0	0/0	0/0	0/0	0/0	0/1	0/0	0/0	0/1	0/1	0/0	0/0	0/0	0/0	0/0	0/0	0/0	2018-01-01	0/0	2018-01-01	0/0	0/0	0/0	2018-01-01	0/0	0/0	0/0	2018-01-01	0/0	0/0	0/1	6	0	1	0	Not in range
28	5799586	INS02683974	C	CATTGTAGATTAATTGTAATCCATTGTAGATTAATTGTAATCTAATTGT	0/0	0/0	0/0	0/0	0/0	0/0	0/0	0/0	0/0	0/0	0/0	0/0	0/0	0/0	0/0	0/0	0/0	0/0	0/0	2018-01-01	0/0	0/0	0/0	0/0	0/0	0/0	0/0	0/0	0/0	0/0	0/0	0/0	0/0	0/0	0/0	0/0	0/0	0/0	0/0	0/0	0	0	0	0	Not in range
28	5829305	DEL02684038	TTTTATTTATTTATTTATTTA	T	0/0	0/0	2018-01-01	0/0	0/1	0/0	2018-01-01	0/1	0/0	0/0	0/1	0/0	0/0	0/1	0/1	0/0	0/0	2018-01-01	0/1	0/1	0/0	2018-01-01	0/0	0/0	0/0	2018-01-01	2018-01-01	0/0	2018-01-01	0/0	0/0	0/0	2018-01-01	0/0	0/0	0/0	2018-01-01	2018-01-01	0/1	0/1	7	0	2	0	Not in range
28	5829957	DEL02684042	GTTTATTAGCACCTACATTGTGCCAGTCAT	G	0/0	0/0	0/0	0/0	0/1	0/0	0/0	0/0	0/0	0/0	0/0	0/0	0/0	0/0	0/0	0/0	0/0	0/0	0/0	0/0	0/0	0/0	0/0	0/0	0/0	0/0	0/0	0/0	0/0	0/0	0/0	0/0	0/0	0/0	0/0	0/0	0/0	0/0	0/0	0/0	1	0	0	0	Not in range
28	5923444	INS02684241	C	CTATATATATATATATA	2018-01-01	2018-01-01	2018-01-01	2018-01-01	0/0	2018-01-01	2018-01-01	0/1	0/0	2018-01-01	-1/-1	0/1	0/1	-1/-1	0/1	2018-01-01	2018-01-01	2018-01-01	2018-01-01	2018-01-01	0/0	0/1	0/0	0/1	2018-01-01	2018-01-01	2018-01-01	0/1	2018-01-01	0/1	2018-01-01	-1/-1	2018-01-01	-1/-1	0/1	0/1	0/1	2018-01-01	0/1	0/1	4	0	9	0	Not in range
28	5933116	DEL02684261	TTTAACATCTTTTATTTTTATTTTTTTTTTTTTTTTTTTTTAAAGATTTTATTTATTTATTCATGATAGTCACAGAGAGAGAGAGAGGGGCAGAGACACAGGCAGAGAGAGAAGCAGGCTCCATGCACCGGGAGCCCGACGTGGGATTCGATCCCGGGTCTCCAGGATCGCGCCCTGGGCCAAAGGCAGGCGCCAAACCGCTGCGCCACCCAGGGATCCC	T	0/0	0/1	2018-01-01	2018-01-01	0/1	0/0	2018-01-01	0/1	0/1	0/0	0/1	0/1	0/0	0/0	0/1	0/1	0/0	0/1	0/1	2018-01-01	0/0	0/1	0/0	0/1	0/0	2018-01-01	2018-01-01	0/1	2018-01-01	0/0	0/1	0/0	2018-01-01	0/0	0/1	0/0	2018-01-01	2018-01-01	0/1	0/1	10	0	7	0	Not in range
28	5948397	DEL02684306	CTAAATAAATAAATAAA	C	0/0	0/0	0/0	2018-01-01	0/0	0/0	2018-01-01	0/1	0/1	0/0	0/0	0/1	0/0	0/0	0/1	0/0	0/0	0/0	0/0	0/1	0/0	0/0	0/0	0/1	0/0	0/0	0/1	0/1	2018-01-01	0/0	0/1	0/0	0/0	0/0	0/1	0/0	0/0	0/1	0/0	0/0	5	0	6	0	Not in range
28	5956119	DEL02684333	GGGTGGGTCTATTTCTTTTTTTTTTTTTTTTTT	G	0/0	0/0	0/0	0/0	0/0	0/0	0/0	0/0	0/0	0/0	0/0	0/1	0/0	0/0	0/0	0/0	0/0	0/0	0/0	0/0	0/0	0/0	0/0	0/0	0/0	0/0	0/0	0/0	0/0	0/0	0/0	0/0	0/0	0/0	0/0	0/0	0/0	0/0	0/0	0/0	1	0	0	0	Not in range
28	5959553	DEL02684343	G	<DEL>	0/0	0/0	0/0	0/0	0/0	0/0	0/0	0/0	0/0	0/0	0/0	0/0	0/1	0/0	0/0	0/0	2018-01-01	0/0	0/0	0/0	0/0	0/0	0/0	0/0	0/0	0/0	0/0	0/0	0/0	0/0	0/0	0/0	0/0	0/0	0/1	0/0	0/0	0/0	0/0	0/0	1	0	1	0	Not in range
28	5965739	INS02684353	A	AAGTACAAGGGTCATTATTTCTTCCTTGTT	0/0	0/0	0/0	2018-01-01	0/0	0/0	2018-01-01	0/1	0/1	0/0	0/0	0/0	0/0	0/0	0/1	0/0	0/0	0/0	0/1	0/1	0/0	0/0	0/0	0/1	0/0	0/0	0/1	0/1	2018-01-01	0/0	0/1	0/0	0/0	0/0	0/1	0/0	0/0	0/1	0/0	0/0	5	0	6	0	Not in range
28	5977078	DEL02684384	TTAAATATATTTGATGTGGGATCCCTGGGTGGCACAGCGGGTTAGCGCCTGCCTTTGGCCCAGGGCGCGATCCTGGAGACCTGGGATCGAATCCCACGTCGGGCTCCCGGTGCATGGGGCCTGCTTCTCCCTCTGCCTGTGTCTCTGCCTCTCTCTCTCTCTCTCTCTCTCTCTCTCTGTGTGTGACTATCATAAATAAATAAATTAAAAAAAAAAATAAAATAAATAAA	T	0/0	0/0	0/0	0/0	0/0	0/0	0/0	0/0	0/0	0/0	0/0	0/1	0/0	0/0	0/0	0/1	0/0	0/0	0/0	0/0	0/0	0/0	0/0	0/0	0/0	0/0	0/0	0/0	0/0	0/0	0/0	0/0	0/0	0/0	0/0	0/1	0/0	0/0	0/0	0/0	2	0	1	0	Not in range
28	5991611	DEL02684416	TCAAACTCATGACTACCAAGA	T	0/0	0/1	0/0	0/0	0/1	2018-01-01	2018-01-01	2018-01-01	2018-01-01	2018-01-01	2018-01-01	0/0	0/1	2018-01-01	2018-01-01	0/1	2018-01-01	0/1	2018-01-01	2018-01-01	2018-01-01	0/1	2018-01-01	2018-01-01	2018-01-01	0/0	0/1	0/1	2018-01-01	2018-01-01	2018-01-01	2018-01-01	0/0	2018-01-01	2018-01-01	0/1	0/0	0/1	2018-01-01	0/1	5	0	6	0	Not in range
28	5993815	DEL02684421	CTGGAATATCTTTTTTTTTTTT	C	0/0	0/1	0/0	0/0	0/1	2018-01-01	2018-01-01	2018-01-01	2018-01-01	2018-01-01	2018-01-01	0/0	0/1	2018-01-01	2018-01-01	0/1	2018-01-01	0/1	2018-01-01	2018-01-01	2018-01-01	0/1	2018-01-01	2018-01-01	2018-01-01	0/0	0/1	0/1	2018-01-01	2018-01-01	2018-01-01	2018-01-01	0/0	2018-01-01	2018-01-01	0/1	0/0	0/1	2018-01-01	0/1	5	0	6	0	Not in range
28	6007758	DEL02684448	CAAATAAATAAATAAATAAATAAATAAATAAAT	C	0/0	0/0	0/0	0/0	0/0	0/0	0/0	0/0	0/0	0/0	0/0	0/0	0/0	0/0	0/0	0/1	0/0	0/0	0/0	0/0	0/0	0/1	0/0	0/0	0/0	0/0	0/0	0/0	0/0	0/0	0/0	0/0	0/0	0/0	0/0	0/0	0/0	0/0	0/0	0/0	1	0	1	0	Not in range
28	6009560	DEL02684454	CCAGTCTCCATTCTTTTTTTTTTTTTTTTTT	C	0/0	2018-01-01	2018-01-01	0/0	0/0	0/0	0/0	0/0	0/0	0/0	0/0	0/1	0/0	0/0	0/1	2018-01-01	0/0	2018-01-01	0/0	0/1	0/0	0/1	2018-01-01	0/0	0/0	0/0	0/1	0/0	0/0	0/0	0/0	2018-01-01	2018-01-01	2018-01-01	0/0	0/0	2018-01-01	0/0	0/0	0/1	3	0	3	0	Not in range
28	6064943	INS02684555	C	CTTTTTTTTTTTTTTTTTTTCGAAGTTTTGTTTTT	0/0	0/0	0/0	0/0	0/0	0/0	0/0	0/0	0/0	0/0	0/0	0/0	0/0	0/0	0/0	0/1	0/0	0/0	0/0	0/0	0/0	0/1	0/0	0/0	0/0	0/0	0/0	0/0	0/0	0/0	0/0	0/0	0/0	0/0	0/0	0/0	0/0	0/0	0/0	0/0	1	0	1	0	Not in range
28	6069853	DEL02684563	TTTTCAAGGAACATACTGTTTTCCAGAGTGACTG	T	0/0	0/0	0/0	0/0	0/0	0/0	2018-01-01	2018-01-01	2018-01-01	2018-01-01	0/0	0/0	0/0	2018-01-01	0/1	0/0	0/0	0/0	0/1	0/1	0/0	0/0	0/0	0/1	0/0	0/0	0/1	0/1	2018-01-01	2018-01-01	2018-01-01	0/0	0/0	0/0	0/1	0/1	0/0	0/1	0/1	0/1	3	0	8	0	Not in range
28	6074315	DEL02684575	A	<DEL>	2018-01-01	2018-01-01	2018-01-01	0/0	0/1	2018-01-01	2018-01-01	2018-01-01	2018-01-01	2018-01-01	2018-01-01	0/1	0/1	2018-01-01	2018-01-01	2018-01-01	2018-01-01	2018-01-01	2018-01-01	2018-01-01	0/0	2018-01-01	2018-01-01	2018-01-01	2018-01-01	0/0	2018-01-01	0/1	2018-01-01	2018-01-01	2018-01-01	2018-01-01	2018-01-01	2018-01-01	2018-01-01	0/1	2018-01-01	0/1	2018-01-01	2018-01-01	3	0	3	0	Not in range
28	6090050	DEL02684594	AGGATTCACCAGTGGGGAAAGACAACTAGCTATTCTCTATTCCAGAGG	A	2018-01-01	0/0	0/0	0/0	0/0	2018-01-01	0/0	0/0	0/0	0/0	0/0	0/1	0/0	0/0	0/0	2018-01-01	0/0	0/0	0/0	0/1	0/0	0/1	0/0	0/0	0/0	0/0	0/0	0/0	0/0	0/0	0/0	0/0	0/0	0/0	0/0	0/0	0/0	0/0	0/0	0/0	2	0	1	0	Not in range
28	6128861	DEL02684658	A	<DEL>	2018-01-01	0/1	2018-01-01	0/0	0/0	0/0	0/0	0/0	0/0	0/0	0/0	0/0	0/0	0/0	0/0	0/0	0/0	0/1	0/1	0/0	0/0	0/1	0/0	0/0	0/0	0/0	0/1	0/0	0/0	0/0	0/0	0/0	2018-01-01	0/0	0/1	0/0	2018-01-01	0/0	0/1	0/1	3	0	5	0	Not in range
28	6146258	DEL02684692	TTAAGACCTGTTCTCAAAAAAAAAAAAAAAAAAAAAAAA	T	2018-01-01	2018-01-01	2018-01-01	0/0	0/0	2018-01-01	0/0	0/0	0/1	0/0	0/0	0/1	0/0	0/0	0/1	0/1	0/0	0/1	0/1	0/1	0/0	0/1	2018-01-01	0/0	0/0	0/0	0/1	0/0	0/0	0/1	0/1	2018-01-01	2018-01-01	2018-01-01	0/1	0/0	2018-01-01	0/0	0/1	0/1	7	0	7	0	Not in range
28	6146795	DEL02684697	GTATATATATATATATATATA	G	2018-01-01	2018-01-01	2018-01-01	0/0	0/0	0/0	0/0	0/0	0/1	0/0	0/0	0/0	0/0	0/0	0/0	0/0	0/0	0/1	0/1	0/1	0/0	0/1	0/0	0/0	0/0	0/0	0/1	0/0	0/0	0/1	0/1	0/0	2018-01-01	0/0	0/1	0/0	2018-01-01	0/1	0/1	0/1	4	0	8	0	Not in range
28	6184736	INS02684785	T	TAAAAAGACAGAAAGAAAGAAAAAAAAA	2018-01-01	2018-01-01	2018-01-01	0/0	0/0	2018-01-01	0/0	0/0	0/0	0/0	0/0	0/0	0/0	0/0	0/1	0/0	0/0	0/1	0/1	0/0	0/0	0/1	0/0	0/0	2018-01-01	2018-01-01	0/1	0/0	0/0	0/0	0/0	2018-01-01	2018-01-01	2018-01-01	0/1	0/1	2018-01-01	2018-01-01	0/1	0/1	3	0	6	0	Not in range
28	6184742	INS02684786	G	GACAGAAAGAAAGAAAAAAAAAAAAAAA	2018-01-01	2018-01-01	2018-01-01	0/0	0/0	2018-01-01	0/0	0/0	0/0	0/0	0/0	0/0	0/0	0/0	0/1	0/0	0/0	0/1	0/1	0/0	0/0	0/1	0/0	0/0	2018-01-01	2018-01-01	0/1	0/0	0/0	0/0	0/0	2018-01-01	2018-01-01	2018-01-01	0/1	0/1	2018-01-01	2018-01-01	0/1	0/1	3	0	6	0	Not in range
28	6192274	INS02684808	G	GTCATATGATAGTTTTTTTTTTTTTTTTTTTTTTT	2018-01-01	2018-01-01	2018-01-01	0/0	0/0	2018-01-01	0/0	0/0	0/0	0/0	0/0	0/0	0/0	0/0	0/1	0/0	0/0	0/1	0/1	0/0	0/0	0/1	0/0	0/0	2018-01-01	2018-01-01	0/1	0/0	0/0	0/0	0/0	2018-01-01	2018-01-01	2018-01-01	0/1	0/1	2018-01-01	2018-01-01	0/1	0/1	3	0	6	0	Not in range
28	6196961	INS02684824	C	CATTATAGGCAGTGCCTATAATGGCTAGTG	2018-01-01	2018-01-01	2018-01-01	0/0	0/0	2018-01-01	0/0	0/0	0/0	0/0	0/0	0/0	0/0	0/0	0/1	0/0	0/0	0/1	0/1	0/0	0/0	0/1	0/0	0/0	2018-01-01	2018-01-01	0/1	0/0	0/0	0/0	0/0	2018-01-01	2018-01-01	2018-01-01	0/1	0/1	2018-01-01	2018-01-01	0/1	0/1	3	0	6	0	Not in range
28	6209017	DEL02684850	ATTTTTCAAACCTCTTTCTCTTTTTTTT	A	2018-01-01	2018-01-01	2018-01-01	0/0	0/0	2018-01-01	0/0	0/0	0/0	0/0	0/0	0/0	0/0	0/0	0/1	0/0	0/0	0/1	0/1	0/0	0/0	0/1	0/0	0/0	2018-01-01	2018-01-01	0/1	0/0	0/0	0/0	0/0	2018-01-01	2018-01-01	2018-01-01	0/1	0/1	2018-01-01	2018-01-01	0/1	0/1	3	0	6	0	Not in range
28	6221609	DEL02684884	TTATATATATATATATATATATATATATATATA	T	0/0	0/0	0/1	0/0	0/0	0/0	0/0	0/0	0/0	0/0	0/0	0/0	0/0	0/0	0/0	0/0	0/0	0/0	0/0	0/0	0/0	0/0	0/0	0/0	2018-01-01	0/0	0/0	0/0	0/0	0/0	0/0	0/0	0/0	0/0	0/0	0/1	0/0	0/0	0/0	0/0	1	0	1	0	Not in range
28	6225728	DEL02684900	GTTCAGGAAATGTTTCTTTTTTTTTTTTTTTTTTTTTT	G	2018-01-01	2018-01-01	2018-01-01	0/0	0/0	2018-01-01	0/0	0/0	0/0	0/0	0/0	0/0	0/0	0/0	0/1	0/0	0/0	2018-01-01	0/1	0/0	0/0	2018-01-01	0/0	0/0	2018-01-01	2018-01-01	0/1	0/0	0/0	0/0	0/0	2018-01-01	2018-01-01	2018-01-01	0/1	0/1	2018-01-01	2018-01-01	2018-01-01	0/1	2	0	4	0	Not in range
28	6255674	DEL02684962	ATCTTCCAGCTCATCATGAAACAAG	A	0/0	0/1	0/0	0/0	0/0	0/0	0/0	0/0	0/0	0/0	0/0	0/0	0/0	0/0	0/0	0/0	0/0	0/0	0/0	0/0	0/0	0/0	0/0	0/0	0/0	0/0	0/0	0/0	0/0	0/0	0/0	0/0	0/0	0/0	0/0	0/0	0/0	0/0	0/0	0/0	1	0	0	0	Not in range
28	6274006	DEL02685007	ACCTTTTTTTTTTTTTTTTTATGATAGTCATACAGAGAGAGAGAGAGAGAGGCAGAGACACAACAGGCAGAGGGAGAAGCAGGCTCCATGCACCGGGAGCCCGATGTGGGATTCGATCCCGGGTCTCCAGGATCGCGCCCTGGGCCAAAGGCAGGCGCCAAACCGCTGCGCCACCCAGGGATCCCCATGCTTTC	A	0/0	0/0	0/0	0/0	0/0	0/0	0/0	0/0	0/0	0/0	0/0	0/0	0/0	0/0	0/1	0/1	0/0	0/0	0/0	0/0	0/0	0/0	2018-01-01	0/0	0/0	0/0	0/0	0/0	0/0	0/0	0/0	0/0	0/0	0/0	0/0	0/0	0/0	0/0	0/0	0/0	2	0	0	0	Not in range
28	6278917	DEL02685022	TAAATTTTAAAAAACTTTTTTTTTTTTAATTTTTATTTATTTATGATAGTCACAGAGAGAGAGAGAGAGAGAGGCAGATAGGCAGAGGGAGAAGCAGGCTCCATGCACCGGGAGCCCGATGTGGGATTCGATCCCACAGGATCGCGCCCTGGGCCAAAGGCAGGCGCCAAACCGCTGCGCCACCCAGGGATCCC	T	2018-01-01	2018-01-01	2018-01-01	0/0	0/1	2018-01-01	2018-01-01	2018-01-01	0/0	2018-01-01	2018-01-01	0/1	0/0	2018-01-01	2018-01-01	2018-01-01	0/0	0/1	2018-01-01	0/1	0/0	0/1	2018-01-01	0/1	2018-01-01	0/0	0/1	0/1	2018-01-01	0/1	0/1	2018-01-01	0/0	2018-01-01	2018-01-01	2018-01-01	0/0	2018-01-01	2018-01-01	0/1	4	0	7	0	Not in range
28	6288933	DEL02685051	ACATTCATTCATTCATTCATTCATTCATT	A	2018-01-01	2018-01-01	2018-01-01	0/0	0/0	2018-01-01	2018-01-01	2018-01-01	0/1	2018-01-01	2018-01-01	0/1	0/0	2018-01-01	2018-01-01	2018-01-01	0/0	0/0	2018-01-01	2018-01-01	0/0	2018-01-01	2018-01-01	0/1	2018-01-01	2018-01-01	0/1	0/1	2018-01-01	2018-01-01	2018-01-01	2018-01-01	0/0	2018-01-01	2018-01-01	2018-01-01	0/0	2018-01-01	2018-01-01	0/1	2	0	4	0	Not in range
28	6288936	DEL02685052	TTCATTCATTCATTCATTCA	T	2018-01-01	2018-01-01	2018-01-01	0/0	0/0	2018-01-01	2018-01-01	2018-01-01	0/1	2018-01-01	2018-01-01	0/1	0/0	2018-01-01	2018-01-01	2018-01-01	0/0	0/1	2018-01-01	2018-01-01	0/0	2018-01-01	2018-01-01	0/1	2018-01-01	2018-01-01	0/1	0/1	2018-01-01	2018-01-01	2018-01-01	2018-01-01	0/0	2018-01-01	2018-01-01	2018-01-01	0/0	2018-01-01	2018-01-01	0/1	3	0	4	0	Not in range
28	6312373	DEL02685106	TTTAAAATACACATTTAATTTAATATAGAAGAAAACTTAATAAGACGAGTTGTCTAGTAATTATGAAAAGTCATGTTAGTTGAGAATTAGTTTCCCATCATTGGAACTACTGAGTGAGTAGTTCATTTGCCTTCTGCAGGAATGCTGTGGGAAGGAATTGTGAGAGATGAGAGA	T	0/0	0/0	0/0	0/0	0/0	0/0	2018-01-01	2018-01-01	0/0	2018-01-01	2018-01-01	0/1	0/0	2018-01-01	2018-01-01	0/1	0/0	0/1	0/1	0/1	0/0	0/0	0/0	0/1	0/0	0/0	0/1	0/1	2018-01-01	0/1	0/1	2018-01-01	0/0	2018-01-01	0/1	0/1	0/0	0/0	0/1	0/1	5	0	9	0	Not in range
28	6347740	INS02685215	C	CCTCTCTCTCTCTCTCT	2018-01-01	2018-01-01	2018-01-01	0/0	0/0	2018-01-01	2018-01-01	2018-01-01	0/1	2018-01-01	2018-01-01	0/1	0/0	2018-01-01	0/1	0/1	0/0	0/1	2018-01-01	2018-01-01	0/0	2018-01-01	2018-01-01	0/1	2018-01-01	2018-01-01	0/1	0/1	2018-01-01	2018-01-01	2018-01-01	2018-01-01	0/0	2018-01-01	2018-01-01	2018-01-01	0/0	2018-01-01	2018-01-01	0/1	5	0	4	0	Not in range
28	6354498	INS02685233	G	GGAATCAGTCAGGGATCCCGTGGCCTCTTAAATTATATAACCTT	2018-01-01	2018-01-01	2018-01-01	0/0	0/0	2018-01-01	2018-01-01	2018-01-01	0/1	2018-01-01	2018-01-01	0/1	0/0	2018-01-01	2018-01-01	2018-01-01	0/0	0/1	2018-01-01	2018-01-01	0/0	2018-01-01	2018-01-01	0/1	2018-01-01	2018-01-01	0/1	0/1	2018-01-01	2018-01-01	2018-01-01	2018-01-01	0/0	2018-01-01	2018-01-01	2018-01-01	0/0	2018-01-01	2018-01-01	0/1	3	0	4	0	Not in range
28	6362816	BND02685256	T	T[CHR7	0/1	0/0	0/0	0/0	0/0	0/0	0/0	0/0	0/0	0/0	0/0	0/0	0/0	0/0	0/0	0/0	0/0	0/0	0/1	0/0	0/0	0/0	0/0	0/0	0/0	0/0	0/0	0/0	0/0	0/0	0/0	0/0	0/0	0/0	0/0	0/1	0/0	0/0	0/1	0/0	2	0	2	0	Not in range
28	6404608	BND02685362	A	A[CHR1	0/0	0/0	0/0	0/0	0/0	0/0	0/0	0/0	0/0	0/0	0/0	0/0	0/0	0/0	0/0	0/0	0/0	0/0	0/0	0/0	0/0	0/1	0/0	0/0	0/0	0/0	0/0	0/0	0/0	0/0	0/0	0/0	0/0	0/0	0/0	0/0	0/0	0/0	0/0	0/0	0	0	1	0	Not in range
28	6410195	DEL02685389	CAAAAAACCCAGAACAGGGATCCCTGGGTGGCGCAGCGGTTTGGCGCCTGCCTTTGGCCCGGGGCGCGATCCTGGAGACCCGGGATCGAGTCCCACATCGGGCTCCCGGTGCATGGAGCCTGCTTCTGCCTCTGCCTGTGTCTCTGCCTCTGTCTCTCTCTCTGTAACTATCATAAATAAATAAAAATTAAAAAAAAAAATCTAAAAAAAAAAAAAAAAAAAA	C	0/1	0/0	0/0	0/0	0/0	2018-01-01	0/0	0/0	0/0	0/0	0/0	0/0	0/1	0/0	0/0	0/1	2018-01-01	0/1	2018-01-01	0/0	0/0	0/0	2018-01-01	0/0	0/0	2018-01-01	0/0	0/0	0/0	0/0	0/0	0/0	0/0	0/0	0/1	0/0	0/0	0/0	0/0	0/0	4	0	1	0	Not in range
28	6433909	INS02685463	C	CTTTATTTATTTATTTATTTA	2018-01-01	0/1	2018-01-01	2018-01-01	2018-01-01	2018-01-01	0/0	0/0	2018-01-01	0/0	2018-01-01	2018-01-01	2018-01-01	2018-01-01	0/1	2018-01-01	2018-01-01	0/1	2018-01-01	0/1	2018-01-01	0/0	0/0	2018-01-01	2018-01-01	0/0	0/1	2018-01-01	2018-01-01	0/1	2018-01-01	2018-01-01	2018-01-01	2018-01-01	2018-01-01	0/1	0/0	0/1	2018-01-01	2018-01-01	4	0	4	0	Not in range
28	6457547	INS02685511	T	TACACACACACACACACACAC	2018-01-01	0/0	0/0	0/0	0/1	2018-01-01	0/0	0/0	0/0	0/0	0/0	0/0	0/0	0/0	0/0	0/0	0/0	0/0	0/1	0/0	0/0	0/0	0/0	0/0	0/0	2018-01-01	0/0	0/1	0/0	0/0	0/1	0/0	0/0	0/0	0/1	0/1	0/0	0/0	0/0	0/1	2	0	5	0	Not in range
28	6466779	DEL02685541	GGAGAAATTATTATTATTTTTTTTTTTTTTTTTT	G	2018-01-01	0/0	0/0	0/0	0/1	2018-01-01	0/0	0/0	0/0	0/0	0/0	0/0	0/0	0/0	0/0	0/0	0/0	0/0	0/1	0/0	0/0	0/0	0/0	0/0	0/0	2018-01-01	0/0	0/1	0/0	0/0	0/1	0/0	0/0	0/0	0/1	0/1	0/0	0/0	0/0	0/1	2	0	5	0	Not in range
28	6489503	INS02685596	C	CTTTTCCTCAGCATATTGTTTTTTTTT	2018-01-01	0/0	0/0	0/0	0/0	0/0	0/0	0/0	0/0	0/0	0/0	0/0	0/0	0/0	0/0	0/0	0/0	0/0	0/0	0/0	0/0	0/0	0/0	0/0	0/0	0/0	0/0	0/0	0/0	0/0	0/0	0/0	0/0	0/0	0/1	0/0	0/0	0/0	0/0	0/0	0	0	1	0	Not in range
28	6494123	DEL02685613	TAAAAATGGGAAGAGGGATCCCTGGGTGGCGCAGCGGTTTAGCGCCTGCCTTTGGCCCAGGGCGTGATCCTGGAGATCCGGGATCGAATCCCACGTCAGGCTCCCGGTGCATGGAGCCTGCTTCTCCCTCTGCCTATGTCTCTGCCTCTCTCTCTCTCTCACTGTGTGCCTATCATAAATAAATAAAAATTAAAAAAA	T	0/0	0/0	0/0	0/0	0/1	2018-01-01	0/0	0/0	0/0	0/0	0/0	0/0	0/0	0/0	0/0	0/0	0/0	0/0	0/1	0/0	0/0	0/0	0/0	0/0	0/0	2018-01-01	0/0	0/1	0/0	0/0	0/1	0/0	0/0	0/0	0/0	0/1	0/0	0/0	0/0	0/1	2	0	4	0	Not in range
28	6530155	INS02685681	T	TACAAGGACCTCTTGTACAAGGTACA	0/0	0/0	0/0	0/0	0/0	0/0	0/0	0/0	0/0	0/0	0/0	0/0	0/0	0/0	0/0	0/0	0/0	0/0	0/0	0/0	0/0	0/0	0/0	0/0	0/0	0/0	0/0	0/1	0/0	0/1	0/0	0/0	0/0	0/0	0/0	0/0	0/0	0/0	0/0	0/0	0	0	2	0	Not in range
28	6580177	BND02685797	A	A]CHR1	0/0	0/0	0/0	0/0	0/0	0/0	0/0	0/0	0/0	0/0	0/0	0/0	0/0	0/0	0/0	0/0	0/0	0/0	0/0	0/0	0/0	0/0	0/0	0/0	0/0	0/0	0/0	0/1	0/0	0/1	0/0	0/0	0/0	0/0	0/0	0/0	0/0	0/0	0/0	0/0	0	0	2	0	Not in range
28	6631993	BND02685903	G	G]CHR8	0/0	0/0	0/0	0/0	0/0	0/0	0/0	0/0	0/0	0/0	0/0	0/0	0/0	0/0	0/0	0/0	0/0	0/0	0/0	0/0	0/0	0/0	0/0	0/0	0/0	0/0	0/0	0/0	0/0	0/0	0/0	0/0	0/0	0/0	0/0	0/1	0/0	0/0	0/0	0/0	0	0	1	0	Not in range
28	6682637	DEL02686039	AACTATACCTAAAGTATTTAGC	A	0/0	2018-01-01	0/1	0/0	0/0	2018-01-01	2018-01-01	2018-01-01	2018-01-01	2018-01-01	2018-01-01	0/1	0/1	2018-01-01	2018-01-01	2018-01-01	2018-01-01	2018-01-01	0/1	2018-01-01	0/0	2018-01-01	2018-01-01	2018-01-01	2018-01-01	0/0	2018-01-01	0/0	2018-01-01	0/1	0/1	2018-01-01	2018-01-01	2018-01-01	0/1	0/1	2018-01-01	2018-01-01	2018-01-01	2018-01-01	4	0	4	0	Not in range
28	6691250	INS02686050	A	AGTTTTCTTTTTTTTTTTTTTTTTTTTTTTTTGG	0/0	0/0	0/0	0/0	0/0	0/0	0/0	0/0	0/0	0/0	0/0	0/0	0/0	0/0	0/0	0/0	0/0	0/0	0/1	0/0	0/0	0/0	0/0	0/0	0/0	2018-01-01	0/0	0/0	0/0	0/0	0/0	0/0	0/0	0/0	0/0	0/0	0/0	0/0	0/0	0/0	1	0	0	0	Not in range
28	6698448	INS02686065	A	ATTTTTTTTTTTTTTTTTTACAATT	0/0	0/0	0/0	0/0	0/0	0/0	0/0	0/0	0/0	0/0	0/0	0/0	0/0	0/0	0/0	0/0	0/0	0/0	0/0	0/0	0/0	0/0	0/0	0/0	0/0	2018-01-01	0/0	0/0	0/0	0/0	0/0	0/0	0/0	0/0	0/0	0/0	0/0	0/0	0/0	0/0	0	0	0	0	Not in range
28	6729176	DEL02686150	TAAAGATTTTATTTTAAAAAAAAAAAAAAAAAAAAA	T	2018-01-01	0/0	0/1	2018-01-01	2018-01-01	0/0	0/0	0/1	0/0	0/0	0/1	0/1	0/1	0/1	0/1	0/0	0/0	0/0	0/0	0/0	2018-01-01	0/0	0/0	0/0	0/0	2018-01-01	0/1	2018-01-01	2018-01-01	0/1	0/0	0/0	0/0	0/0	2018-01-01	0/1	0/0	0/1	0/0	0/0	7	0	4	0	Not in range
28	6731495	DEL02686157	GATATATATATATACATATAT	G	0/0	2018-01-01	0/1	0/0	0/0	2018-01-01	2018-01-01	0/1	2018-01-01	2018-01-01	0/1	0/1	0/1	2018-01-01	0/1	2018-01-01	2018-01-01	2018-01-01	2018-01-01	2018-01-01	0/0	2018-01-01	2018-01-01	2018-01-01	2018-01-01	0/0	0/1	0/0	0/0	0/1	0/1	2018-01-01	2018-01-01	2018-01-01	0/1	0/1	2018-01-01	0/1	2018-01-01	2018-01-01	6	0	6	0	Not in range
28	6741264	INS02686183	A	ATTTATTTATTTTTTTTTTTTTTTTTTTTCTTTGGGTT	0/0	0/0	0/0	0/1	0/1	0/0	0/0	0/1	0/0	0/0	0/1	0/1	0/1	0/0	0/0	0/0	0/0	0/0	0/0	0/0	0/1	0/0	0/0	0/0	0/0	0/1	0/0	0/1	0/0	0/1	0/0	0/0	0/0	0/0	0/0	0/0	0/0	0/0	0/0	0/0	6	0	4	0	Not in range
28	6756809	DEL02686235	TGCTTTTTTTTTTTTTTTTTTTTTTTTTTTAAATTTTTTTTTTTTTACAGAAGGG	T	2018-01-01	0/0	0/1	2018-01-01	2018-01-01	0/0	0/0	0/1	0/0	0/0	2018-01-01	0/1	0/1	2018-01-01	0/1	0/0	0/0	-1/-1	0/0	0/0	2018-01-01	0/0	0/0	0/0	0/0	2018-01-01	0/1	2018-01-01	2018-01-01	2018-01-01	0/1	0/0	0/0	0/0	0/1	0/1	0/0	0/1	0/0	0/0	5	0	5	0	Not in range
28	6768243	DEL02686267	ATCTCCGGGATCACAC	A	0/0	0/0	0/1	2018-01-01	2018-01-01	0/0	0/0	0/1	0/0	0/0	0/1	0/1	0/1	0/1	0/1	0/0	0/0	0/0	0/0	0/0	2018-01-01	0/0	0/0	0/0	0/0	2018-01-01	0/1	2018-01-01	2018-01-01	0/1	0/1	0/0	0/0	0/0	0/0	0/1	0/0	0/0	0/0	0/0	7	0	4	0	Not in range
28	6809437	DEL02686374	AAAGAAGAAGAAGAAGAAGAAGAAGAAG	A	2018-01-01	0/0	0/0	0/0	0/0	0/0	0/0	0/0	0/0	0/0	0/0	0/0	0/0	0/0	0/0	0/0	0/0	0/0	0/0	0/0	0/0	0/0	0/0	0/0	0/0	0/0	0/0	0/0	0/0	0/0	0/0	0/0	0/0	0/0	0/1	0/0	0/0	0/1	0/0	0/0	0	0	2	0	Not in range
28	6821365	DEL02686397	GGGGGACCGCAGGGCTCCCCTGGGGCCCACT	G	0/1	0/0	0/1	0/0	0/0	0/1	0/0	0/0	0/0	0/0	0/0	0/0	0/0	0/1	0/0	0/0	0/0	0/0	0/0	0/1	0/0	0/0	0/0	0/0	0/0	0/1	0/0	0/0	0/0	0/0	0/0	0/1	0/0	0/1	0/1	0/1	0/0	0/1	0/0	0/0	5	0	6	0	Not in range
28	6889382	DEL02686562	TAAAAATAGTCTTGGCAAATAAAAAAAAAAAAAAAAAA	T	2018-01-01	2018-01-01	2018-01-01	2018-01-01	2018-01-01	2018-01-01	2018-01-01	2018-01-01	2018-01-01	0/0	2018-01-01	2018-01-01	2018-01-01	2018-01-01	2018-01-01	2018-01-01	2018-01-01	2018-01-01	2018-01-01	2018-01-01	2018-01-01	2018-01-01	2018-01-01	2018-01-01	2018-01-01	2018-01-01	2018-01-01	2018-01-01	2018-01-01	2018-01-01	0/1	2018-01-01	2018-01-01	2018-01-01	0/1	2018-01-01	2018-01-01	2018-01-01	0/1	0/1	0	0	4	0	Not in range
28	6903490	DEL02686597	ATTTGCATTTAAAAAGTCAAGCCCTTATATAGAAGCAGCCCAAGTGTCCATTGAGAGATGAATGGATAAAGATGATGTGGTATGTGGTATGTGG	A	0/0	0/0	0/1	0/0	0/1	0/0	0/0	0/0	0/0	0/0	0/0	0/0	0/0	0/1	0/1	0/0	0/0	0/0	0/0	0/0	0/0	0/0	0/0	0/0	0/0	0/0	2018-01-01	0/0	2018-01-01	0/0	0/1	0/0	0/0	0/0	0/0	0/1	0/0	0/0	0/0	0/0	4	0	2	0	Not in range
28	6919260	INS02686652	A	AATATATACATAGACTTTTT	0/0	0/0	0/1	0/0	0/0	0/0	0/0	0/0	0/0	0/0	0/0	0/0	0/0	0/0	0/0	0/0	0/0	0/0	0/0	0/0	0/0	0/0	0/0	0/0	0/0	0/0	0/0	0/0	0/0	0/0	0/0	0/0	0/0	0/0	0/0	0/0	0/0	0/0	0/0	0/0	1	0	0	0	Not in range
28	6936372	DEL02686683	AATAAATAAATAAAAAATAATGAATGAAT	A	0/1	0/1	2018-01-01	0/1	0/1	2018-01-01	2018-01-01	0/1	2018-01-01	0/1	0/1	0/1	2018-01-01	0/1	0/1	0/1	0/1	2018-01-01	0/1	0/1	0/1	0/1	2018-01-01	0/1	2018-01-01	2018-01-01	2018-01-01	0/1	0/1	0/1	0/1	0/0	2018-01-01	0/1	0/1	2018-01-01	2018-01-01	0/1	0/1	0/1	14	0	12	0	Not in range
28	6942204	DEL02686701	TAAAGATTTTATTTAAAAAAAAAAA	T	0/0	0/0	0/1	0/0	0/1	0/0	0/0	0/0	0/0	0/0	0/0	0/0	0/0	0/1	0/1	0/0	0/0	0/0	0/0	0/0	0/0	0/0	0/0	0/0	0/0	0/0	2018-01-01	0/0	2018-01-01	0/0	0/1	0/0	0/0	0/0	0/0	0/1	0/0	0/0	0/0	0/0	4	0	2	0	Not in range
28	6988612	DEL02686837	G	<DEL>	0/0	0/1	0/1	0/1	0/1	0/1	0/1	0/1	0/1	0/1	0/1	0/1	0/1	0/1	0/1	0/1	0/1	0/1	0/1	0/1	0/1	0/1	0/1	0/1	0/1	0/1	0/1	0/1	0/1	0/1	0/0	0/1	0/1	0/1	0/1	0/1	0/1	0/1	0/1	0/1	19	0	19	0	Not in range
28	7006915	DEL02686901	GGGATGCCAAGAATTTTTTTTTTTTTTTTTTTAATTTTTATTTATTTATGATAGTTACAGAGAGAGAGAGAGAGAGAGGCAGAGACACAGGCAGAGGGAGAAGCAGGCTCCATGCACCGGGAGCCTGACGTGGGATTCGATCCCGGGTCTCCAGGATCGCGCCCTGGGCCAAAGGCAGGCGCCAAACCGCTGCGCCACCCAGGGATCCC	G	0/0	0/0	0/1	0/0	0/1	0/0	0/0	0/0	0/0	0/0	0/0	0/0	0/0	0/1	0/1	0/0	0/0	0/0	0/0	0/0	0/0	0/0	0/0	0/0	0/0	0/0	2018-01-01	0/0	2018-01-01	0/0	0/1	0/0	0/0	0/0	0/0	0/1	0/0	0/0	0/1	0/0	4	0	3	0	Not in range
28	7020331	DEL02686942	A	<DEL>	0/0	0/0	0/0	0/0	0/0	0/0	0/0	0/0	0/0	0/0	0/0	0/0	0/0	0/0	0/0	0/0	0/0	0/0	0/1	0/0	0/0	0/0	0/0	0/0	0/0	0/0	0/0	0/0	0/0	0/0	0/0	0/0	0/0	0/0	0/0	0/0	0/0	0/0	0/0	0/0	1	0	0	0	Not in range
28	7027776	INS02686972	C	CTGACAACTTTGATTTTATTTTATTTTTTTTATTTTTTTTTTTT	0/0	0/1	0/0	0/0	0/0	0/0	0/0	0/0	0/0	2018-01-01	0/1	0/1	0/0	0/0	0/1	2018-01-01	0/0	0/0	2018-01-01	0/1	0/0	0/0	2018-01-01	0/1	0/0	0/0	0/0	0/0	0/0	0/1	0/1	0/0	0/0	2018-01-01	0/1	0/0	0/0	0/1	0/1	0/1	5	0	7	0	Not in range
28	7031553	INS02686986	A	ATGTTTTTTTTGTTTTGTTTTTT	0/0	0/1	0/0	0/0	0/0	0/0	0/0	0/0	0/0	2018-01-01	0/1	0/1	0/0	0/0	2018-01-01	2018-01-01	0/0	0/1	2018-01-01	0/1	0/0	2018-01-01	2018-01-01	0/1	0/0	0/0	2018-01-01	0/0	-1/-1	0/1	2018-01-01	0/0	0/0	2018-01-01	0/1	0/0	0/0	2018-01-01	2018-01-01	0/1	5	0	4	0	Not in range
28	7031555	INS02686987	G	GTTTTTTTTTTGTTTTTTTGTTTTT	0/0	0/1	0/1	0/0	0/1	0/0	0/0	0/0	0/0	2018-01-01	0/1	0/1	0/0	0/1	2018-01-01	2018-01-01	0/0	0/1	2018-01-01	0/1	0/0	2018-01-01	2018-01-01	0/1	0/0	0/0	2018-01-01	0/0	2018-01-01	0/1	2018-01-01	0/0	0/0	2018-01-01	0/1	0/1	0/0	2018-01-01	2018-01-01	0/1	8	0	5	0	Not in range
28	7031556	INS02686988	T	TTTTTTTTGTTTTGTTTTTTTG	0/0	0/1	0/0	0/0	0/0	0/0	0/0	0/0	0/0	2018-01-01	0/1	0/1	0/0	0/0	2018-01-01	2018-01-01	0/0	0/1	2018-01-01	0/1	0/0	2018-01-01	2018-01-01	0/1	0/0	0/0	-1/-1	0/0	-1/-1	0/1	2018-01-01	0/0	0/0	2018-01-01	0/1	0/0	0/0	2018-01-01	2018-01-01	0/1	5	0	4	0	Not in range
28	7037272	INS02687005	G	GCTGCAGAAATGAAGTA	0/0	0/0	0/1	0/0	0/1	0/0	0/0	0/0	0/0	0/0	0/0	0/0	0/0	0/1	0/1	0/0	0/0	0/0	0/0	0/0	0/0	0/0	0/0	0/0	0/0	0/0	2018-01-01	0/0	2018-01-01	0/0	0/1	0/0	0/0	0/0	0/0	0/1	0/0	0/0	0/1	0/0	4	0	3	0	Not in range
28	7047599	BND02687037	G	]CHR4	0/0	0/0	0/0	0/1	0/0	0/0	0/0	0/0	0/0	0/0	0/0	0/0	0/0	0/0	0/0	0/1	0/0	0/0	0/0	0/0	0/0	0/0	0/0	0/0	0/0	0/0	0/1	0/0	0/0	0/0	0/0	0/0	0/0	0/0	0/0	0/0	0/0	0/0	0/0	0/1	2	0	2	0	Not in range
28	7047599	BND02687036	G	[CHR11	0/0	0/0	0/0	0/0	0/0	0/1	0/0	0/0	0/0	0/0	0/0	0/0	0/0	0/1	0/0	0/0	0/0	0/0	0/0	0/0	0/0	0/0	0/0	0/0	0/0	0/1	0/0	0/0	0/0	0/0	0/0	0/0	0/1	0/1	0/1	0/0	0/0	0/0	0/1	0/0	2	0	5	0	Not in range
28	7048722	DEL02687044	GTCTAAAGCAATTTGGTTTTTTTTTTTTTTTTTTTT	G	2018-01-01	0/1	2018-01-01	2018-01-01	2018-01-01	2018-01-01	2018-01-01	0/1	2018-01-01	0/0	0/1	0/1	2018-01-01	2018-01-01	0/1	0/0	2018-01-01	2018-01-01	0/0	2018-01-01	2018-01-01	2018-01-01	0/0	2018-01-01	2018-01-01	2018-01-01	2018-01-01	2018-01-01	2018-01-01	0/1	0/1	2018-01-01	2018-01-01	0/0	2018-01-01	2018-01-01	2018-01-01	0/1	0/1	2018-01-01	5	0	4	0	Not in range
28	7054730	INS02687066	G	GTATATATATATATATA	0/0	0/0	0/1	0/0	0/1	0/0	0/0	0/0	0/0	0/0	0/0	0/0	0/0	0/1	0/1	0/0	0/0	0/0	0/0	0/0	0/0	0/0	0/0	0/0	0/0	0/0	2018-01-01	0/0	2018-01-01	0/0	0/1	0/0	0/0	0/0	0/0	0/1	0/0	0/0	0/1	0/0	4	0	3	0	Not in range
28	7078482	DEL02687127	TTAAATTACAATACTTCGGATCCCTGGGTGGCGCAGCGGTTTGGCGCCTGCCTTTGGCCCAGGGCGCGATCCTGGAGACCCGGGATCGAGTCCCACGTCGGGCTCCCGGTGCATGGAGCCTGCTTCTCCCTCTGCCTGTGTCTCTGCGCCTCTCTCTCTCTCTGTGACTATCATAAAAAAAAAAAAAAAAA	T	2018-01-01	0/1	2018-01-01	0/0	0/1	2018-01-01	2018-01-01	0/0	0/0	0/0	0/0	0/0	0/0	2018-01-01	0/1	0/0	0/0	0/0	0/1	2018-01-01	0/0	2018-01-01	0/0	0/1	2018-01-01	2018-01-01	2018-01-01	0/1	2018-01-01	0/1	0/1	0/0	0/0	0/0	0/1	2018-01-01	0/0	0/0	0/1	0/0	4	0	6	0	Not in range
28	7079796	DEL02687135	TCTTTTTTACTTTCTTTTTTTTTTTTTTTTAATTTTTATTTATTTATGGTAGTCACACAGAGAGAGAGAGAGAGAGAGGCAGAGACACAGGCAGAGGGAGAAGCAGGCTCCATGCACCGGGAGCCTGACGTGGGACTCGATCCCGGGTCTCCAGGATCGCGCCCTGGGCCAAAGGCAGGCGCCAAACCGCTGCGCCACCCAGGGTTCC	T	2018-01-01	0/0	0/1	0/0	0/1	0/0	0/0	0/0	0/0	0/0	0/0	0/0	0/0	0/0	0/0	0/0	0/0	0/0	0/0	2018-01-01	0/0	0/0	0/0	0/0	0/0	0/0	2018-01-01	0/0	2018-01-01	0/0	0/1	0/0	0/0	0/0	0/1	0/1	0/0	0/0	0/1	0/0	2	0	4	0	Not in range
28	7093503	DEL02687164	ATTTTCTTAGTCTTTTTTTTTTTT	A	0/0	0/0	0/0	0/0	0/0	0/0	0/0	0/0	0/0	0/0	0/0	0/0	0/0	0/0	0/0	0/0	0/0	0/0	0/0	0/1	0/0	2018-01-01	0/0	0/0	0/0	0/0	0/1	0/0	2018-01-01	0/0	0/0	0/0	0/0	0/0	0/0	0/0	0/0	0/1	0/0	0/0	1	0	2	0	Not in range
28	7104171	INS02687181	A	ACATGCGTTGCTTCCCTCATTATCAACATCCCCCAACAGAGGATAATAATCATATGC	2018-01-01	0/0	0/0	0/0	0/0	0/0	0/0	0/0	0/0	0/0	0/0	0/0	0/0	0/0	0/0	0/0	0/0	0/0	0/0	0/1	0/0	0/0	0/0	0/0	0/0	0/0	0/1	0/0	2018-01-01	0/0	0/0	0/0	0/0	0/0	0/1	0/0	0/0	0/0	2018-01-01	0/0	1	0	2	0	Not in range
28	7112027	DEL02687204	TAATTTAGGGAGAAGAGGGATACCTGGGTGGCGCAGCGGTTTGGCGCCTGCCTTTGGCCCAGGGCGCGATCCTGGAGACCCGGGATCGAATCCCACATCAGGCTCCCGGTGCATGGAGCCTGCTTCTCCCTCTGCCTGTGTCTCTGCCTCTCTCTCTCTCTCTCTCTCTATCATAAATAAATAAAAAAAAAATTA	T	2018-01-01	0/1	0/1	0/0	0/1	2018-01-01	2018-01-01	0/0	0/0	0/0	0/0	0/0	0/0	2018-01-01	0/1	0/0	0/0	0/1	0/1	2018-01-01	0/0	0/0	0/0	0/1	2018-01-01	2018-01-01	2018-01-01	0/1	2018-01-01	0/1	0/1	0/0	0/0	0/0	0/1	2018-01-01	0/0	0/0	0/1	0/0	6	0	6	0	Not in range
28	7125322	INS02687235	C	CAAAAAAAAAAAAAAAAAAAAAAA	2018-01-01	0/1	0/0	0/0	0/0	-1/-1	-1/-1	0/0	0/0	0/0	0/0	0/0	0/0	-1/-1	0/0	0/0	0/0	0/0	0/1	2018-01-01	0/0	0/0	0/0	0/0	0/0	2018-01-01	2018-01-01	0/0	2018-01-01	0/0	0/0	0/0	0/0	0/0	0/1	-1/-1	0/0	0/0	0/1	0/0	2	0	2	0	Not in range
28	7127416	DEL02687243	CTTTAAACTTTCTTTA	C	2018-01-01	0/1	0/0	0/0	0/0	0/0	0/0	0/0	0/0	0/0	0/0	0/0	0/0	0/0	0/0	0/0	0/0	0/0	0/1	0/1	0/0	0/0	0/0	0/0	0/0	2018-01-01	0/1	0/0	2018-01-01	0/0	0/0	0/0	0/0	0/0	0/1	0/0	0/0	0/0	0/1	0/0	3	0	3	0	Not in range
28	7144733	DEL02687285	TATAGTTTCCTTTTTTTTTTTTTTTTTTTTTTTTTTTA	T	2018-01-01	0/1	0/1	0/0	0/1	2018-01-01	2018-01-01	0/0	0/0	0/0	0/0	0/0	0/0	2018-01-01	0/1	0/0	0/0	0/1	0/1	2018-01-01	0/0	0/0	0/0	0/1	0/0	2018-01-01	2018-01-01	0/1	2018-01-01	0/1	0/1	0/0	0/0	0/0	0/1	2018-01-01	0/0	0/0	0/1	0/0	6	0	6	0	Not in range
28	7144805	BND02687287	T	]CHR13	2018-01-01	0/1	0/1	0/0	0/1	2018-01-01	2018-01-01	0/0	0/0	0/0	0/0	0/0	0/0	2018-01-01	0/1	0/0	0/0	-1/-1	0/1	2018-01-01	0/0	0/0	0/0	0/1	0/0	2018-01-01	2018-01-01	0/1	2018-01-01	0/1	0/1	0/0	0/0	0/0	0/1	2018-01-01	0/0	0/0	0/1	0/0	5	0	6	0	Not in range
28	7147606	DEL02687297	A	<DEL>	0/0	0/0	0/0	0/0	0/0	0/0	0/0	0/0	0/0	0/0	0/0	0/0	0/0	0/0	0/0	0/0	0/0	0/0	0/0	0/1	0/0	0/0	0/0	0/0	0/0	0/0	0/0	0/0	0/0	0/0	0/0	0/0	0/0	0/0	0/0	0/0	0/0	0/0	0/0	0/0	1	0	0	0	Not in range
28	7178666	BND02687377	G	]CHR17	0/0	0/0	0/0	0/0	0/0	0/0	0/0	0/0	0/0	0/0	0/0	0/0	0/0	0/0	0/0	0/0	0/0	0/0	0/0	0/0	0/0	0/0	0/0	0/0	0/0	0/1	0/0	0/0	0/0	0/0	0/0	0/0	0/0	0/0	0/0	0/0	0/0	0/0	0/0	0/0	0	0	1	0	Not in range
28	7210028	BND02687476	C	C]CHR14	0/0	0/0	0/1	0/1	0/0	0/1	0/0	0/0	0/0	0/0	0/0	0/1	0/0	0/0	0/0	0/0	0/0	0/0	0/0	0/0	0/0	0/0	0/1	0/0	0/0	0/1	0/0	0/0	0/1	0/1	0/1	0/1	0/0	0/0	0/0	0/1	0/0	0/0	0/0	0/1	4	0	8	0	Not in range
28	7210028	BND02687475	C	C[CHR5	0/0	0/0	0/0	0/0	0/0	0/0	0/0	0/0	0/0	0/0	0/1	0/0	0/0	0/0	0/0	0/0	0/0	0/0	0/0	0/0	0/0	0/1	0/0	0/0	0/0	0/1	0/0	0/0	0/1	0/0	0/0	0/0	0/1	0/1	0/0	0/0	0/1	0/1	0/0	0/0	1	0	7	0	Not in range
28	7216498	DEL02687503	TAAAATATATGTAGTAGGGATCCCTGGGTGGCGCAGCGGTTTGGCGCCTGCCTTTGGCCCAGGGCGTGATCCTGGAGACCCGGGATCGACTCCCACGTCGGGCTCCCGGTGCATGGAGCCTGCTTCTCCCTCTGCCTATGTCTCTGCCTCTCTTTCTCTCTCTGTGTGACTATCATAAATAAATAAAAAAATTAAAA	T	2018-01-01	0/0	0/0	0/0	0/0	0/0	0/0	0/0	0/0	0/0	0/0	0/0	0/0	0/0	0/0	0/0	0/0	0/0	0/0	0/0	0/0	0/0	0/0	0/0	0/0	0/0	0/1	0/0	2018-01-01	0/0	0/0	0/0	0/0	0/0	0/1	0/0	0/0	0/0	0/1	0/0	0	0	3	0	Not in range
28	7219950	DEL02687510	TCATCATTGCTCTTTTTTTTTTTTTAATTTTTATTTATTTATGATAGTCACAGAGAGAGAGAGAGAGAGGCAGAGACACAGGCAGAGGGAGAAGCAGGCTCCATGCACCGGGAGCCCGATGTGGGACTCGATCCCGGGTCTCCAGGATCGCGCCCTGGGCCAAAGGCAGGCGCCAAACCGCTGCGCCACCCAGGGATCC	T	2018-01-01	0/0	0/0	0/0	0/0	0/0	0/0	0/0	0/0	0/0	0/0	0/0	0/0	0/0	0/0	0/0	0/0	0/0	0/0	0/0	0/0	0/0	0/0	0/0	0/0	0/0	0/1	0/0	2018-01-01	0/0	0/0	0/0	0/0	0/0	0/1	0/0	0/0	0/0	0/1	0/0	0	0	3	0	Not in range
28	7222077	DEL02687515	GACATGGGACTTGATCCCAGGTCTCTAGAATCACGCGCTGGGCTGAAGGCAGTGGCGCTAA	G	2018-01-01	0/0	0/0	0/0	0/0	0/0	0/0	0/0	0/0	0/0	0/0	0/0	0/0	0/0	0/0	0/0	0/0	0/0	0/0	0/0	0/0	0/0	0/0	0/0	0/0	0/0	0/1	0/0	2018-01-01	0/0	0/0	0/0	0/0	0/0	0/1	0/0	0/0	0/0	0/1	0/0	0	0	3	0	Not in range
28	7224181	INS02687519	C	CCTGTATTCCCTATGTTGTACCTTTCATCCCAGTGA	2018-01-01	0/0	0/0	0/0	0/0	0/0	0/0	0/0	0/0	0/0	0/0	0/0	0/0	0/0	0/0	0/0	0/0	0/0	0/0	0/0	0/0	0/0	0/0	0/0	0/0	0/0	0/1	0/0	2018-01-01	0/0	0/0	0/0	0/0	0/0	0/1	0/0	0/0	0/0	2018-01-01	0/0	0	0	2	0	Not in range
28	7228096	DEL02687527	TCTCCGTACCCTTTTTTCTTTTTTTCTTTTTCTTTTTTTTTTTTAATTTTTATTTATTTATGATAGTCACAGAGAGAGAGAGAGAGAGAGAGAGGCAGAGACACAGGCAGAGGGAGAAGCAGGCTCCATGCACCGGGAGCCCGACGTGGGATTCGATCCCGGGTCTCCAGGATCGCGCCCTGGGCCAAAGGCAGGCGCCAAACCGCTGCGCCACCCAGGGGTCC	T	2018-01-01	0/0	0/0	0/0	0/0	0/0	0/0	0/0	0/0	0/0	0/0	0/0	0/0	0/0	0/0	0/0	0/0	0/0	0/0	0/0	0/0	0/0	0/0	0/0	0/0	0/0	0/1	0/0	2018-01-01	0/0	0/0	0/0	0/0	0/0	0/1	0/0	0/0	0/0	0/1	0/0	0	0	3	0	Not in range
28	7241116	INS02687571	A	AAACTTGTAAAAAAAAAAAC	2018-01-01	0/0	0/0	0/0	0/0	0/0	0/0	0/0	0/0	0/0	0/0	0/0	0/0	0/0	0/0	0/0	0/0	0/0	0/0	0/0	0/0	0/0	0/0	0/0	0/0	0/0	0/1	0/0	2018-01-01	0/0	0/0	0/0	0/0	0/0	0/1	0/0	0/0	0/0	0/1	0/0	0	0	3	0	Not in range
28	7255855	INS02687601	G	GCTTGAATTTATAACCCC	2018-01-01	0/0	0/0	0/0	0/0	0/0	0/0	0/0	0/0	0/0	0/0	0/0	0/0	0/0	0/0	0/0	0/0	0/0	0/0	0/0	0/0	0/0	0/0	0/0	0/0	0/0	0/1	0/0	2018-01-01	0/0	0/0	0/0	0/0	0/0	0/1	0/0	0/0	0/0	0/1	0/0	0	0	3	0	Not in range
28	7265540	INS02687639	C	CTACCTTGATCACATTGGGGTGA	2018-01-01	0/0	0/0	0/0	0/0	0/0	0/0	0/0	0/0	0/0	0/0	0/0	0/0	0/0	0/0	0/0	0/0	0/0	0/0	0/0	0/0	0/0	0/0	0/0	0/0	0/0	0/1	0/0	2018-01-01	0/0	0/0	0/0	0/0	0/0	0/1	0/0	0/0	0/0	0/1	0/0	0	0	3	0	Not in range
28	7265955	DEL02687641	CTAAAATAGTCCAGTTAAAAAAAAAAAAAAAATAAAAAAAAAAAAAAA	C	2018-01-01	0/1	0/1	0/0	0/1	2018-01-01	0/0	0/0	0/0	0/0	0/0	0/0	0/0	2018-01-01	0/1	0/0	0/0	0/0	0/1	2018-01-01	0/0	0/0	0/0	0/0	0/0	2018-01-01	2018-01-01	2018-01-01	2018-01-01	0/1	0/1	0/0	0/0	0/0	0/1	0/1	0/0	0/0	0/1	0/0	5	0	5	0	Not in range
28	7271812	INS02687669	T	TAATAGTGCTAATAATTGCTAATAAATTGCTAATAGTGATCC	2018-01-01	0/0	0/0	0/0	0/0	0/0	0/0	0/0	0/0	0/0	0/0	0/0	0/0	0/0	0/0	0/0	0/0	0/0	0/0	0/0	0/0	0/0	0/0	0/0	0/0	0/0	0/1	0/0	2018-01-01	0/0	0/0	0/0	0/0	0/0	0/1	0/0	0/0	0/0	0/1	0/0	0	0	3	0	Not in range
28	7272343	DEL02687674	CTTAATTATCTCATTTGTTTTTTTTTTTTTTTTTT	C	2018-01-01	2018-01-01	0/1	0/0	0/1	2018-01-01	0/0	0/0	0/0	0/0	0/0	0/0	0/0	2018-01-01	0/1	0/0	0/0	0/0	0/1	2018-01-01	0/0	0/0	0/0	0/0	0/0	2018-01-01	2018-01-01	0/1	2018-01-01	0/1	2018-01-01	0/0	0/0	0/0	0/1	0/1	0/0	0/0	2018-01-01	0/0	4	0	4	0	Not in range
28	7279786	DEL02687699	ACCTTTTTTTTTTTTTTTCTTTTTTTTTTT	A	2018-01-01	0/1	0/0	0/0	0/0	0/0	0/0	0/0	0/0	0/0	0/0	0/0	0/0	0/0	0/0	0/0	0/0	0/0	0/1	0/1	0/0	0/0	0/0	0/0	0/0	0/1	0/1	0/0	2018-01-01	0/0	0/0	0/0	0/0	0/0	0/1	0/0	0/0	0/0	0/1	0/0	3	0	4	0	Not in range
28	7289901	DEL02687734	TCCAAGTTATACCTTTTATTTTATTTTATTTATTTTTTTATTTTTTTAAAGATTTTTTTTTTATTTATTTATTCATGATAGTCACAGAGAGAGAGAGAGAGAGAGGCAGAGACACAGACAGAGGGAGAAGCAGGCTCCATGCACCGGGAGCCCGACGTGGGATTCGATCCCGGGTCTCCAGGATCGCGCCCTGGGCCAAAGGCAGGCGCCAAACCGCTGCGCCACCCAGGGATC	T	2018-01-01	0/1	0/1	0/0	0/1	2018-01-01	0/0	0/0	0/0	0/0	0/0	0/0	0/0	2018-01-01	0/1	0/0	0/0	0/0	0/1	2018-01-01	0/0	0/0	0/0	0/0	0/0	2018-01-01	2018-01-01	0/1	2018-01-01	0/1	0/1	0/0	0/0	0/0	0/1	0/1	0/0	0/0	0/1	0/0	5	0	6	0	Not in range
28	7292349	INS02687743	T	TCTGATACTTTTTAAGGTTAACA	2018-01-01	0/0	0/0	0/0	0/0	0/0	0/0	0/0	0/0	0/0	0/0	0/0	0/0	0/0	0/0	0/0	0/0	0/0	0/0	0/0	0/0	0/0	0/0	0/0	0/0	0/0	0/1	0/0	2018-01-01	0/0	0/0	0/0	0/0	0/0	0/1	0/0	0/0	0/0	0/1	0/0	0	0	3	0	Not in range
28	7294317	DEL02687751	TTGTAATAAAAATCTTTTTTTTTTTTTAATATTTTTTTCTTTATTTATTTATGATAGTCACACACAGAGAGAGAGAGAGAGGCAGAGGGAGAACAGGCTCCATGCACCAGGAGCCCGACGTGGGATTCGATCCCGGGTCTCCAGGATCGCGCCCCGGGCCAAAGGCAGGCGCCAAACCGCTGCGCCACCCAGGGATCCC	T	2018-01-01	0/1	0/1	0/0	0/1	2018-01-01	0/0	0/0	0/0	0/0	0/0	0/0	0/0	2018-01-01	0/1	0/0	0/0	0/0	0/1	2018-01-01	0/0	0/0	0/0	0/0	0/0	2018-01-01	2018-01-01	0/1	2018-01-01	0/1	0/1	0/0	0/0	0/0	0/1	0/1	0/0	0/0	0/1	0/0	5	0	6	0	Not in range
28	7308971	DEL02687800	GTTTTTTTCCTCTACTATTTCTTTTTTTT	G	2018-01-01	0/0	0/0	0/0	0/0	0/0	0/0	0/0	0/0	0/0	0/0	0/0	0/0	0/0	0/0	0/0	0/0	0/0	0/0	0/0	0/0	0/0	0/0	0/0	0/0	0/0	0/1	0/0	2018-01-01	0/0	0/0	0/0	0/0	0/0	0/1	0/0	0/0	0/0	0/1	0/0	0	0	3	0	Not in range
28	7310031	DEL02687801	TATTATATATATCTATATATGTATATATATATATATACACATATATATATATATATATATGAAGTA	T	0/0	0/0	0/0	0/0	0/0	0/0	2018-01-01	0/0	0/0	0/0	0/0	0/0	0/0	0/0	0/0	0/0	0/0	0/0	0/0	0/0	0/0	0/0	0/0	0/0	0/0	0/0	0/0	0/0	0/0	0/0	0/0	0/0	0/0	0/0	0/0	0/0	0/0	0/0	0/0	0/0	0	0	0	0	Not in range
28	7312682	INS02687812	T	TTTTTTTTTTTTTATC	-1/-1	0/1	0/1	0/0	0/1	2018-01-01	0/0	0/0	0/0	0/0	0/0	0/0	0/0	2018-01-01	0/1	0/0	0/0	0/0	0/1	2018-01-01	0/0	0/0	0/0	0/0	0/0	2018-01-01	2018-01-01	0/1	-1/-1	0/1	0/1	0/0	0/0	0/0	0/0	0/1	0/0	0/0	0/0	0/0	5	0	4	0	Not in range
28	7323900	DEL02687837	CAGAAAAGTTGCTTCAAAAAAAAAAAAAAAAAAAA	C	2018-01-01	0/0	0/0	0/0	0/0	0/0	0/0	0/0	0/0	0/0	0/0	0/0	0/0	0/0	0/0	0/0	0/0	0/0	0/0	0/0	0/1	0/0	0/0	0/0	0/0	0/0	0/1	0/0	2018-01-01	0/0	0/0	0/0	0/0	0/0	2018-01-01	0/0	0/0	0/0	0/1	0/0	0	0	3	0	Not in range
28	7325648	INS02687839	A	ATAGCTCCTTTGTTTTTTGTTTTTTTTTTTT	2018-01-01	0/0	0/0	0/0	0/0	0/0	0/0	0/0	0/0	0/0	0/0	0/0	0/0	0/0	0/0	0/0	0/0	0/0	0/0	0/0	0/0	0/0	0/0	0/0	0/0	0/0	0/1	0/0	2018-01-01	0/0	0/0	0/0	0/0	0/0	0/1	0/0	0/0	0/0	0/1	0/0	0	0	3	0	Not in range
28	7331552	INS02687857	G	GAAACAAAACAAAACAAAACA	-1/-1	0/1	0/1	0/0	0/1	2018-01-01	0/0	0/0	0/0	0/0	0/0	0/0	0/0	2018-01-01	0/1	0/0	0/0	0/0	0/1	2018-01-01	0/0	0/0	0/0	0/0	0/0	2018-01-01	2018-01-01	0/1	2018-01-01	0/1	0/1	0/0	0/0	0/0	0/0	0/1	0/0	0/0	0/0	0/0	5	0	4	0	Not in range
28	7334247	BND02687863	C	C]CHR17	0/0	0/0	0/0	0/1	0/0	0/0	0/0	0/0	0/0	0/0	0/0	0/0	0/0	0/0	0/0	0/0	0/0	0/1	0/0	0/0	0/0	0/1	0/0	0/0	0/0	0/1	0/0	0/0	0/0	0/0	0/0	0/1	0/0	0/0	0/1	0/1	0/0	0/1	0/1	0/0	2	0	7	0	Not in range
28	7349644	DEL02687903	GAAGAAGTAGTAGTAAAAAAAAAAAAAAAAAAAAAAAAAAAA	G	2018-01-01	0/1	0/1	0/0	0/1	2018-01-01	0/0	0/0	0/0	0/0	0/0	0/0	0/0	2018-01-01	0/1	0/0	0/0	0/0	0/1	2018-01-01	0/0	0/0	0/0	0/0	0/0	2018-01-01	2018-01-01	0/1	2018-01-01	0/1	0/1	0/0	0/0	0/0	0/1	0/1	0/0	0/0	0/1	0/0	5	0	6	0	Not in range
28	7383599	BND02688010	G	[CHR11	0/0	0/0	0/1	0/0	0/1	0/1	0/0	0/0	0/0	0/0	0/0	0/0	0/0	0/1	0/1	0/0	0/0	0/0	0/0	0/1	0/0	0/0	0/0	0/0	0/0	0/0	0/1	0/1	0/0	0/1	0/0	0/0	0/0	0/0	0/0	0/1	0/0	0/0	0/0	0/0	6	0	4	0	Not in range
28	7383612	BND02688011	C	C]CHR11	0/0	0/0	0/1	0/0	0/1	0/1	0/0	0/0	0/0	0/0	0/0	0/0	0/0	0/1	0/1	0/0	0/0	0/0	0/0	0/1	0/0	0/0	0/0	0/0	0/0	0/0	0/1	0/1	0/0	0/1	0/1	0/0	0/0	0/0	0/0	0/1	0/0	0/0	0/0	0/0	6	0	5	0	Not in range
28	7389215	INS02688027	G	GCATACTTCATTGCTAA	2018-01-01	0/0	0/0	0/0	0/0	0/0	0/0	0/0	0/0	0/0	0/0	0/0	0/0	0/0	0/0	0/0	0/0	0/0	0/0	0/0	0/0	0/0	0/0	0/0	0/0	0/0	0/1	0/0	2018-01-01	0/0	0/0	0/0	0/0	0/0	0/1	0/0	0/0	0/0	0/1	0/0	0	0	3	0	Not in range
28	7412359	DEL02688088	AAAAATAAAATAAAATAAAATAAAATAAAATAAAAT	A	0/0	0/1	0/1	0/0	0/1	2018-01-01	0/0	0/0	0/0	0/0	0/0	0/0	0/0	2018-01-01	0/1	0/0	0/0	0/0	0/1	2018-01-01	0/0	0/0	0/0	0/0	0/0	2018-01-01	0/1	0/1	0/0	0/1	0/1	2018-01-01	0/0	0/0	0/0	0/1	0/0	0/0	0/0	0/0	5	0	5	0	Not in range
28	7415590	INS02688095	A	AGGGGGCGGTGGGGCG	0/0	0/0	0/1	0/0	-1/-1	2018-01-01	0/0	0/0	0/0	0/0	0/1	0/0	0/0	2018-01-01	0/1	0/1	0/0	0/0	0/1	0/0	0/0	0/0	0/0	-1/-1	0/0	2018-01-01	0/1	-1/-1	0/0	0/0	-1/-1	2018-01-01	0/0	0/0	0/0	0/1	0/0	0/0	0/0	0/0	5	0	2	0	Not in range
28	7419816	DEL02688098	TGTTGGAGAATGCAGAAAGGAGTAGAGAG	T	0/0	0/0	0/0	0/0	0/0	0/0	0/0	0/0	0/0	0/0	0/0	0/0	0/0	0/0	0/0	0/0	0/0	0/0	0/1	0/0	0/0	0/0	0/0	0/0	0/0	0/0	0/0	0/0	2018-01-01	0/0	0/0	0/0	0/0	0/0	0/0	0/0	0/0	0/0	0/1	0/0	1	0	1	0	Not in range
28	7436932	DEL02688117	ACTCCAATGCCTTGTGAAAAGAGGGCGAGGTG	A	0/0	0/0	0/0	0/0	0/0	0/0	0/0	0/0	0/0	0/0	0/0	0/0	0/0	0/0	0/0	0/0	0/0	0/0	0/0	0/1	0/0	0/0	0/0	0/0	0/0	0/0	0/0	0/0	0/0	0/0	0/0	0/0	0/0	0/0	0/0	0/0	0/0	0/0	0/0	0/0	1	0	0	0	Not in range
28	7475037	DEL02688207	TCCCAACTTTTTATTTTATTTTATTTTATTTTATTTTATTTTATTTTATTTTATTTTTTTCTTTTTTTTTTTTAATTTTTTTAAATATTTTTTATTTATTTATGATAGTCACACAGAGAGAGAGAGAGAGAAGCAGAGACATAGGCAGAGGGAGAAGCAGGCTCCATGCACCAGGAGCCCGACGTGGGATTCGATCCCGGGTCTCCAGGATCACGCCCCGGGCCAAAGGCAGGAGCTAAACCGCTGCGCCACCCAGGGATCC	T	0/0	0/1	0/0	2018-01-01	0/1	2018-01-01	0/0	2018-01-01	2018-01-01	0/0	2018-01-01	2018-01-01	2018-01-01	0/1	0/1	0/1	2018-01-01	2018-01-01	0/1	0/1	2018-01-01	0/0	2018-01-01	0/1	2018-01-01	2018-01-01	2018-01-01	0/1	2018-01-01	2018-01-01	0/1	2018-01-01	2018-01-01	2018-01-01	0/0	0/1	2018-01-01	0/0	0/1	0/0	7	0	5	0	Not in range
28	7475300	DEL02688208	CCAACTTTTTATTTTAAATGAAAT	C	0/0	0/1	0/0	2018-01-01	0/1	2018-01-01	0/0	0/1	2018-01-01	0/0	2018-01-01	2018-01-01	2018-01-01	0/1	0/1	0/1	2018-01-01	2018-01-01	0/1	0/1	2018-01-01	0/0	2018-01-01	0/1	0/1	2018-01-01	2018-01-01	0/1	2018-01-01	2018-01-01	0/1	2018-01-01	0/1	2018-01-01	0/0	0/1	2018-01-01	0/0	0/1	0/0	8	0	7	0	Not in range
28	7481758	DEL02688215	CTTTTCCATCCTAGACTTTGGAT	C	0/0	0/1	0/0	0/0	0/1	2018-01-01	0/0	0/1	2018-01-01	0/0	2018-01-01	2018-01-01	2018-01-01	0/0	0/1	0/1	2018-01-01	2018-01-01	0/1	0/1	2018-01-01	0/0	2018-01-01	0/1	2018-01-01	0/0	2018-01-01	0/1	2018-01-01	0/1	0/1	2018-01-01	2018-01-01	2018-01-01	0/0	0/1	2018-01-01	0/0	0/1	0/0	7	0	6	0	Not in range
28	7497462	DEL02688243	GGATAAATTTCTTTTTTTTTTTTTTTTCC	G	0/0	0/1	0/0	2018-01-01	0/1	2018-01-01	0/0	0/1	2018-01-01	0/0	2018-01-01	2018-01-01	2018-01-01	0/0	0/1	0/1	2018-01-01	0/1	0/1	0/1	2018-01-01	0/0	2018-01-01	0/1	2018-01-01	0/0	2018-01-01	0/1	2018-01-01	2018-01-01	0/1	2018-01-01	0/0	2018-01-01	0/0	0/1	0/1	0/0	0/1	0/0	8	0	6	0	Not in range
28	7519009	DEL02688289	CTGTGTGTGTGTGTGTG	C	2018-01-01	2018-01-01	0/1	2018-01-01	2018-01-01	0/1	2018-01-01	0/1	0/1	0/0	0/1	0/1	0/1	0/1	0/0	0/1	0/1	0/0	0/1	0/1	0/1	2018-01-01	0/0	2018-01-01	0/1	2018-01-01	0/1	0/1	0/0	2018-01-01	0/1	0/1	0/0	0/1	0/1	0/1	0/1	2018-01-01	0/1	0/0	12	0	11	0	Not in range
28	7525719	BND02688303	G	[CHR2	0/1	0/1	0/1	0/1	0/1	0/1	0/1	0/0	0/0	0/1	0/1	0/1	0/1	0/1	0/1	0/1	0/1	0/1	0/0	0/1	0/1	0/1	0/1	0/1	0/1	0/1	0/1	0/0	0/0	0/1	0/1	0/1	0/1	0/1	0/1	0/1	0/0	0/0	0/1	0/1	17	0	16	0	Not in range
28	7543242	DEL02688346	C	<DEL>	0/0	0/1	0/0	0/0	0/0	0/0	0/0	0/0	0/0	0/0	0/0	0/0	0/0	0/0	0/0	0/0	0/0	0/0	0/0	0/0	0/0	0/0	0/0	0/0	0/0	0/0	0/0	0/0	0/0	0/0	0/0	0/0	0/0	0/0	0/0	0/0	0/0	0/0	0/0	0/0	1	0	0	0	Not in range
28	7573219	DEL02688419	GAATTGGCCAGAGCCTTTTTTTTTTTTTTTTTTTTTTCATAATTCTAATTTATTTATGCTAGTCACAGACAGAGAGAGAGAGAGAGAGGCAGAGACATAGGCAGAGGGAGAAGCAGGCTCCATGCACCGGGAGCCTGATGTGGGATTCGATCCCGGGTCCCCAGGATCGCGCCCTAGGCCAAAGGCAGGCGCCAAACCGCTGCGCCACCCAGGGATCCC	G	2018-01-01	0/0	0/1	2018-01-01	0/1	2018-01-01	0/0	0/1	2018-01-01	0/0	0/1	0/1	0/0	0/1	2018-01-01	0/1	0/0	0/0	0/0	0/1	0/0	0/0	0/0	0/0	0/0	0/0	0/1	0/0	0/0	0/1	2018-01-01	2018-01-01	0/0	0/0	0/0	2018-01-01	0/1	0/1	0/0	0/0	8	0	4	0	Not in range
28	7577976	DEL02688429	CTTTTTTTTTTTTTTTT	C	2018-01-01	0/0	0/1	2018-01-01	0/1	2018-01-01	0/0	0/1	0/0	0/0	0/0	0/0	0/0	0/1	0/0	0/0	0/0	0/0	0/0	0/1	0/0	0/0	0/0	0/0	0/0	0/0	0/0	0/0	0/0	0/1	0/1	2018-01-01	0/0	0/0	0/0	2018-01-01	0/0	0/1	0/0	0/0	5	0	3	0	Not in range
28	7587631	DEL02688455	GTCTACCCCTGTCTGTCTTCCTATGA	G	0/0	0/1	0/0	0/0	0/0	2018-01-01	2018-01-01	0/0	0/0	0/0	0/0	0/0	0/0	0/0	0/1	0/0	0/0	0/1	0/1	0/0	0/0	0/0	0/0	0/1	2018-01-01	2018-01-01	0/0	0/1	0/0	0/0	0/0	2018-01-01	0/0	0/0	0/0	0/0	0/0	0/0	0/0	0/0	4	0	2	0	Not in range
28	7613959	DEL02688497	TACACACACACACACACACACACAACTTGTTCCCTCTAC	T	0/0	0/0	0/0	0/0	0/0	2018-01-01	0/0	2018-01-01	0/0	0/0	0/1	0/1	0/1	0/1	0/0	0/0	0/0	0/1	0/0	0/1	2018-01-01	0/1	0/0	0/1	0/0	2018-01-01	0/1	0/1	2018-01-01	0/0	0/0	0/0	0/0	2018-01-01	0/0	0/1	0/1	0/0	0/0	0/0	6	0	6	0	Not in range
28	7622424	DEL02688512	TGTGTGTGTGTGTGTGTGTGCAGGTGTGTGAATGCTTGTGCCCAGGAGCTGAGTGAACATGAGGTCCTGTGTGTGCGTATGTCACAGGATGTGAGCATGTATGAGGGAGAAGAGTGTGTGTGAACCTTAGAGTCTCTGAGTGACAGACTTCAAG	T	0/0	0/0	0/0	0/0	0/0	0/0	0/0	2018-01-01	0/0	2018-01-01	0/1	0/1	2018-01-01	0/1	0/0	0/0	2018-01-01	0/1	0/0	0/1	2018-01-01	0/0	0/0	2018-01-01	0/0	2018-01-01	0/1	0/0	2018-01-01	0/0	0/0	0/0	0/0	2018-01-01	0/0	0/1	0/1	0/0	0/0	0/0	5	0	3	0	Not in range
28	7622440	DEL02688513	T	<DEL>	0/0	0/0	0/0	0/0	0/0	0/0	0/0	0/0	0/0	0/0	0/0	0/0	0/0	0/0	0/0	0/0	0/1	0/0	0/0	0/0	0/0	0/0	0/0	0/1	0/0	0/0	0/0	0/0	0/0	0/0	0/0	0/0	0/0	0/0	0/0	0/0	0/0	0/0	0/0	0/0	1	0	1	0	Not in range
28	7634434	BND02688537	C	[CHR14	0/0	0/0	0/0	0/0	0/0	0/0	0/0	0/0	0/0	0/0	0/0	0/0	0/0	0/0	0/0	0/0	0/0	0/0	0/0	0/0	0/0	0/0	0/0	0/0	0/0	0/0	0/0	0/1	0/0	0/0	0/0	0/0	0/0	0/0	0/0	0/0	0/0	0/0	0/0	0/0	0	0	1	0	Not in range
28	7643421	INS02688559	G	GATATATATATATATATATATATATAT	0/0	0/0	0/0	0/0	0/0	0/0	0/0	2018-01-01	0/0	0/0	0/0	0/0	0/1	0/0	0/0	0/0	0/0	0/0	0/0	0/1	2018-01-01	0/1	0/0	0/1	0/0	0/0	0/1	0/1	2018-01-01	0/0	0/0	0/0	0/0	0/0	0/0	0/1	0/0	0/0	0/0	0/0	2	0	5	0	Not in range
28	7660910	DEL02688590	AGAATCAGGCCCTGGG	A	0/0	0/0	0/0	0/0	0/0	0/0	0/0	0/0	0/0	0/0	0/0	0/0	0/0	0/0	0/0	0/0	0/0	0/0	0/0	0/0	0/0	0/0	0/0	0/0	0/0	0/0	0/0	0/0	0/0	0/0	0/0	0/0	0/0	0/0	0/0	0/1	0/0	0/0	0/0	0/0	0	0	1	0	Not in range
28	7676246	DEL02688622	TGACTAATTTATTATTATTTATTTTTTTTTTTCTTAAGATTTTATTTATTTATTCATGATAGTCACAGAGAGAGAGAGAGAGGGGCAGAGACACAGACAGAGAGAGAAGCAGGCTCCATGCACCGGGAGCCCGATGTGGGATTCGATCCCGGGTCTCCAGGATCGCGCCCTGGGCCAAAGGCAGGCGCCAAACCGCTGCGCCACCCAGGGATCCC	T	0/0	0/0	0/0	0/0	0/0	0/0	0/0	0/0	0/0	0/0	0/0	0/0	0/1	0/0	0/0	0/0	0/0	0/0	0/0	0/0	0/0	0/1	0/0	0/0	0/0	0/0	0/0	0/1	2018-01-01	0/0	0/0	0/0	0/0	0/0	0/0	0/1	0/0	0/0	0/0	0/0	1	0	3	0	Not in range
28	7686771	DEL02688653	GTAATTGGCAAGTTGAATTCACATTCA	G	0/0	0/0	0/0	0/0	0/0	0/0	0/0	0/0	0/0	0/0	0/0	0/0	0/1	0/0	0/0	0/0	0/0	0/0	0/0	0/0	0/0	0/1	0/0	0/0	0/0	0/0	0/0	0/1	2018-01-01	0/0	0/0	0/0	0/0	0/0	0/0	0/0	0/0	0/0	0/0	0/0	1	0	2	0	Not in range
28	7697473	DEL02688680	TAAACAATGCCACCCTAAAAAAAAAAAAAAAAAAAAA	T	0/0	0/0	0/0	2018-01-01	0/0	0/0	0/0	0/0	2018-01-01	0/0	0/0	0/0	0/1	0/0	0/0	0/0	0/0	0/0	0/0	0/0	0/0	0/1	0/0	0/0	0/0	0/0	0/0	0/1	2018-01-01	0/0	0/0	0/0	0/0	0/0	0/0	0/1	0/1	0/0	0/0	0/0	1	0	4	0	Not in range
28	7699571	DEL02688687	GCTCCATGCAGGGAGCCTGAGGTGGGACTCGATCCTGGGT	G	0/0	0/0	0/0	0/0	0/0	0/0	0/0	0/0	0/0	0/0	0/0	0/0	0/0	0/0	0/0	0/0	0/0	0/0	0/0	0/0	0/0	0/0	0/0	0/0	0/0	0/0	0/0	0/0	0/0	0/0	0/0	0/0	0/0	2018-01-01	0/0	0/0	0/0	0/0	0/0	0/0	0	0	0	0	Not in range
28	7708440	INS02688702	T	TTCACAGTAAACCTTTAAGTTTTAGAGTATAGAC	2018-01-01	0/1	0/0	0/0	0/0	2018-01-01	0/0	0/1	0/0	0/0	0/0	0/1	0/0	0/1	0/0	0/0	0/0	2018-01-01	2018-01-01	0/0	0/0	0/0	2018-01-01	0/0	2018-01-01	2018-01-01	0/0	0/1	0/0	0/0	0/0	0/0	0/0	2018-01-01	0/1	0/0	0/0	0/0	0/0	0/0	4	0	2	0	Not in range
28	7737110	DEL02688754	CATATATATATATATATATAT	C	-1/-1	2018-01-01	2018-01-01	2018-01-01	2018-01-01	-1/-1	2018-01-01	2018-01-01	2018-01-01	2018-01-01	2018-01-01	2018-01-01	0/1	2018-01-01	2018-01-01	2018-01-01	2018-01-01	2018-01-01	0/1	2018-01-01	2018-01-01	0/1	2018-01-01	2018-01-01	-1/-1	-1/-1	2018-01-01	2018-01-01	0/0	2018-01-01	2018-01-01	2018-01-01	2018-01-01	-1/-1	2018-01-01	2018-01-01	2018-01-01	2018-01-01	2018-01-01	2018-01-01	2	0	1	0	Not in range
28	7739437	INS02688757	T	TAGAAATTACACCAAGAAAAAAAAAAATAAAAAAATAAAAAAATAAAAAAAA	2018-01-01	0/1	0/0	2018-01-01	0/0	0/0	0/0	0/1	2018-01-01	0/0	0/0	0/0	0/0	0/0	0/0	0/0	0/0	0/1	0/0	0/0	0/0	0/0	0/0	0/0	2018-01-01	0/0	0/0	0/0	0/0	0/1	0/0	0/0	0/0	0/0	0/0	0/0	0/1	0/0	0/0	0/0	3	0	2	0	Not in range
28	7741691	DEL02688761	AAAAAAAGAGTGGCTGGGGATCCCTGGGTGGCTCAGCGGTTTGGCGCCTGCCTTTGGCCCAGGGTGTGATCCTGGAGTCCCGGGATCAAGTCCCACATCGGGTTCCCTGCATGGAGCCTGCTTCTCCCTCTGCCTGTGACTCTGCCTCTCTCTCTCTCTCTCTCTGTGTCCCTGATGAATAAATAAATAAAATATTTAAAAAAAAAAATAAAAAAAAATAAAAAAATAAAAAAATAAAAAAAAT	A	2018-01-01	0/1	0/0	2018-01-01	0/0	0/0	0/0	0/1	2018-01-01	0/0	0/0	0/0	0/0	0/0	0/0	0/0	0/0	0/1	0/0	0/0	0/0	0/0	0/0	0/0	2018-01-01	0/0	0/0	0/0	0/0	0/1	0/0	0/0	0/0	0/0	0/0	0/0	0/1	0/0	0/0	0/0	3	0	2	0	Not in range
28	7747827	DEL02688777	TTCACTGGAGTTTTATTTTATTTTTTTTTTTAAATATATATTTTATTTTTTTTAATTTTTTATTTATTTATTTATTTATTTATGAAGTCACACAGAGAGAGAGAGAGAGGCAGAGACATAGGCAGAGGGAGAAGCAGGCTCCATGCACCGGGAGCCCGATGTGGGACTCGATCCCGGGTCTCCAGGATCGTGCCCTGGGCCAAAGGCAGGCGCCAAACCGCTGTGCCACCCAGGGATCCCC	T	0/0	0/0	0/0	2018-01-01	0/0	0/0	0/0	0/0	2018-01-01	0/0	0/0	0/0	0/0	0/0	0/0	0/0	0/0	0/0	0/0	0/0	0/0	0/0	0/0	0/0	0/0	0/0	0/0	0/0	0/0	0/1	0/0	0/0	0/0	0/0	0/0	0/0	0/1	0/0	0/0	0/0	0	0	2	0	Not in range
28	7750522	BND02688787	A	[CHR22	0/0	0/0	0/0	0/0	0/0	0/0	0/0	0/0	0/0	0/0	0/0	0/0	0/0	0/0	0/0	0/0	0/0	0/0	0/0	0/0	0/0	0/1	0/0	0/0	0/0	0/0	0/0	0/0	0/0	0/0	0/0	0/0	0/0	0/0	0/0	0/0	0/0	0/1	0/0	0/0	0	0	2	0	Not in range
28	7796746	DEL02688878	AAGAAATGGATAAAATTCCT	A	0/0	0/0	0/0	0/0	0/0	0/0	0/0	0/0	2018-01-01	0/0	0/0	0/0	0/0	0/1	0/0	0/0	0/0	0/0	0/0	0/0	0/0	0/0	0/0	0/0	0/0	0/0	0/0	0/0	0/0	0/1	0/0	0/0	0/0	0/0	0/0	0/0	0/1	0/0	0/0	0/0	1	0	2	0	Not in range
28	7798816	INS02688889	A	AGTGTGTGTGTGTGCGTGTGTGT	0/0	0/0	0/0	2018-01-01	0/0	0/0	0/0	2018-01-01	2018-01-01	0/0	0/1	0/0	0/0	0/1	0/1	0/0	0/0	0/1	0/0	0/0	2018-01-01	0/0	2018-01-01	0/1	0/0	0/0	2018-01-01	0/1	0/0	2018-01-01	0/0	0/0	0/0	0/0	0/1	0/1	0/1	0/0	0/1	0/1	4	0	7	0	Not in range
28	7836604	BND02688972	T	[CHR2	0/0	0/0	0/1	0/1	0/0	0/0	0/0	0/0	0/0	0/0	0/1	0/0	0/0	0/0	0/0	0/0	0/0	0/0	0/0	0/0	0/0	0/0	0/0	0/0	0/1	0/0	0/1	0/0	0/0	0/1	0/0	0/0	0/0	0/0	0/0	0/0	0/0	0/0	0/0	0/0	3	0	3	0	Not in range
28	7842161	INS02688984	T	TTAAAAAGCTCAAAAAAAATAAAAATAAAAA	0/0	2018-01-01	0/1	2018-01-01	2018-01-01	0/0	0/0	0/0	2018-01-01	2018-01-01	2018-01-01	2018-01-01	2018-01-01	0/0	0/0	0/1	2018-01-01	0/0	0/1	0/1	2018-01-01	0/0	0/0	0/1	2018-01-01	2018-01-01	0/1	0/1	0/0	0/0	0/1	2018-01-01	2018-01-01	0/0	0/0	2018-01-01	0/1	0/1	2018-01-01	0/0	4	0	6	0	Not in range
28	7894830	INS02689088	C	CATGTAATGCTGTAACAGCATTGTAA	0/0	0/1	0/0	0/0	0/0	0/0	0/0	0/0	0/0	0/0	0/0	0/0	0/0	0/0	0/0	0/0	0/0	0/0	0/0	0/0	0/0	0/0	0/0	0/0	0/0	0/0	0/0	0/0	0/0	0/0	0/0	0/0	0/0	0/0	0/0	0/0	0/0	0/0	0/0	0/0	1	0	0	0	Not in range
28	7897695	INS02689095	T	TTAAATGGTGTAACACAAAAAAAATAAAAATAAAAAAAAA	0/1	0/0	0/1	2018-01-01	2018-01-01	0/0	2018-01-01	0/1	0/0	0/0	0/1	0/0	0/1	0/1	0/1	0/1	0/0	0/1	0/0	0/1	2018-01-01	0/1	2018-01-01	0/1	0/0	2018-01-01	0/1	2018-01-01	2018-01-01	2018-01-01	0/0	0/0	0/0	2018-01-01	0/1	0/1	0/0	0/0	0/0	0/1	10	0	6	0	Not in range
28	7919958	DEL02689142	TAATAAATAAATAAATA	T	2018-01-01	0/1	0/1	2018-01-01	2018-01-01	0/0	2018-01-01	0/1	0/0	0/0	0/1	0/0	2018-01-01	0/1	0/1	2018-01-01	2018-01-01	0/1	0/0	0/1	2018-01-01	2018-01-01	2018-01-01	0/1	0/0	2018-01-01	0/1	2018-01-01	2018-01-01	2018-01-01	0/0	0/1	0/0	2018-01-01	0/1	0/1	0/0	0/1	0/1	0/1	8	0	8	0	Not in range
28	7928805	INS02689166	C	CGCCGCCGCCGCCGCCGCCGCCGCT	2018-01-01	0/0	2018-01-01	2018-01-01	2018-01-01	2018-01-01	2018-01-01	2018-01-01	2018-01-01	0/0	2018-01-01	2018-01-01	2018-01-01	2018-01-01	2018-01-01	0/1	-1/-1	2018-01-01	2018-01-01	0/1	2018-01-01	2018-01-01	2018-01-01	2018-01-01	2018-01-01	2018-01-01	2018-01-01	2018-01-01	2018-01-01	2018-01-01	-1/-1	2018-01-01	2018-01-01	2018-01-01	0/1	2018-01-01	2018-01-01	2018-01-01	0/1	2018-01-01	2	0	2	0	Not in range
28	7931771	INS02689174	G	GAAAAAAAAAAATAAAAAAATAAAATAAAT	0/1	0/1	2018-01-01	2018-01-01	2018-01-01	0/0	0/0	2018-01-01	2018-01-01	0/0	2018-01-01	0/1	2018-01-01	0/0	2018-01-01	0/1	2018-01-01	2018-01-01	0/0	0/0	2018-01-01	2018-01-01	2018-01-01	0/1	0/0	0/0	2018-01-01	2018-01-01	0/0	0/1	2018-01-01	0/1	2018-01-01	0/0	0/0	0/1	0/1	0/1	0/0	0/1	4	0	7	0	Not in range
28	7983866	DEL02689297	TCTTGGTGTTGTGCATTC	T	0/0	0/0	0/0	0/0	0/0	0/0	0/0	0/0	2018-01-01	0/0	0/0	0/1	0/0	0/0	0/1	0/0	0/0	0/0	0/0	0/0	0/0	0/0	0/0	0/1	0/0	0/0	0/1	0/0	0/0	0/0	0/1	0/0	2018-01-01	0/0	0/0	0/1	0/0	0/0	0/0	0/1	2	0	5	0	Not in range
28	8011317	INS02689351	A	AATAAATAAATAAATAAAT	2018-01-01	2018-01-01	0/1	2018-01-01	2018-01-01	2018-01-01	0/0	0/0	2018-01-01	2018-01-01	0/1	2018-01-01	0/1	2018-01-01	0/1	2018-01-01	2018-01-01	0/0	2018-01-01	2018-01-01	2018-01-01	2018-01-01	0/0	0/1	2018-01-01	2018-01-01	2018-01-01	0/0	0/0	2018-01-01	2018-01-01	0/0	2018-01-01	0/0	0/1	2018-01-01	0/1	0/1	2018-01-01	2018-01-01	4	0	4	0	Not in range
28	8011319	INS02689352	T	TAAATAAATAAATAAATA	2018-01-01	2018-01-01	0/1	2018-01-01	2018-01-01	2018-01-01	0/0	0/0	2018-01-01	2018-01-01	0/1	2018-01-01	0/1	2018-01-01	0/1	2018-01-01	2018-01-01	0/0	2018-01-01	2018-01-01	2018-01-01	2018-01-01	0/0	0/1	2018-01-01	2018-01-01	2018-01-01	0/0	0/0	2018-01-01	2018-01-01	0/0	2018-01-01	0/0	0/1	2018-01-01	0/1	0/1	2018-01-01	2018-01-01	4	0	4	0	Not in range
28	8029396	INV02689382	A	<INV>	0/0	0/0	0/0	0/0	0/0	0/0	0/0	0/0	0/0	0/0	0/0	0/0	0/1	0/0	0/0	0/0	0/0	0/0	0/0	0/0	0/0	0/0	0/0	0/0	0/0	0/0	0/0	0/0	0/0	0/0	0/0	0/0	0/0	0/0	0/0	0/0	0/0	0/0	0/0	0/0	1	0	0	0	Not in range
28	8030499	DEL02689387	AAGAGAAAGAAAGAAAGAAAGAAAGAAAGAAAGAAAGAAAGAAAGAAAGAAAAGAAAGAAGAAAGAAAGAAAGAAAGAAAGAAAGAAAGAAAGAAAGAAAGAAAGAAAGCAAGCCCTTGTGC	A	0/1	0/0	0/0	0/0	0/1	0/0	0/0	0/1	0/0	0/1	0/0	0/0	0/0	0/0	0/1	0/1	0/0	0/0	0/0	0/0	0/0	0/0	0/0	0/0	0/0	0/1	0/0	0/0	0/0	0/0	0/0	0/0	0/0	0/0	0/1	0/0	0/1	0/0	0/0	0/0	6	0	3	0	Not in range
28	8034096	INS02689400	G	GAACCTAGCATAATTCATTCATTCAAGTGT	0/0	2018-01-01	0/0	0/0	0/0	0/0	0/0	0/0	0/0	0/0	0/0	0/0	0/0	0/0	0/0	0/0	0/0	0/0	0/0	0/0	0/0	0/0	0/0	0/0	0/0	0/0	0/0	0/0	0/0	0/0	0/0	0/0	0/0	0/0	0/0	0/0	0/0	0/0	0/0	0/0	0	0	0	0	Not in range
28	8050077	DEL02689435	GCCTAGTATCTCATTGCT	G	0/1	2018-01-01	0/1	2018-01-01	0/1	2018-01-01	0/0	0/1	0/0	0/0	2018-01-01	0/0	0/1	2018-01-01	0/0	0/1	0/0	0/1	2018-01-01	0/0	2018-01-01	0/0	2018-01-01	0/0	0/0	0/0	0/1	2018-01-01	0/0	0/1	0/1	2018-01-01	0/0	0/0	0/1	0/1	0/1	2018-01-01	0/1	0/0	7	0	7	0	Not in range
28	8064585	INS02689459	C	CTATTTATTTATTTATT	0/1	2018-01-01	0/0	2018-01-01	0/1	2018-01-01	0/1	0/1	0/1	0/1	0/1	0/1	0/1	2018-01-01	0/1	0/1	0/0	2018-01-01	2018-01-01	2018-01-01	2018-01-01	2018-01-01	2018-01-01	0/1	2018-01-01	0/1	0/1	2018-01-01	2018-01-01	0/1	0/1	0/1	0/0	0/1	0/1	0/1	0/1	2018-01-01	0/1	0/1	11	0	12	0	Not in range
28	8068617	DEL02689472	TAAGATACCTGGAATTTGGGATCCCTGGGTGGCGCAGCGGTTTGGCGCCTGCCTTTGGCCCAGGGCACGATCCTGGAGACCCGGGATCGAATCCCACGTCGGGCTCCCGGTGCATGGAGCCTGCTTCTCCCTCTGCCTGTGTCTCTGCCTCTCTCTCTCTCTGTGACTATCATAAAATAAATTTAAAAAAAAAAAAA	T	0/0	0/0	0/1	0/0	0/0	0/0	0/0	0/0	0/0	0/0	0/0	0/1	0/0	0/0	0/0	0/0	0/0	0/0	0/0	2018-01-01	0/0	0/0	0/0	0/0	2018-01-01	0/0	0/0	0/0	0/0	0/0	0/0	0/0	0/0	0/0	0/0	0/0	0/0	0/0	0/0	0/0	2	0	0	0	Not in range
28	8102265	BND02689542	C	C[CHR24	0/0	0/0	0/0	0/0	0/0	0/1	0/0	0/0	0/0	0/0	0/0	0/0	0/0	0/0	0/0	0/0	0/0	0/0	0/0	0/0	0/0	0/0	0/0	0/0	0/0	0/0	0/0	0/0	0/0	0/0	0/0	0/0	0/0	0/0	0/0	0/0	0/1	0/0	0/0	0/0	1	0	1	0	Not in range
28	8110522	DEL02689567	GGGGTTCCCAAGGACGCTGACA	G	0/0	0/0	0/0	0/0	0/0	0/0	0/0	0/1	0/0	0/0	0/0	0/0	2018-01-01	0/0	0/0	0/0	2018-01-01	0/1	0/0	0/0	0/0	0/0	2018-01-01	0/0	0/0	0/0	0/0	2018-01-01	0/0	0/1	0/0	0/1	0/0	0/0	0/0	0/0	0/0	0/0	0/0	0/0	2	0	2	0	Not in range
28	8127194	DEL02689602	G	<DEL>	0/1	0/1	0/0	0/0	0/0	0/0	0/0	0/0	0/0	0/0	0/0	0/0	0/0	0/1	0/0	0/0	0/1	0/0	0/0	0/0	0/0	0/0	0/1	0/1	0/0	0/0	0/1	0/1	0/0	0/0	0/0	0/0	0/0	0/0	0/0	0/0	0/1	0/0	0/0	0/0	4	0	5	0	Not in range
28	8127319	DEL02689604	GAAAGTCCTTCTAGGGATCCCTGGGTGGCGCAGCGGTTTGGCGCCTGCCTTTGGCCCAGGGCGCGATCCTGGAGACGCGGGATCGAATCCCACGTCAGGCTCCCGGTGCATGGAGCCTGCTTCTCCCTCTGCCTATGTCTCTGCCTCTCTCTCTCTCTCTCTGTGACTATCATAAATAAATAAATAAAATCTTTAAAAAAAAAAAAAAAAAAAAAAAAAAAAAA	G	0/1	2018-01-01	0/1	0/0	0/1	2018-01-01	0/0	2018-01-01	2018-01-01	2018-01-01	0/1	0/1	2018-01-01	2018-01-01	0/1	0/0	2018-01-01	0/1	2018-01-01	2018-01-01	2018-01-01	2018-01-01	2018-01-01	0/1	0/0	2018-01-01	2018-01-01	2018-01-01	0/0	0/1	0/1	0/1	2018-01-01	0/0	0/1	2018-01-01	2018-01-01	2018-01-01	0/1	0/1	7	0	7	0	Not in range
28	8143892	DEL02689654	TTAATTATGACTATTTATTTATTTATTTATTTATTTTATATTTTTTAATTTTTATTTATTTATGATAGTCACAGAGAGAGAGAGAGAGGCAGAGACACAGGCAGAGGGAGAAGCAGGCTCCATGCACCGGGAGCCTGATGTGGGATTCGATCCCGGGTCTTCAGGATCGCGCCCTGGGCCAAAGGCAGGCGCCAAACCGCTGCGCCACCCAGGGATCCC	T	0/0	0/0	0/1	0/0	0/0	0/0	0/0	0/1	0/0	2018-01-01	0/0	0/0	2018-01-01	0/0	0/0	0/0	2018-01-01	0/1	0/0	0/0	0/0	2018-01-01	2018-01-01	0/0	0/0	2018-01-01	0/0	2018-01-01	0/0	0/1	0/1	0/0	0/0	0/0	0/0	0/0	0/0	0/0	0/0	0/0	3	0	2	0	Not in range
28	8167766	DEL02689710	TGGGCTTGCGGTCCCCGCGGCCCGAGCGGCCCA	T	0/0	2018-01-01	0/0	0/0	0/1	2018-01-01	0/0	0/1	0/0	2018-01-01	2018-01-01	2018-01-01	0/0	2018-01-01	2018-01-01	0/0	0/0	0/0	2018-01-01	2018-01-01	2018-01-01	0/0	0/0	2018-01-01	2018-01-01	0/0	2018-01-01	0/0	0/0	0/0	0/1	2018-01-01	2018-01-01	0/0	0/1	2018-01-01	2018-01-01	2018-01-01	0/1	0/1	2	0	4	0	Not in range
28	8170953	DEL02689719	ATTTTTTTTTCTTTTTTTTTTTTTTTTAATTTTTTTTTTAAAGATTTTATTTATTTATTCATGATAGTCACAGAGAGAGAGAGAGAGGCTCAGAGACACAGGCAGAGGGAGAAGCAGGCTCCGTGCACCGGGAGCCCGACGTGGGATTCGATCCCGGGTCTCCAGGATCGCGCCCTGGGCCAAAGGCAGGCGCCAAACCGCTGCGCCACCCAGGGATCCCCTATTTT	A	2018-01-01	2018-01-01	0/1	2018-01-01	0/1	2018-01-01	2018-01-01	0/1	0/0	2018-01-01	2018-01-01	0/1	0/0	2018-01-01	2018-01-01	0/0	0/0	0/1	2018-01-01	2018-01-01	2018-01-01	2018-01-01	0/0	2018-01-01	0/0	0/0	0/1	0/0	2018-01-01	0/0	0/1	2018-01-01	2018-01-01	2018-01-01	2018-01-01	2018-01-01	2018-01-01	2018-01-01	2018-01-01	0/0	5	0	2	0	Not in range
28	8182579	BND02689751	C	C[CHR17	0/0	0/0	0/0	0/0	0/0	0/0	0/0	0/0	0/0	0/0	0/0	0/0	0/0	0/0	0/0	0/0	0/0	0/1	0/0	0/0	0/0	0/1	0/0	0/0	0/0	0/0	0/0	0/0	0/0	0/0	0/0	0/0	0/0	0/0	0/0	0/0	0/0	0/1	0/0	0/0	1	0	2	0	Not in range
28	8198302	INS02689801	T	TTCTCTCTCTCTCTCTCTCTC	0/1	0/1	2018-01-01	2018-01-01	2018-01-01	2018-01-01	0/0	2018-01-01	2018-01-01	2018-01-01	2018-01-01	2018-01-01	2018-01-01	2018-01-01	2018-01-01	2018-01-01	2018-01-01	0/1	2018-01-01	2018-01-01	2018-01-01	0/0	2018-01-01	2018-01-01	2018-01-01	2018-01-01	2018-01-01	2018-01-01	0/0	2018-01-01	2018-01-01	2018-01-01	2018-01-01	0/0	2018-01-01	2018-01-01	2018-01-01	2018-01-01	2018-01-01	2018-01-01	3	0	0	0	Not in range
28	8286829	DEL02689985	TCCATTTATTATATATTCCTTTTTTTTTTTTTTTTTTTGTAAATTATTTATGATAGTCACAGAGAGAGAGAGAGAGAGGCAGAGACACAGGCAGAGGGAGAAGCAGGCTCCATGCACTGGGAGCCCGATGTGGGATTCGATCCCGGGTCTCCAGGATCCCGCCCTGGGCCAAAGGCAGGCGCCAAACCACTGCGCCACCCAGGGATCC	T	0/1	0/1	0/0	0/0	0/0	0/0	2018-01-01	0/1	0/0	0/0	0/0	0/0	0/1	0/0	0/0	0/0	2018-01-01	2018-01-01	0/0	0/0	0/0	0/0	0/0	0/0	0/0	0/0	0/0	0/0	2018-01-01	0/0	0/0	0/0	0/0	2018-01-01	0/0	0/0	0/0	0/0	0/0	0/0	4	0	0	0	Not in range
28	8350661	DEL02690119	GGAAAAGGTGGGAACTGAAAAAAAAATAAAAAAAAAATAAAAATAAAAAAAATAAAAAAAAAAA	G	2018-01-01	0/0	0/0	0/0	0/0	0/0	2018-01-01	0/1	0/0	0/0	0/0	0/0	0/1	0/0	0/0	0/0	2018-01-01	2018-01-01	0/0	0/0	0/0	0/0	0/0	0/0	0/0	0/0	0/0	0/0	2018-01-01	0/0	0/0	0/0	0/0	2018-01-01	0/0	0/0	0/0	0/1	0/1	0/0	2	0	2	0	Not in range
28	8362116	INS02690149	C	CCAGTTGCCTTCTCTTTTTTTTTTTTTTTTT	0/0	0/0	0/1	0/0	0/0	0/0	0/0	0/0	0/0	0/0	0/0	0/0	0/0	0/0	0/0	0/0	0/0	0/0	0/0	0/0	0/0	0/0	0/0	0/0	0/0	0/0	0/0	0/0	0/0	0/0	0/0	0/0	0/0	0/0	0/0	0/0	0/0	0/1	0/0	0/0	1	0	1	0	Not in range
28	8406050	DEL02690261	CCCTCCTTAATGCCCATCACTTAGTTACCCCATCCCCCCACTCCCCACCCCTCCCCATACCTGTTGGTTCCAAACCCAAATCTAGGATTGTTCTCACCTTGGCAACAGCATCACTACTGACCACACACACACACACACACACACACACACACTCACACTCAAATATACCCCTTCTCAGTGGCTATGGGATGACTCCTAAAACTTCAGCCTCTTCTGTGCCACCTGGGAACCAGGGAATCA	C	0/0	0/0	0/0	0/0	0/0	0/0	0/0	0/0	0/0	0/0	0/0	0/0	0/0	0/0	0/0	0/0	0/0	0/0	0/0	0/0	0/0	0/0	0/0	0/0	0/0	0/0	0/0	0/0	0/0	0/0	0/0	0/0	0/0	0/0	0/0	0/0	0/1	0/0	0/0	0/0	0	0	1	0	Not in range
28	8457167	INS02690373	C	CTTTTTTTTTAATCTTTAATCTT	0/0	0/0	0/1	0/0	0/0	0/0	0/0	0/0	0/0	0/0	0/0	0/0	0/0	0/0	0/0	0/0	0/0	0/0	0/0	0/0	0/0	0/0	0/0	0/0	0/0	0/0	0/0	0/0	0/0	0/0	0/0	0/0	0/0	0/0	0/0	0/0	0/0	0/0	0/0	0/0	1	0	0	0	Not in range
28	8483020	INS02690439	C	CTGGATTGTGATTTTTTTTTTTTTTTTTTTT	2018-01-01	0/1	0/1	0/0	0/0	0/0	2018-01-01	2018-01-01	0/0	2018-01-01	2018-01-01	0/0	0/1	0/1	0/1	0/1	2018-01-01	2018-01-01	0/1	2018-01-01	2018-01-01	0/1	0/0	0/0	0/0	0/0	0/1	0/1	2018-01-01	0/0	0/0	0/1	0/0	0/0	0/0	0/1	0/0	0/0	0/0	0/0	7	0	5	0	Not in range
28	8483027	INS02690440	G	GTGATTTTTTTTTTTTTTTTTTTTGGATTT	2018-01-01	0/1	0/1	0/0	0/0	0/0	2018-01-01	2018-01-01	0/0	2018-01-01	2018-01-01	0/0	0/1	0/1	0/1	0/1	2018-01-01	2018-01-01	0/1	2018-01-01	2018-01-01	0/1	0/0	0/0	0/0	0/0	0/1	0/1	2018-01-01	0/0	0/0	0/1	0/0	0/0	0/0	0/1	0/0	0/0	0/0	0/0	7	0	5	0	Not in range
28	8483030	INS02690441	A	ATTTTTTTTTTTTTTTTTTTTTTGTTTTTTTT	2018-01-01	0/1	0/1	0/0	0/0	0/0	2018-01-01	2018-01-01	0/0	2018-01-01	2018-01-01	0/0	0/1	0/1	0/1	0/1	2018-01-01	2018-01-01	0/1	2018-01-01	2018-01-01	0/1	0/0	0/0	0/0	0/0	0/1	0/1	2018-01-01	0/0	0/0	0/1	0/0	0/0	0/0	0/1	0/0	0/0	0/0	0/0	7	0	5	0	Not in range
28	8491229	DEL02690458	TCTATGTCCACACTCAAGGA	T	0/0	0/1	0/1	2018-01-01	2018-01-01	2018-01-01	0/0	0/0	2018-01-01	0/0	0/0	2018-01-01	0/1	0/1	0/1	0/1	0/0	0/0	0/1	0/0	0/0	0/1	2018-01-01	2018-01-01	2018-01-01	2018-01-01	0/1	0/1	0/0	2018-01-01	2018-01-01	0/1	2018-01-01	2018-01-01	2018-01-01	0/1	2018-01-01	2018-01-01	2018-01-01	2018-01-01	7	0	5	0	Not in range
28	8507121	DEL02690513	CCCCCCCCCTCCAAAAAAATTTTTTTTTTTTTTTTTTTTTTTTTAAAGAATTTATTTATTTTTTCCTAGACCCCGAGAGAGAGAGAGGCCGAGACCCAGGCCGAGGGAGAAGCAGGCTCCACGCAGGGAGCCCCAAGTGGGACTCGATCCTGGGGCTCCAGGATCACACCCCAGGCTGCAGGGAGTGCCAAAACGCTGCGCCACCGGGGCTG	C	-1/-1	0/1	0/1	2018-01-01	2018-01-01	2018-01-01	0/0	0/0	2018-01-01	0/0	0/0	2018-01-01	0/1	0/1	0/1	0/1	0/0	0/0	0/1	0/0	0/0	0/1	2018-01-01	2018-01-01	2018-01-01	2018-01-01	0/1	0/1	0/0	2018-01-01	2018-01-01	0/1	2018-01-01	2018-01-01	2018-01-01	0/1	2018-01-01	2018-01-01	2018-01-01	2018-01-01	7	0	5	0	Not in range
28	8520696	DEL02690557	TAAAGAGACTGAGAAGAGGGATCCCTGGGTGGCGCAGCGGTTTGGTGCCTGCCTTTGGCCCAGGGCGCGATCCTGGAGACCCGGGATCGAATCCCACGTCAGGCTCCCGGTGCATGGAGCCTGCTTCTCCCTCTGCCTGTGTCTCTGCCTCTCTCTCTCTCTGTAACTATCATAAATAAATAAAAATTAAAAAAAAAA	T	0/0	0/0	0/0	2018-01-01	0/1	0/0	0/0	0/0	2018-01-01	0/0	0/0	0/0	0/0	0/0	0/0	0/0	0/0	0/0	0/0	0/0	0/0	0/1	0/0	0/1	0/0	0/0	0/1	0/0	0/0	0/1	0/0	0/0	0/0	0/0	0/1	0/0	0/0	0/1	0/0	2018-01-01	1	0	6	0	Not in range
28	8525450	DEL02690569	TTTTTTCACCAAAAGGGATCAAATGCCTTAAACTCTTTCCTAATCTGCTACATTATAGAAAAGGAAAAAATTAAAGAGGATCTTCCTAGGGTTTTAATATGTATTC	T	0/0	0/1	0/1	2018-01-01	0/1	0/0	0/0	0/1	2018-01-01	2018-01-01	0/1	0/0	0/0	0/1	0/1	0/1	0/0	0/0	2018-01-01	0/1	2018-01-01	2018-01-01	0/0	0/1	0/0	0/0	2018-01-01	0/0	0/0	0/1	0/0	0/0	0/0	0/0	0/1	0/1	0/0	0/1	0/0	2018-01-01	9	0	5	0	Not in range
28	8539238	DEL02690620	TAGAAAATGCAAGAATATAAAAAAAAAAAAAAAAAAAAAATGCAAGAATAGGGATCCCTGGGTGGCGCAGCGGTTTGGCGCCTGCCTTTGGCCCAGGGCGCGATCCTAGAGACCTGGGATCGAATCCCACATCAGGCTCCCGGTGCATGGAGCCTGCTTCTCCCTCGGCCTATGTCTCTGCCTCTCTCTCTCTCTGTGACTATCATAAATAAATAAAAATTGAAAAAAAAAAAA	T	0/0	0/1	0/1	2018-01-01	0/1	0/0	0/0	0/1	2018-01-01	2018-01-01	0/1	0/0	0/0	0/1	0/1	0/1	0/0	0/0	2018-01-01	0/1	2018-01-01	2018-01-01	0/0	0/1	0/0	0/0	2018-01-01	0/0	0/0	0/1	0/0	0/0	0/0	0/0	0/1	0/1	0/0	0/1	0/0	2018-01-01	9	0	5	0	Not in range
28	8541688	DEL02690629	TGTACAATTCAGGGATCCCTGGGTGGCGCAGTGGTTTGGCGCCTGCCTTTGGCCCAGGGCGTGATCCTGGAGACCCGGGATCGAATCCCACGTCGGGCTCCCAGTGCATGGAGCCTGCTTCTCCCTCTGCCTGTGTCTCTGCCTCTCTCTCTCTCTCTGTGATTATCATAAATAAAGAAAAAAATATTTAAAAAAAAAA	T	0/0	0/1	0/1	2018-01-01	0/1	0/0	0/0	0/1	2018-01-01	2018-01-01	0/1	0/0	0/0	0/1	0/1	0/1	0/0	0/0	2018-01-01	0/1	2018-01-01	2018-01-01	0/0	0/1	0/0	0/0	2018-01-01	0/0	0/0	0/1	0/0	0/0	0/0	0/0	0/1	0/1	0/0	0/1	0/0	2018-01-01	9	0	5	0	Not in range
28	8545601	INS02690639	T	TCCGCCGCCGCCGCCGCCGCCGCCG	-1/-1	0/0	0/0	2018-01-01	-1/-1	0/0	0/0	0/0	2018-01-01	0/0	0/0	-1/-1	0/0	0/0	0/0	0/0	-1/-1	0/0	0/1	0/0	-1/-1	0/0	0/0	-1/-1	0/0	0/0	2018-01-01	-1/-1	0/0	0/1	0/0	0/0	-1/-1	0/0	0/1	0/0	-1/-1	0/1	0/0	2018-01-01	1	0	3	0	Not in range
28	8545646	DEL02690640	GGCGCCGGCGCTGAGCCTC	G	0/0	0/0	0/0	0/0	0/0	0/0	0/0	0/0	0/0	0/0	0/0	-1/-1	0/0	0/0	0/0	0/0	-1/-1	0/0	0/0	0/0	0/0	0/0	0/0	-1/-1	0/0	0/0	0/0	-1/-1	0/0	0/0	0/0	0/0	0/0	0/0	0/0	0/1	-1/-1	0/0	0/0	0/0	0	0	1	0	Not in range
28	8556770	DEL02690666	GACACACACACACACACACACACACACACAC	G	0/0	0/1	0/1	0/0	0/0	0/0	0/0	0/0	0/0	0/0	0/0	0/0	0/0	0/0	0/1	0/1	0/0	0/0	0/0	0/1	0/0	0/1	0/0	0/0	0/0	0/0	0/0	0/0	0/0	0/0	0/0	0/0	0/0	0/0	0/0	0/0	0/0	0/0	0/0	0/0	5	0	1	0	Not in range
28	8558894	DEL02690680	A	<DEL>	-1/-1	-1/-1	0/0	0/1	-1/-1	0/0	0/0	2018-01-01	0/0	0/0	2018-01-01	2018-01-01	0/0	2018-01-01	0/0	0/0	2018-01-01	2018-01-01	0/0	-1/-1	2018-01-01	0/0	-1/-1	2018-01-01	0/1	0/0	2018-01-01	2018-01-01	0/0	-1/-1	2018-01-01	0/1	-1/-1	0/0	0/1	0/0	2018-01-01	0/0	-1/-1	0/0	1	0	3	0	Not in range
28	8571989	DEL02690712	GTTTTTTTTTTTAAGATTTTATTTATTTATTTATTTT	G	0/0	0/1	0/1	2018-01-01	0/1	0/0	0/0	0/1	2018-01-01	2018-01-01	0/1	0/0	0/0	2018-01-01	0/1	0/1	0/0	0/0	2018-01-01	2018-01-01	2018-01-01	2018-01-01	0/0	0/1	0/0	0/0	2018-01-01	0/0	0/0	0/1	0/0	0/0	0/0	0/0	0/1	0/1	0/0	0/0	0/0	2018-01-01	7	0	4	0	Not in range
28	8582579	DEL02690752	TAAGGATTCCTTACTTGCAAAAAAAAAAAAAAAAAAAA	T	0/0	0/0	0/0	2018-01-01	0/1	0/0	0/0	0/1	2018-01-01	2018-01-01	0/1	0/0	0/0	0/1	0/0	0/0	0/0	0/0	2018-01-01	0/1	2018-01-01	0/1	0/0	0/1	0/0	0/0	2018-01-01	0/0	0/0	0/1	0/0	0/0	0/0	0/0	0/1	0/1	0/0	0/0	0/0	2018-01-01	5	0	5	0	Not in range
28	8589896	INS02690768	A	AAGTGTGTGTGTGTGTGTGT	0/0	0/1	2018-01-01	2018-01-01	2018-01-01	0/0	0/0	0/1	2018-01-01	2018-01-01	2018-01-01	0/0	0/0	0/1	0/1	2018-01-01	0/0	0/0	2018-01-01	2018-01-01	2018-01-01	2018-01-01	0/0	0/1	0/0	-1/-1	2018-01-01	0/0	-1/-1	0/1	0/0	0/0	-1/-1	0/0	0/1	0/1	2018-01-01	0/0	-1/-1	2018-01-01	4	0	4	0	Not in range
28	8589917	INS02690769	G	GTGTGTGTGTGTGTGTGTT	0/0	0/1	2018-01-01	2018-01-01	2018-01-01	0/0	0/0	0/1	2018-01-01	2018-01-01	2018-01-01	0/0	0/0	0/1	0/1	2018-01-01	0/0	0/0	2018-01-01	2018-01-01	2018-01-01	2018-01-01	0/0	0/1	0/0	-1/-1	2018-01-01	0/0	-1/-1	0/1	0/0	0/0	-1/-1	0/0	0/1	0/1	2018-01-01	0/0	-1/-1	2018-01-01	4	0	4	0	Not in range
28	8597778	DEL02690791	TTAAATACAGTTCAGAAAAAAATAAATAAATAAATAAA	T	2018-01-01	2018-01-01	0/1	2018-01-01	0/1	0/0	0/0	0/1	2018-01-01	2018-01-01	0/1	0/0	0/0	0/1	0/1	0/1	0/0	0/0	2018-01-01	2018-01-01	2018-01-01	2018-01-01	0/0	0/1	0/0	0/0	2018-01-01	0/0	0/0	0/1	0/0	0/0	0/0	0/0	0/1	0/1	0/0	0/0	0/0	2018-01-01	7	0	4	0	Not in range
28	8599907	INS02690797	C	CTTTTTTTTTTTTTTTTTTTTTTTAAAAATAAATTTTTT	0/0	0/1	0/1	0/0	0/0	0/0	0/0	0/0	0/0	0/0	0/0	0/0	0/0	0/0	0/1	0/1	0/0	0/0	0/0	0/1	0/0	0/1	0/0	0/0	0/0	0/0	0/0	0/0	0/0	0/0	0/0	0/0	0/0	0/0	0/0	0/0	0/0	0/0	0/0	0/0	5	0	1	0	Not in range
28	8614767	DEL02690838	TCATAAAATAGATCTTTTTTTTTTTTTTTTTTTTTTTAA	T	2018-01-01	2018-01-01	0/1	2018-01-01	0/1	0/0	0/0	0/1	2018-01-01	2018-01-01	0/1	0/0	0/0	2018-01-01	0/1	0/1	0/0	0/0	2018-01-01	2018-01-01	2018-01-01	2018-01-01	0/0	0/1	0/0	0/0	2018-01-01	0/0	0/0	0/1	0/0	0/0	0/0	0/0	2018-01-01	0/1	0/0	0/0	0/1	2018-01-01	6	0	4	0	Not in range
28	8621486	DEL02690862	ATGTCCTTTGATTTTTTATTTTTTTTATTTTTTTATTTTTTTTTATTTTTAAAGATTTTATTTATTTATTCATGATAGTCACAGAGAGAGAGAGAGAGAGAGAGGCAGCGACACAGGCAGAGGGAGAAGCAGGCTCCATGCACCGGGAGCCCGATGTGGGATTCGATCCCGGGTCTCCAGGATCGCGCCCTGGGCCAAAGGCAGGCGCCAAACCGCTGCGCCACCCAGGGATCCC	A	0/0	0/0	0/0	2018-01-01	0/1	0/0	0/0	0/1	2018-01-01	2018-01-01	0/1	0/0	0/0	0/1	0/0	0/0	0/0	0/0	2018-01-01	0/1	2018-01-01	0/1	0/0	0/1	0/0	0/0	2018-01-01	0/0	0/0	0/1	0/0	0/0	0/0	0/0	0/1	0/1	0/0	0/0	0/0	2018-01-01	5	0	5	0	Not in range
28	8637269	DEL02690916	GTTTGTATTTTAGTTTCTTTTTTTTTTTTTTTTTTTT	G	0/0	0/0	0/0	2018-01-01	0/1	0/0	0/0	0/1	2018-01-01	2018-01-01	0/1	0/0	0/0	2018-01-01	0/0	0/0	0/0	0/0	2018-01-01	0/1	2018-01-01	0/1	0/0	0/1	0/0	0/0	2018-01-01	0/0	0/0	0/1	0/0	0/0	0/0	0/0	0/1	0/1	0/0	0/0	0/0	2018-01-01	4	0	5	0	Not in range
28	8644520	INS02690930	T	TAAAAGCAGAAAGCATAAAAGCATAAAAG	0/0	0/0	0/0	0/0	0/0	0/0	0/0	0/0	0/0	0/0	0/0	0/0	0/0	0/0	0/1	0/0	0/0	0/0	0/0	0/0	0/0	0/0	0/0	0/0	0/0	0/0	0/0	0/0	0/0	0/0	0/0	0/0	0/0	0/0	0/0	0/0	0/0	0/0	0/0	0/0	1	0	0	0	Not in range
28	8649505	INS02690946	C	CGTCAAAGGCCAGATGATAGAT	0/0	0/0	0/0	2018-01-01	0/1	0/0	0/0	0/0	2018-01-01	0/0	0/0	0/0	0/0	0/0	0/0	0/0	0/0	0/0	0/0	0/1	0/0	0/1	0/0	0/1	0/0	0/0	0/1	0/0	0/0	0/1	0/0	0/0	0/0	0/0	0/1	0/1	0/0	0/0	0/0	2018-01-01	2	0	6	0	Not in range
28	8656830	DEL02690978	ACTGCACTCAGTGCAGAG	A	0/0	0/0	0/0	2018-01-01	0/1	0/0	0/0	0/1	2018-01-01	2018-01-01	0/1	0/0	0/0	0/1	0/0	0/0	0/0	0/0	2018-01-01	0/1	2018-01-01	0/1	0/0	0/1	0/0	0/0	2018-01-01	0/0	0/0	0/1	0/0	0/0	0/0	0/0	0/1	0/1	0/0	0/0	0/0	2018-01-01	5	0	5	0	Not in range
28	8665900	DEL02691010	GGTGTGTGTGTGTGTGTGTGT	G	0/0	0/0	0/0	0/0	0/0	0/0	0/0	0/0	0/0	0/0	0/0	0/0	0/0	0/0	0/0	0/0	0/0	0/0	0/0	0/0	0/0	0/0	0/0	0/0	0/0	0/0	0/0	0/0	0/0	0/0	0/0	0/0	0/0	0/0	0/0	0/0	0/0	0/1	0/0	0/0	0	0	1	0	Not in range
28	8671753	INS02691025	G	GATTTATTTATTTATTTATTT	2018-01-01	2018-01-01	0/1	0/0	0/0	0/0	0/0	0/0	0/0	-1/-1	0/0	0/0	0/0	0/0	0/1	0/1	0/0	0/0	0/0	2018-01-01	2018-01-01	2018-01-01	0/0	0/1	0/0	0/0	0/0	0/0	0/0	0/0	0/0	0/0	0/0	0/0	0/0	0/0	0/0	0/0	0/0	0/0	3	0	1	0	Not in range
28	8679578	DEL02691054	TGTAGTCTTTTATTTCTTTTTTTTTTTTTAAACTGTTTTCCCCTTTTGTTTTGTTTTTTTTTAATTTTTTTTTTTTTTTAATTTATTTATGATAGTTACAGAGAGAGAGAGAGGGAGGCAGAGGGAGAAGGGAGAAGCAGGCTCCATGCACCGGGAGCCCGATGTGGGATTCGATCCTGGGTCTCCGGGATCACGCCCTGGGCCAAAGGCAGGCGCCAAACCGCTGCGCCACCCAGGGATCCCCC	T	0/0	2018-01-01	0/1	0/0	0/0	0/0	0/0	0/0	0/0	0/0	0/0	0/0	0/0	0/0	0/1	0/1	0/0	0/0	0/0	2018-01-01	0/0	2018-01-01	0/0	0/0	0/0	0/0	0/0	0/0	0/0	0/0	0/0	0/0	0/0	0/0	0/0	0/0	0/0	0/0	0/0	0/0	3	0	0	0	Not in range
28	8688810	DEL02691088	GATAAAAATGTGAAATAGGATAACTTTAATCCTAAGAGGC	G	0/0	2018-01-01	0/1	0/0	0/0	0/0	0/0	0/0	0/0	0/0	0/0	0/0	0/0	0/0	0/1	0/1	0/0	0/0	0/0	2018-01-01	0/0	2018-01-01	0/0	0/0	0/0	0/0	0/0	0/0	0/0	0/0	0/0	0/0	0/0	0/0	0/0	0/0	0/0	0/0	0/0	0/0	3	0	0	0	Not in range
28	8699370	DEL02691117	CGAGAGAGAGAGAGAG	C	0/0	0/0	0/0	0/0	0/0	0/0	0/0	0/0	0/0	0/0	0/0	0/0	0/0	0/0	0/0	0/0	0/0	0/0	0/0	0/0	0/0	0/0	0/0	0/0	0/0	0/0	0/0	0/0	0/0	0/0	0/0	0/0	0/0	0/0	0/0	0/0	0/0	0/1	0/0	0/0	0	0	1	0	Not in range
28	8704194	INS02691141	C	CACATAATGGGCAGGAAGTATGTATT	0/0	2018-01-01	0/1	0/0	0/0	0/0	0/0	0/0	0/0	2018-01-01	0/0	0/0	0/0	0/0	0/1	0/1	0/0	0/0	0/1	2018-01-01	0/0	2018-01-01	0/0	0/0	0/0	0/0	0/0	0/0	0/0	0/0	0/0	0/0	0/0	0/0	0/0	0/0	0/0	0/1	0/0	0/0	4	0	1	0	Not in range
28	8704334	INS02691142	C	CGTAGCTATCATTCACAAAAATGTAA	0/0	0/0	0/0	0/0	0/0	0/0	0/0	0/0	0/0	2018-01-01	0/0	0/0	0/0	0/0	0/0	0/0	0/0	0/0	0/1	0/0	0/0	0/0	0/0	0/0	0/0	0/0	0/0	0/0	0/0	0/0	0/0	0/0	0/0	0/0	0/0	0/0	0/0	0/1	0/0	0/0	1	0	1	0	Not in range
28	8713452	DEL02691157	TTAAAAACCTCAAAAAAAATAAATAAATAAAAAAA	T	0/0	2018-01-01	0/1	0/0	0/0	0/0	0/0	0/0	0/0	0/0	0/0	0/0	0/0	0/0	0/1	0/1	0/0	0/0	0/0	2018-01-01	0/0	2018-01-01	0/0	0/0	0/0	0/0	0/0	0/0	0/0	0/0	0/0	0/0	0/0	0/0	0/0	0/0	0/0	0/0	0/0	0/0	3	0	0	0	Not in range
28	8713799	INS02691162	G	GCCCGATGCGAGACTTGATCC	2018-01-01	2018-01-01	0/1	0/0	0/0	0/0	0/0	0/0	0/0	0/0	0/0	0/0	0/0	0/0	0/1	0/1	0/0	0/0	0/0	2018-01-01	0/0	2018-01-01	0/0	0/0	0/0	0/0	0/0	0/0	0/0	0/0	0/0	0/0	0/0	0/0	0/0	0/0	0/0	0/0	0/0	0/0	3	0	0	0	Not in range
28	8714066	INS02691164	C	CTGGAGTCCCGGATCGGA	2018-01-01	2018-01-01	0/1	0/0	0/0	0/0	0/0	0/0	0/0	0/0	0/0	0/0	0/0	0/0	0/1	0/1	0/0	0/0	0/0	2018-01-01	0/0	2018-01-01	0/0	0/0	0/0	0/0	0/0	0/0	0/0	0/0	0/0	0/0	0/0	0/0	0/0	0/0	0/0	0/0	0/0	0/0	3	0	0	0	Not in range
28	8716207	INS02691170	G	GATTTATTTATTTATTT	0/0	2018-01-01	0/0	0/0	0/0	0/0	0/0	0/0	0/0	0/0	0/0	0/0	0/1	0/0	0/1	0/1	0/0	0/1	0/0	0/1	0/0	0/1	0/0	0/0	0/0	0/0	0/0	0/0	0/0	0/1	0/0	0/0	0/0	0/0	0/0	0/0	0/0	0/0	0/0	0/0	5	0	2	0	Not in range
28	8720280	DEL02691180	ACTAATTTAATAGAGTTAGAAACC	A	2018-01-01	0/0	0/0	0/0	0/0	0/0	0/0	0/0	0/0	0/0	0/0	0/0	0/0	0/0	0/0	0/0	0/0	0/0	0/0	0/0	0/0	0/0	0/0	0/0	0/0	0/0	0/0	0/0	0/0	0/0	0/0	0/0	0/0	0/0	0/0	0/0	0/0	0/0	0/0	0/0	0	0	0	0	Not in range
28	8728151	INS02691209	G	GGAATATTCTATATTCTATATTCTATA	0/0	2018-01-01	0/1	0/0	0/0	0/0	0/0	0/0	0/0	2018-01-01	0/0	0/0	0/0	0/0	0/1	0/1	0/0	0/0	0/0	2018-01-01	0/0	2018-01-01	0/0	0/0	0/0	0/0	0/0	0/1	0/0	0/0	0/0	0/0	0/0	0/0	0/0	0/0	0/0	0/0	0/0	0/0	3	0	1	0	Not in range
28	8733718	BND02691226	C	[CHR8	0/0	0/0	0/0	0/0	0/0	0/0	0/0	0/0	0/0	0/0	0/0	0/0	0/0	0/0	0/0	0/1	0/0	0/0	0/0	0/1	0/0	0/0	0/0	0/0	0/0	0/0	0/0	0/1	0/0	0/0	0/0	0/0	0/0	0/0	0/0	0/0	0/0	0/0	0/0	0/0	2	0	1	0	Not in range
28	8759333	DEL02691296	CAAAGATACCTAATTTATTTATTTATTTATTTATTTATTTATTTTTTTTTTT	C	2018-01-01	2018-01-01	0/1	0/0	0/0	2018-01-01	2018-01-01	2018-01-01	0/0	0/0	0/1	2018-01-01	0/1	2018-01-01	2018-01-01	0/0	2018-01-01	0/1	2018-01-01	0/0	0/0	2018-01-01	2018-01-01	0/1	2018-01-01	0/0	0/1	0/1	0/0	0/1	2018-01-01	2018-01-01	0/0	2018-01-01	0/1	0/1	0/0	0/1	0/0	0/0	4	0	7	0	Not in range
28	8776846	INS02691332	G	GAATTTGACATGACATCAGGTCACCCTGATGTCAGCCTCCTAAATGGAA	0/0	0/0	0/0	0/0	0/0	0/0	0/0	0/0	0/0	0/0	0/0	0/0	0/0	0/0	0/0	0/0	0/0	0/0	0/0	0/0	0/0	0/1	0/0	0/0	0/0	0/0	0/0	0/0	0/0	0/0	0/0	0/0	0/0	0/0	0/0	0/0	0/0	0/1	0/0	0/0	0	0	2	0	Not in range
28	8778317	DEL02691333	GCTCTCTCTCTCTCTCTCT	G	2018-01-01	0/0	0/1	0/0	0/0	-1/-1	0/0	-1/-1	0/0	2018-01-01	-1/-1	0/0	2018-01-01	0/0	2018-01-01	0/0	-1/-1	0/0	2018-01-01	0/0	0/0	2018-01-01	-1/-1	0/0	0/0	0/0	0/0	0/1	0/0	0/0	0/0	2018-01-01	0/0	2018-01-01	0/0	2018-01-01	0/0	0/0	0/0	0/0	1	0	1	0	Not in range
28	8788321	INS02691364	T	TAGAAAACACTATGAAAAAAAAAA	2018-01-01	0/0	0/0	0/0	0/0	0/0	0/0	0/0	0/0	0/0	0/0	0/0	0/0	0/0	0/0	0/0	0/0	0/0	0/0	0/0	0/0	0/0	0/0	0/0	0/0	0/0	0/0	0/0	0/0	0/0	0/0	0/0	0/0	0/0	0/0	0/0	0/0	0/0	0/1	0/0	0	0	1	0	Not in range
28	8791509	DEL02691376	CTGGCTGCGCAGGAGTCTCTCTCTGCTGAGAA	C	0/0	0/0	0/1	0/0	0/0	0/0	0/0	0/0	0/0	0/0	0/0	0/0	0/0	0/0	0/0	0/0	0/0	0/0	0/0	0/0	0/0	0/0	0/0	0/0	0/0	0/0	0/0	0/0	0/0	0/0	0/0	0/0	0/0	0/0	0/0	0/0	0/0	0/0	0/0	0/0	1	0	0	0	Not in range
28	8823294	BND02691451	C	]CHR10	0/0	0/1	0/0	0/0	0/0	0/0	0/0	0/0	0/0	0/0	0/0	0/0	0/0	0/0	0/1	0/0	0/0	0/0	0/0	0/0	0/0	0/0	0/0	0/0	0/0	0/0	0/0	0/0	0/0	0/0	0/1	0/1	0/0	0/1	0/0	0/0	0/0	0/0	0/0	0/0	2	0	3	0	Not in range
28	8837991	DEL02691482	TACGAGAGAGAGAGAG	T	0/0	2018-01-01	0/0	0/0	0/0	0/0	0/0	0/0	0/0	0/0	0/1	0/1	0/0	0/0	2018-01-01	0/0	0/0	0/0	0/0	0/1	0/0	0/0	0/0	0/1	0/0	0/0	0/0	0/0	0/0	0/0	0/1	0/1	0/0	2018-01-01	0/0	0/1	0/1	0/1	0/1	0/0	3	0	7	0	Not in range
28	8843055	INS02691494	A	ATTTTTTTTTTTTTTTGGTTTCTT	0/0	2018-01-01	0/0	0/0	0/0	0/0	0/0	0/0	0/0	0/0	0/0	0/0	0/0	0/0	0/1	0/0	0/0	0/0	0/0	0/0	0/0	0/0	0/0	0/0	0/0	0/0	0/0	0/0	0/0	0/0	0/1	0/1	0/0	2018-01-01	0/0	0/0	0/0	0/0	0/0	0/0	1	0	2	0	Not in range
28	8852172	DEL02691511	GATTTTATTTTATTTTATTTTATTTTATTTT	G	0/0	0/0	0/0	0/0	0/0	0/0	0/0	0/0	0/0	0/0	0/1	0/0	0/0	0/0	0/1	0/0	0/0	0/0	0/0	0/1	0/0	0/0	0/0	0/0	0/0	0/0	0/0	0/0	0/0	0/0	0/1	0/1	0/0	2018-01-01	0/0	0/0	0/0	0/0	0/1	0/0	3	0	3	0	Not in range
28	8852229	INS02691512	T	TTTATTTTATTTTATTTATTCA	0/1	0/1	0/1	0/1	0/1	0/1	0/1	0/1	0/1	0/1	0/1	0/1	0/1	0/1	0/1	0/1	0/1	0/1	0/1	0/1	0/1	0/1	0/1	0/1	0/1	0/1	0/1	0/1	0/1	0/1	0/1	0/1	0/1	0/0	0/1	0/1	0/1	0/1	0/1	0/1	20	0	19	0	Not in range
28	8852286	DEL02691513	GAGAGAGAGAGAGAGGAGAGGC	G	0/0	0/0	0/0	0/0	0/0	0/0	0/0	0/0	0/0	0/0	0/1	0/0	0/0	0/0	0/1	0/0	0/0	0/0	0/0	0/1	0/0	0/0	0/0	0/0	2018-01-01	2018-01-01	0/0	0/0	0/0	0/0	0/1	0/1	0/0	2018-01-01	0/0	0/0	0/1	0/0	0/1	0/0	3	0	4	0	Not in range
28	8863045	DEL02691522	CCTCTGCTACAGATCTGTACGCTCCCCA	C	0/0	0/0	0/0	0/0	0/0	0/0	0/0	0/0	0/0	0/0	0/0	0/1	0/0	0/0	0/1	0/0	0/0	0/0	0/0	0/0	0/0	0/0	0/0	0/1	0/0	0/0	0/0	0/0	0/0	0/0	0/1	0/0	0/0	0/0	0/0	0/1	0/0	0/1	0/0	0/0	2	0	4	0	Not in range
28	8890620	INS02691568	C	CAAAAAGTCCCATTAAAAAAAAA	0/0	0/1	0/0	0/0	0/0	0/0	0/0	0/0	0/0	0/0	0/0	0/0	0/0	0/0	0/0	0/0	0/0	0/0	0/0	0/0	0/0	0/1	0/0	0/0	0/0	0/0	0/0	0/0	0/0	0/0	0/0	0/0	0/0	0/0	0/0	0/0	0/0	0/1	0/0	0/0	1	0	2	0	Not in range
28	8920366	DEL02691625	GTTTATTTATTTATTTATTTATTTA	G	2018-01-01	0/0	0/0	0/0	0/0	0/0	0/0	0/0	0/0	0/0	0/0	0/0	0/1	0/0	0/0	0/1	0/0	0/0	0/0	0/1	0/0	0/0	0/0	0/0	0/0	0/0	0/0	0/1	0/0	2018-01-01	0/0	0/0	0/0	0/0	0/0	0/1	0/0	0/0	0/1	0/1	3	0	4	0	Not in range
28	8946441	INS02691674	C	CTCCACGTCTTTGTTTTTTTTTGTTTTTTGTTTTTTGTTTTTTT	0/0	0/0	0/0	0/0	0/0	0/0	0/0	0/0	0/0	0/0	0/0	0/0	0/0	0/0	0/0	0/0	0/0	0/0	0/0	0/0	0/0	2018-01-01	0/0	0/0	0/0	2018-01-01	0/0	0/0	0/0	0/0	0/0	0/0	0/0	0/0	0/0	0/0	0/1	0/1	0/0	0/0	0	0	2	0	Not in range
28	8962879	DEL02691705	AGAAAATAGGGATCCCTGGGTGGCGCAGCGGTTTGGCGCCTGCCTTTGGCCCAGGGCGCGATCCTGGAGACCCGGGATCGAATCCCACGTCAGGCTCCCGGAGCATGAAGCCTGCTTCTCCCTCTGCCTGTGTCTCTGCCTCTCTCTCTCTCTCTCTCTCTCTCTGTGACTATTATAAATAAATAAAAAAATTAAAAAAAAAAATTCCTC	A	2018-01-01	2018-01-01	0/0	0/0	0/0	0/0	0/0	0/0	0/0	0/0	0/0	0/0	0/0	0/0	0/0	0/1	0/0	0/0	0/0	0/1	0/0	2018-01-01	0/0	0/0	0/0	2018-01-01	0/0	2018-01-01	0/0	0/1	0/0	0/0	0/0	0/0	0/1	0/1	2018-01-01	2018-01-01	0/1	0/0	2	0	4	0	Not in range
28	8966990	DEL02691719	TCCTGTCCAAAATCCTTTATAACTCATAGAAGCTCACTAACCAGACACACTACAATTAACAACACCTAAAACAGAATAAAAGATGACAGAGTCAGTTACCATTTTCAAACTCATGTTAAAGAGAACAGTTCTCAAC	T	2018-01-01	2018-01-01	0/0	0/0	0/0	0/0	0/0	0/0	0/0	0/0	0/0	0/0	0/0	0/0	0/0	0/1	0/0	0/0	0/0	0/1	0/0	2018-01-01	0/0	0/0	0/0	2018-01-01	0/0	2018-01-01	0/0	0/1	0/0	0/0	0/0	0/0	0/1	0/1	2018-01-01	2018-01-01	0/1	0/0	2	0	4	0	Not in range
28	8971032	INS02691726	T	TTAAATATGGATGTTAAAAAAAAAA	0/0	0/0	0/0	0/0	0/0	0/0	0/0	0/0	0/0	0/0	0/0	0/0	0/0	0/0	0/0	0/0	0/0	0/0	0/0	0/0	0/0	0/0	0/0	0/0	0/0	0/0	0/0	0/0	0/0	0/0	0/0	0/0	0/0	0/0	0/1	0/0	0/0	0/1	0/0	0/0	0	0	2	0	Not in range
28	8991447	DEL02691780	GAAAGAAAAGAAAAGAAAAAAGAAAAGAAAAGAAAAGAAAAGAAAAGAAAAGAAAAGAAAAGAAAAGAAAAGAAAAGA	G	0/0	2018-01-01	0/0	0/0	0/0	0/0	0/0	0/0	0/0	0/0	0/0	0/0	0/0	0/0	0/0	0/1	0/0	0/0	0/0	0/1	0/0	0/1	0/0	0/0	0/0	2018-01-01	0/0	0/1	0/0	0/1	0/0	0/0	0/0	0/0	0/0	0/0	0/0	0/1	0/0	0/0	2	0	4	0	Not in range
28	8996772	DEL02691793	TTTTTTTTTTTTTTTTA	T	2018-01-01	0/0	0/0	0/0	0/0	0/0	0/0	0/0	0/0	0/0	0/0	0/0	0/0	0/0	0/0	0/0	0/0	0/0	0/0	0/0	0/0	0/0	0/0	0/0	0/0	0/0	0/0	0/0	0/0	0/0	0/0	0/0	0/0	0/0	0/0	0/0	0/1	0/0	0/0	0/0	0	0	1	0	Not in range
28	9001175	DEL02691809	GAGAAGAGAAGAGAAGAGAAGAGAAGAGAAGAGAAAGAAGAGGAGAGAAGAGAAGAGAGAAGAGAAGAGAAGAGAAGAGAAGAGA	G	0/0	0/0	0/1	0/0	0/0	0/0	0/0	0/0	0/0	0/0	0/0	0/0	0/0	0/0	0/0	0/0	0/0	0/0	0/0	0/0	0/0	0/1	0/0	0/0	0/0	2018-01-01	0/0	0/1	0/0	0/0	0/0	0/0	0/0	0/0	0/0	0/0	0/0	2018-01-01	0/0	0/0	1	0	2	0	Not in range
28	9025720	DEL02691859	TGAGAAAAAAAATTTTTTTTTTTTTTAAAGATTTTTATTTATTTATTCATGATAGTCACAGAGAGAGAGAGAGAGGCAGAGACACAGGCAGAGGGAGAAGCAGGCTCCATGCACCGGGGGCCCGATGTGGGATTCGATCCCGAGTCTCCAGGATCGCGCCCTGGGCCAAAGGCAGGCGCCAAACCGCTGCGCCACCCAGGGATCCCCTA	T	0/0	0/0	2018-01-01	0/0	0/0	0/0	0/0	0/0	0/0	0/0	0/1	0/0	0/0	0/0	0/0	0/0	0/0	0/0	0/0	0/1	0/0	0/1	0/0	0/0	0/0	2018-01-01	0/0	2018-01-01	0/0	0/0	0/0	0/0	0/0	0/0	0/0	0/1	0/0	0/1	0/1	0/0	2	0	4	0	Not in range
28	9029032	INS02691865	A	AAAAAAAAAATAAAAAT	0/0	0/0	2018-01-01	0/0	0/0	0/0	0/0	0/0	0/0	0/0	2018-01-01	0/0	0/0	0/0	0/0	0/0	0/0	0/0	0/0	0/1	0/0	0/1	0/0	0/0	0/0	2018-01-01	0/0	2018-01-01	0/0	0/0	0/0	0/0	0/0	0/0	0/0	0/1	0/0	0/1	0/1	0/0	1	0	4	0	Not in range
28	9029047	INS02691866	A	ATAAAAAAAAATAAAAAT	0/0	0/0	2018-01-01	0/0	0/0	0/0	0/0	0/0	0/0	0/0	2018-01-01	0/0	0/0	0/0	0/0	0/0	0/0	0/0	0/0	0/1	0/0	0/1	0/0	0/0	0/0	2018-01-01	0/0	2018-01-01	0/0	0/0	0/0	0/0	0/0	0/0	0/0	0/1	0/0	0/1	0/1	0/0	1	0	4	0	Not in range
28	9029808	DEL02691869	CACAGAGAGAGAGAGAG	C	0/0	0/0	2018-01-01	0/0	0/0	0/0	0/0	0/0	0/0	0/0	0/1	0/0	0/0	0/0	0/0	0/0	0/0	0/0	0/0	0/1	0/0	0/1	0/0	0/0	0/0	2018-01-01	0/0	2018-01-01	0/0	0/0	0/0	0/0	0/0	0/0	0/0	0/1	0/1	0/1	0/1	0/0	2	0	5	0	Not in range
28	9057999	DEL02691912	GCTGTGCATAATTAAAGTGGACATGGACAA	G	0/0	0/0	0/0	0/0	0/0	0/0	0/0	0/0	0/0	0/0	0/0	0/0	0/0	0/0	0/0	0/1	0/0	0/0	0/0	0/1	0/0	0/0	0/0	0/0	0/0	0/0	0/0	0/0	0/0	0/0	0/0	0/0	0/0	0/0	0/0	0/0	0/0	0/0	0/0	0/0	2	0	0	0	Not in range
28	9065652	DEL02691930	TAGAGAAACTAAATAAGTTGCCTAGCTCACAAATTCAGGGCAACGCCATTCAGAATAGAAAAAA	T	0/0	0/1	0/0	0/0	0/0	0/0	0/0	0/0	0/0	0/0	0/0	0/0	0/0	0/0	0/0	0/1	0/0	0/0	0/0	0/1	0/0	0/0	0/0	0/0	0/0	0/0	0/0	0/0	0/0	0/0	0/0	0/0	0/0	0/0	0/0	0/0	0/0	0/0	0/0	0/0	3	0	0	0	Not in range
28	9080905	DEL02691979	TAGAATTGTCTCTCTCGGGATCCCTGGGTGGCGCAGCGGTTTGGCGCCTGCCTTTGGCCCAGGGCACGATCCTGGAGACCCGGGATCGAATCCCACGTCAGGCTCCCGGTGCATGGAGCCTGCTTCTCCCTCTGCCTGTGTCTCTGCGCCTGTCTCTCTCTCTCTGTGACTATCATAAATAAATAAAAATTAAAAAAAAAAAAAAAAAAAAAAA	T	2018-01-01	0/1	2018-01-01	2018-01-01	0/1	2018-01-01	2018-01-01	0/1	2018-01-01	2018-01-01	2018-01-01	0/1	0/0	0/1	2018-01-01	2018-01-01	0/0	0/1	0/0	0/1	2018-01-01	2018-01-01	2018-01-01	2018-01-01	2018-01-01	2018-01-01	2018-01-01	0/1	2018-01-01	0/1	0/1	2018-01-01	2018-01-01	2018-01-01	2018-01-01	0/1	0/1	2018-01-01	2018-01-01	0/1	7	0	6	0	Not in range
28	9089240	DEL02692001	GAGAGAGAGGCAGAGACACAGGC	G	0/0	0/1	0/0	0/0	0/0	0/0	0/0	0/0	0/0	0/0	0/0	0/0	0/0	0/0	0/0	0/0	0/0	0/0	0/0	0/0	0/0	0/0	0/0	0/0	0/0	0/0	0/0	0/0	0/0	0/0	0/0	0/0	0/0	0/0	0/0	0/0	0/0	0/0	0/0	0/0	1	0	0	0	Not in range
28	9093433	DEL02692012	TGAAATCTAATTGGGGGGATCCCTGGGTGGCGCAGCGGTTTGGCGCCTGCCTTTGGCTCAGGGCGCGATCCTGGAGACCCAGGATTGAATCCCACGTTGGGCTCACGGTGCATGGAGCCTGCTTCTCCCTCTGCCTGTGTCTCTGCCTGTGTCTCTGCCTCTCTCTCTCTCTCTCTCTCTGTGACTATCATAAATAAAAAAAAAAAAAAAAAAAAA	T	0/0	0/1	0/0	0/0	0/0	0/0	0/0	0/0	0/0	0/0	0/0	0/0	0/0	0/0	0/0	0/0	0/0	0/0	0/0	0/0	0/0	0/0	0/0	0/0	0/0	0/0	0/0	0/0	0/0	0/0	0/0	0/0	0/0	0/0	0/0	0/0	0/0	0/0	0/0	0/0	1	0	0	0	Not in range
28	9095788	DEL02692018	A	<DEL>	0/0	0/1	0/0	0/0	0/0	0/0	0/0	0/0	0/0	0/0	0/0	0/0	0/0	0/0	0/0	0/0	0/0	0/0	0/0	0/0	0/0	0/0	0/0	0/0	0/0	0/0	0/0	0/0	0/0	0/0	0/0	0/0	0/0	0/0	0/0	0/0	0/0	0/0	0/0	0/0	1	0	0	0	Not in range
28	9109506	DEL02692053	ACTGAAAGAAGGAAGACAAAGAACTGTTTCTAGTAACATGCTCCCAAGCCACAGAGCATCTGATAAATATCTCATCTCCATACGGCAGGGGCCCCATCTGGCTCAC	A	0/0	0/0	0/0	0/0	0/0	0/0	0/0	0/0	0/0	0/0	0/1	0/0	0/0	0/0	0/1	0/0	0/0	0/0	0/0	0/0	0/0	0/0	0/0	0/0	0/1	0/0	0/0	0/0	0/0	0/0	0/1	0/0	0/0	0/0	0/0	0/0	0/0	0/0	0/0	0/1	2	0	3	0	Not in range
28	9122021	DEL02692124	AGGACATTTGGGCAGTGATGTTTTT	A	0/0	0/0	0/0	0/0	0/0	0/0	0/0	0/0	0/0	0/0	0/0	0/0	0/0	0/0	0/0	0/1	0/0	0/1	0/0	0/1	2018-01-01	0/0	0/0	0/0	0/0	0/0	0/1	0/0	0/0	0/0	0/0	0/0	0/0	0/0	0/0	0/0	0/0	0/0	0/0	0/1	3	0	2	0	Not in range
28	9125382	DEL02692136	AACCTGGAATGCAGGTAAAAAGTCAAAAAGTGAGTGAAAGCCATACAGTTCAAGAAGACATTCACAGAAGCACTCTGCTGGTTTTGGCAGGCAAAATTAATTTTCAAGTGTGTAGATAACAGCTCTCATAGGCCCCTTCTGTCTGTAAAACACTGTGTCTACTGGCCACCCCATTTCCAAACATGCACCCTTTTCCATTGCTACACACAAGCCATGCTCATAGCACCATGTGAAATCACTACAGCACCTCACCCTGCAGAATGAGACCCCTTGACTTCAGAAGAGCTTATGCAGCCACTGTTCCATGAGGCCAGCTTCTATCCCAATTTCTCCATCTTGTTCATGCCAAACTTCTGGTGTTAGTACATGCAGCATAGCATGGCATTAGTCTCCAGCATG…	A	0/0	0/0	0/0	0/0	0/0	0/0	0/0	0/0	0/0	0/0	0/1	0/0	0/0	0/0	0/1	0/0	0/0	0/0	0/0	0/0	0/0	0/0	0/0	0/0	0/1	0/0	0/0	0/0	0/0	0/0	0/1	0/0	0/0	0/0	0/0	0/0	0/0	0/0	0/0	0/1	2	0	3	0	Not in range
28	9128547	DEL02692150	GCCTGTAACACACAAATAGATATAGTGCAGTTGGGAGTGAGGGAAGGAGGCCTGTGGACCCATTAAAGGGCTGGGGAAGTAACACTCA	G	0/0	0/0	0/0	0/0	0/0	0/0	0/0	0/0	0/0	0/0	0/1	0/0	0/0	0/0	0/1	0/0	0/0	0/0	0/0	0/0	0/0	0/0	0/0	0/0	0/1	0/0	0/0	0/0	0/0	0/0	0/1	0/0	0/0	0/0	0/0	0/0	0/0	0/0	0/0	0/1	2	0	3	0	Not in range
28	9138170	INS02692167	C	CCTCTCTCTCTCTCTCT	0/0	0/0	0/1	0/0	0/0	2018-01-01	0/0	0/0	2018-01-01	0/0	0/0	0/0	0/0	0/1	0/1	0/0	0/0	0/0	0/0	0/0	0/0	2018-01-01	2018-01-01	0/1	0/0	2018-01-01	0/0	0/0	0/0	0/0	0/0	0/0	0/0	0/0	0/0	0/0	0/1	0/0	0/0	0/0	3	0	2	0	Not in range
28	9145028	DEL02692185	TGAAATATCTGGAAAAAAAAAAAAAAA	T	0/0	0/0	0/1	0/0	0/0	2018-01-01	0/0	0/0	2018-01-01	0/0	0/0	0/0	0/0	0/1	0/1	0/1	0/0	0/1	0/0	0/1	2018-01-01	2018-01-01	2018-01-01	0/1	0/0	2018-01-01	0/1	0/0	0/0	0/1	0/0	0/0	0/0	0/0	0/0	0/0	0/1	0/0	0/0	0/1	6	0	5	0	Not in range
28	9157077	DEL02692224	CTCTAACTTAATTGTTTTTTTTTTTTTTTAATTTTTTTATTTATTTATGATAGTCACAGAGAGAGAGAGAGAGAGAGAGGCAGAGACACAGGCAGAGGGAGAAGCAGGCTCCATGCACCAGGAGCCTGATGTGGGATTCGATCCCGGGTCTCCAGGATCGTGCCCTGGGCCAAAGGCAGGCGCCAAACCGCTGCGCCACCCAGGGATCCCG	C	0/0	0/0	0/0	0/0	0/0	0/0	0/0	0/0	0/0	0/0	0/0	0/0	0/0	0/0	0/0	0/0	0/0	0/0	0/0	0/0	0/0	0/1	0/0	0/0	0/0	0/0	0/0	0/0	0/0	0/0	0/0	0/0	0/0	0/0	0/0	0/0	0/0	0/0	0/0	0/0	0	0	1	0	Not in range
28	9160327	DEL02692236	CTGTGTGTGTGTGTGTGTG	C	0/0	0/0	0/0	0/0	0/0	0/0	0/0	0/0	0/0	0/0	0/0	0/0	0/0	0/0	0/0	0/0	0/0	0/0	0/0	0/0	0/0	2018-01-01	0/0	0/0	0/0	0/0	0/0	0/0	0/0	0/0	0/0	0/0	0/0	0/0	0/0	0/0	0/0	0/0	0/0	0/0	0	0	0	0	Not in range
28	9164020	INS02692245	C	CTTTTTTTTTTTTTTTTTTTTTTTT	0/0	0/0	0/1	0/0	0/0	0/0	0/0	0/0	0/0	0/0	0/0	0/0	0/0	0/1	0/0	0/0	0/0	0/0	0/0	0/0	0/0	0/0	0/0	0/0	0/0	0/0	0/0	0/0	0/0	0/0	0/0	0/0	0/0	0/0	0/0	0/0	0/0	0/0	0/0	0/0	2	0	0	0	Not in range
28	9164030	INS02692246	C	CTTTTTTTTTTTTTTTTTGTTCTTT	0/0	0/0	0/1	0/0	0/0	0/0	0/0	0/0	0/0	0/0	0/0	0/0	0/0	0/1	0/0	0/0	0/0	0/0	0/0	0/0	0/0	0/0	0/0	0/0	0/0	0/0	0/0	0/0	0/0	0/0	0/0	0/0	0/0	0/0	0/0	0/0	0/0	0/0	0/0	0/0	2	0	0	0	Not in range
28	9166005	DEL02692250	CCTGGTCCTGGGGGCCCGGGATGGAGT	C	0/0	2018-01-01	0/0	0/0	0/0	0/0	0/0	0/0	0/0	0/0	0/0	0/0	0/0	0/0	0/0	0/0	0/0	0/0	0/0	0/0	0/0	0/0	0/0	0/0	0/0	0/0	0/0	0/0	0/0	0/0	0/0	0/0	0/0	0/0	0/0	0/0	0/0	0/0	0/0	0/0	0	0	0	0	Not in range
28	9194666	INS02692311	C	CCATGCGAGCATGCCCAGCCCATGCACAGGG	0/0	0/0	0/0	0/0	0/0	0/0	0/0	0/0	0/0	0/0	0/0	0/0	0/0	0/0	0/0	0/0	0/0	0/0	0/0	0/0	0/0	2018-01-01	0/0	0/0	0/0	0/0	0/0	0/0	0/0	0/0	0/0	0/0	0/0	0/0	0/0	0/0	0/0	0/0	0/0	0/0	0	0	0	0	Not in range
28	9196776	BND02692326	G	[CHR18	0/0	0/0	0/0	0/0	0/0	0/0	0/0	0/0	0/0	0/0	0/0	0/0	0/0	0/0	0/0	0/0	0/0	0/0	0/0	0/0	0/0	0/1	0/0	0/0	0/0	0/0	0/0	0/0	0/0	0/0	0/0	0/0	0/0	0/0	0/0	0/0	0/0	0/0	0/0	0/0	0	0	1	0	Not in range
28	9218435	DEL02692374	TTGTAGTGTCTTTATTTTTTTTTTTCTTTTAAGATTTTATTTATTTATTTGAGAGAGTGACAGAGCAAGCACGAACAAGGTAGTGGGGGGATGGGCAGAGGAAGAGGGAGAAGCAGACTCCCCTCTGAGCAGGGAGCTGATGTGGGGCTTGATCCCAGAACCCTGGGATCATGACCTGAGCCGAAGGCAGATGCTTAACCACCTGAGCCACCCAGGCGCCCC	T	0/0	0/0	0/0	0/0	0/0	0/0	0/0	0/0	0/0	0/0	0/0	0/0	0/0	0/0	0/0	0/0	0/0	0/0	0/0	0/0	0/0	2018-01-01	0/0	0/0	0/0	0/0	0/0	0/0	0/0	0/0	0/0	0/0	0/0	0/0	0/0	0/0	0/0	0/0	0/0	0/0	0	0	0	0	Not in range
28	9231465	DEL02692410	GCCCAGGGCACCATCCTGGAGACCCGGGATCGAGTCCTATGTCGGGCTCCCGGTGCATGGAGCCTGCTTCTCCCTCTGCCTATGTCTCTGCCTCTCTCTCTCTGTGTGTGTGACTATCATAAAAAAAAAAAAAAAAAAAAGAAGCGGGCTCCATGCAGGGAGCCCGATGCAGAACTTGAT	G	0/0	0/0	0/0	0/0	0/0	0/0	0/1	0/0	0/0	0/1	0/0	0/0	0/0	0/0	0/1	0/1	0/0	0/0	0/0	0/0	0/0	0/1	0/0	0/0	0/0	0/0	0/0	0/0	0/1	0/0	0/0	0/0	0/0	0/1	0/0	0/1	0/0	0/0	0/0	0/1	4	0	5	0	Not in range
28	9347874	DEL02692673	AGAAATGTGACTTTTATTTATTTTTATTTATTTATTTATTTATTTATTTATTTATTTAGGATAGTCACAGAGAGAGAGGGAGAGGCAGAGACACAGGCAGAGGGAGAAGCAGGCTCCATGCACCGGGAGCCTGACGTGGGATTCGATCCCGGGTCTCCAGGATCGCGCCCTGGGCCAAAGGCAGGCGCCAAACCGCTGCGCCACCCAGGGATCCCC	A	0/0	0/0	0/0	0/0	0/0	0/0	0/0	0/0	0/0	0/0	0/0	0/0	0/0	0/0	0/0	0/0	0/0	0/0	0/0	0/0	0/0	2018-01-01	0/0	0/0	0/0	0/0	0/0	0/0	0/0	0/0	0/0	0/0	0/0	0/0	0/0	0/0	0/0	0/0	0/0	0/0	0	0	0	0	Not in range
28	9357115	DEL02692702	AGAGAATTCATAAATATTATTATTATTTTTTTTTTAATTTTTATTTATTTATGATAGTCACAGAGAGAGAGAGAGAGAGAGGCAGAGACACAGGCAGAGGGAGAAGCAGGCTCCATGCACCGGGAACCCGATGTGGGATTCGATCCCGGGTCTCCGGGATCGCGCCCTGGGCCAAAGGCAGGCGCCAAACCGCTGCGCCACCCAGGGATCCC	A	0/0	0/0	0/0	0/0	0/0	0/0	0/0	0/0	0/0	0/0	0/0	0/0	0/0	0/0	0/0	0/0	0/0	0/0	0/0	0/0	0/0	2018-01-01	0/0	0/0	0/0	0/0	0/0	0/0	0/0	0/0	0/0	0/0	0/0	0/0	0/0	0/0	0/0	0/0	0/0	0/0	0	0	0	0	Not in range
28	9359577	DEL02692717	TAGAAACAGTTGATCAGGGATCCCTGGGTGGCGCAGCGGTTTGGCACCTGCCTTTGGCCCAGGGCGCGATCCTGGAGACCCGGGATCGAATCCCACGTCGGGCTCCCGGTGCATGGAGCCTGCTTCTCCCTCTGCCTGTGTCTCTGCCTCTCTCTCTCTCTGTGACTATCATAAATAAATAAAAATTTAAAAAAAAAAAAAA	T	0/0	0/0	0/0	0/0	0/0	0/0	0/0	0/0	0/0	0/0	0/0	0/0	0/0	0/0	0/0	0/0	0/0	0/0	0/0	0/0	0/0	2018-01-01	0/0	0/0	0/0	0/0	0/0	0/0	0/0	0/0	0/0	0/0	0/0	0/0	0/0	0/0	0/0	0/0	0/0	0/0	0	0	0	0	Not in range
28	9366250	DEL02692736	AAAAAGCAAATGACTAGGGATCCCTGGGTGGTGCAGCGGTTTGGCGCCTGCCTTTGGCCCAGGGCGCGATCCTGGAGACCCGGGATTGAATCCCACGTCGGGCTCCCGGTGCATGGAGCCTGCTTCTCCCTCGGCCTATGTCTCTGCCTCTCTCTCTCTCTCTCTCTGTGACTATCATAAATAAATAAAAATTAAAAAAAAAAAAAAAAGC	A	0/0	0/0	0/0	0/0	0/0	0/0	0/0	0/0	0/0	0/0	0/0	0/0	0/0	0/0	0/0	0/0	0/0	0/0	0/0	0/0	0/0	2018-01-01	0/0	0/0	0/0	0/0	0/0	0/0	0/0	0/0	0/0	0/0	0/0	0/0	0/0	0/0	0/0	0/0	0/0	0/0	0	0	0	0	Not in range
28	9371139	DEL02692748	TCCGCGCCGCCCGCGCCGC	T	2018-01-01	2018-01-01	0/1	2018-01-01	-1/-1	0/0	2018-01-01	2018-01-01	0/0	0/0	2018-01-01	-1/-1	0/1	2018-01-01	2018-01-01	2018-01-01	-1/-1	2018-01-01	2018-01-01	2018-01-01	2018-01-01	2018-01-01	0/0	-1/-1	0/0	2018-01-01	2018-01-01	-1/-1	2018-01-01	2018-01-01	2018-01-01	0/0	2018-01-01	2018-01-01	2018-01-01	2018-01-01	-1/-1	2018-01-01	2018-01-01	2018-01-01	2	0	0	0	Not in range
28	9389133	DEL02692793	GTTTGCTGTGAACACA	G	0/0	0/0	0/0	0/0	0/0	0/0	0/0	0/0	0/0	0/0	0/0	0/1	0/0	0/1	0/0	0/0	0/0	0/0	0/0	0/0	0/0	2018-01-01	0/0	0/0	0/0	0/0	0/0	0/0	0/0	0/0	0/0	0/0	0/0	0/0	0/0	0/0	0/0	0/0	0/0	0/0	2	0	0	0	Not in range
28	9405131	INS02692841	A	ATCCAAATAATATGATCATTTTTTTTT	0/0	0/0	0/0	0/0	0/0	0/0	0/0	0/0	0/0	0/0	0/0	0/1	0/0	0/1	0/0	0/0	0/0	0/0	0/0	0/0	0/0	2018-01-01	0/0	0/0	0/0	0/0	0/0	0/0	0/0	0/0	0/0	0/0	0/0	0/0	0/0	0/0	0/0	0/0	0/0	0/0	2	0	0	0	Not in range
28	9413061	DEL02692855	GAGAGACATAGAGAGAGGGATCCCTGGGTGGCGCAGCGGTTTGGCGCCTGCCTTTGGCCCAGGGCGCGATCCTGGAGACCCGGGATCGAAACCCACATCGGGCTCCCGGTGCATGGAGCCTGCTTCTCCCTCTGCCTGTGTCTCTGCCCCTCTCTCTCTCTCTCTCTCTCTCTCTCTCTGTGTGACTATCATAAATTAAAATTAAAAAATTAAAAAAAAAAAAAAAA	G	0/0	0/0	0/1	0/0	0/0	0/0	0/0	0/0	0/0	0/0	0/0	0/1	0/0	2018-01-01	0/0	0/0	0/0	0/0	0/1	0/0	0/0	0/0	0/0	0/0	0/0	0/0	0/0	0/0	0/0	0/0	0/0	0/0	0/0	0/0	0/0	0/0	0/0	0/0	0/0	0/0	3	0	0	0	Not in range
28	9421931	DEL02692882	TAATGATTTTTCAGGGATCCCTGGGTGGCGCAGCGGTTTGGCGCCTGCCTTTGGCCCAGGGCGCGATCCTGGAGACCCGGGATCGAATCCCACGTCAGGCTCCCGGTGCATGGAGCCTGCTTCTCCCTCTGCCTGTGTCTCTGCCTCTCTCTCTCTCTCTCTCACTGTGTACCTATCATAAATAAATAAAAAAAAAAAAA	T	0/0	0/0	0/1	0/0	0/0	0/0	0/0	0/0	0/0	0/0	0/0	0/1	0/0	0/1	0/0	0/0	0/0	0/0	0/1	0/0	0/0	2018-01-01	0/0	0/0	0/0	0/0	0/0	0/0	0/0	0/0	0/0	0/0	0/0	0/0	0/0	0/0	0/0	0/0	0/0	0/0	4	0	0	0	Not in range
28	9426537	DEL02692895	TTAAAATATATTGGGTTTAAAAAAATAAAATAAAA	T	0/0	0/0	0/0	0/0	0/0	0/0	0/0	0/0	0/0	0/0	0/0	0/1	0/0	2018-01-01	0/0	0/0	0/0	0/0	0/0	0/0	0/0	2018-01-01	0/0	0/0	0/0	0/0	0/0	0/0	0/0	0/0	0/0	0/0	0/0	0/0	0/0	0/0	0/0	0/0	0/0	0/0	1	0	0	0	Not in range
28	9441669	DEL02692928	C	<DEL>	0/1	0/1	0/0	0/1	0/1	0/1	0/1	0/1	0/1	0/1	0/1	0/1	0/0	0/1	0/1	0/1	0/1	0/1	0/0	0/1	0/1	0/1	0/1	0/1	0/1	0/1	0/1	0/1	0/0	0/1	0/1	0/1	0/1	0/1	0/1	0/1	0/1	0/1	0/1	0/1	17	0	19	0	Not in range
28	9453151	DEL02692958	TTAAAACATTTTCAAAAAAAAAATAAATAAATAAAATAAAA	T	0/0	0/0	0/0	0/0	0/0	0/0	0/0	0/0	0/0	0/0	0/0	0/1	0/0	0/1	0/0	0/0	0/0	0/0	0/0	0/0	0/0	2018-01-01	0/0	0/0	0/0	0/0	0/0	0/0	0/0	0/0	0/0	0/0	0/0	0/0	0/0	0/0	0/0	0/0	0/0	0/0	2	0	0	0	Not in range
28	9457811	INS02692968	T	TAGAAACTTACTGTTTTAAAAAAAAATAAATAAATAAAATAAAATAAAATAAAAAAA	0/0	0/0	0/0	0/0	0/0	0/0	0/0	0/0	0/0	0/0	0/0	0/1	0/0	0/1	0/0	0/0	0/0	0/0	0/0	0/0	0/0	2018-01-01	0/0	0/0	0/0	0/0	0/0	0/0	0/0	0/0	0/0	0/0	0/0	0/0	0/0	0/0	0/0	0/0	0/0	0/0	2	0	0	0	Not in range
28	9461838	DEL02692974	TGAATTGTTTTTATATGGGATCCCTGGGTGGCGCAGCGGTTTGGCGCCAGCCTTTGACTCAGGGCGCGATCCTGGAGACCCAGGATCGGGTCCCATGTCGGGCTCCCGGTGCATGGAGCCTGCTTCTCCCTCTGCCGGCTTCTCCCTCTGCCTGTGTCTCTGCCTCTCTCTCTCTCTCTCTCTGACTATCGTAAATAAATAAAAATAAAAAAAAATTAAAAAAAAAAA	T	0/0	0/0	0/0	0/0	0/0	0/0	0/0	0/0	0/0	0/0	0/0	0/1	0/0	0/1	0/0	0/0	0/0	0/0	0/0	0/0	0/0	2018-01-01	0/0	0/0	0/0	0/0	0/0	0/0	0/0	0/0	0/0	0/0	0/0	0/0	0/0	0/0	0/0	0/0	0/0	0/0	2	0	0	0	Not in range
28	9471578	INS02692995	C	CAAGCAAGCAAGAAAGAAAGAAAGAAAGAAAGA	0/0	0/0	0/1	0/0	0/0	0/0	0/0	0/0	0/0	0/0	0/0	0/1	0/0	0/1	0/0	0/0	0/0	0/0	0/1	0/0	0/0	2018-01-01	0/0	0/0	0/0	0/0	0/0	0/0	0/0	0/0	0/0	0/0	0/0	0/0	0/0	0/0	0/0	0/0	0/0	0/0	4	0	0	0	Not in range
28	9476916	DEL02693009	GTGGCTTTTTTTTGTTTGTTTGTTTTTTGTTTTTT	G	0/0	0/0	0/1	0/0	0/0	0/0	0/0	0/0	0/0	0/0	0/0	0/0	0/0	0/0	0/0	0/0	0/0	0/0	0/1	0/0	0/0	0/0	0/0	0/0	0/0	2018-01-01	0/0	0/0	0/0	0/0	0/0	0/0	0/0	0/0	0/0	0/0	0/0	0/0	0/0	0/0	2	0	0	0	Not in range
28	9505549	DEL02693077	CTCCTTCCTTTCCTGTATCTTTATGCT	C	0/0	0/0	2018-01-01	2018-01-01	2018-01-01	0/0	0/0	0/0	0/0	2018-01-01	0/1	0/1	0/1	0/1	2018-01-01	0/1	0/0	0/0	0/1	0/1	2018-01-01	2018-01-01	0/0	0/0	2018-01-01	2018-01-01	2018-01-01	0/1	2018-01-01	0/1	0/0	2018-01-01	2018-01-01	2018-01-01	0/1	0/0	2018-01-01	0/0	2018-01-01	2018-01-01	7	0	3	0	Not in range
28	9513529	DEL02693097	TTGATTTGCATTTCTCTGA	T	0/0	0/0	0/1	0/0	0/0	0/0	0/0	0/0	0/0	0/0	0/1	0/0	0/0	0/0	0/0	0/1	0/0	0/0	0/1	0/1	0/0	0/0	0/0	0/0	0/0	0/0	0/1	0/0	0/0	0/0	0/0	0/0	0/0	0/0	0/0	0/0	2018-01-01	0/0	2018-01-01	0/0	5	0	1	0	Not in range
28	9520328	DEL02693129	ATACATCTTATCTTTTTTTTTTTTTTTTTTTTTTTTTTTTT	A	2018-01-01	2018-01-01	0/1	2018-01-01	0/0	2018-01-01	2018-01-01	0/1	2018-01-01	0/0	2018-01-01	0/1	2018-01-01	2018-01-01	0/0	2018-01-01	2018-01-01	2018-01-01	2018-01-01	2018-01-01	2018-01-01	0/0	2018-01-01	2018-01-01	0/0	0/0	2018-01-01	2018-01-01	0/0	2018-01-01	2018-01-01	0/0	0/0	0/0	0/1	2018-01-01	2018-01-01	2018-01-01	0/0	0/1	3	0	2	0	Not in range
28	9529359	DEL02693145	ACTTGGGGTAAACTATTACAGTTGGGTGGAGAATAAATAATGTAAGGAATAATGAATAGAGACAACTCTTTCATAAACCGTGTCTGTGAAGAAATAAGAAACAGAATGGAGAATGATTAGTTCCTATTGGAAGTTTTTTTTTTATTTATTCTCTTATATTTATTTTTTTATTTTATTTATTTTTTTATTTATTCATTTATTCTCTTTCT	A	2018-01-01	2018-01-01	0/1	2018-01-01	0/0	2018-01-01	2018-01-01	0/1	2018-01-01	0/0	2018-01-01	0/1	2018-01-01	0/1	0/0	2018-01-01	2018-01-01	0/1	2018-01-01	2018-01-01	2018-01-01	0/0	2018-01-01	2018-01-01	0/0	0/0	2018-01-01	2018-01-01	0/0	2018-01-01	2018-01-01	0/0	0/0	0/0	0/1	2018-01-01	2018-01-01	2018-01-01	2018-01-01	0/1	5	0	2	0	Not in range
28	9540021	DEL02693159	GGCAGAGACACAGGCAGGGGGAGAA	G	0/0	0/0	0/1	0/0	0/1	0/0	0/0	0/0	0/0	0/0	0/0	0/1	0/0	0/1	0/1	0/0	0/0	0/0	0/0	0/0	0/0	2018-01-01	0/0	0/0	0/0	2018-01-01	0/0	0/0	2018-01-01	0/0	0/0	0/1	2018-01-01	2018-01-01	0/1	0/0	0/0	0/0	0/0	0/1	5	0	3	0	Not in range
28	9558738	DEL02693207	C	<DEL>	0/0	0/0	0/1	0/0	0/1	0/0	0/0	0/0	0/0	0/0	0/0	0/1	0/0	0/1	0/1	0/0	0/0	0/0	0/0	0/0	0/0	2018-01-01	0/0	0/0	0/0	2018-01-01	0/0	0/0	2018-01-01	0/0	0/0	0/1	2018-01-01	2018-01-01	0/1	0/0	0/0	0/0	0/0	0/1	5	0	3	0	Not in range
28	9559552	DEL02693212	TTTCTTTTCTTTTCTTTTCTTTTCTTTTC	T	0/0	0/0	0/0	0/0	0/0	0/0	0/0	0/0	0/0	0/0	0/0	0/0	0/0	0/0	0/0	0/0	0/0	0/0	0/0	0/0	0/0	-1/-1	0/0	0/0	0/0	-1/-1	0/0	0/0	-1/-1	0/0	0/0	0/0	-1/-1	-1/-1	0/0	0/0	0/1	0/0	0/0	0/0	0	0	1	0	Not in range
28	9562558	DEL02693230	T	<DEL>	0/1	2018-01-01	2018-01-01	2018-01-01	2018-01-01	2018-01-01	0/0	0/0	2018-01-01	2018-01-01	2018-01-01	2018-01-01	0/1	2018-01-01	2018-01-01	2018-01-01	0/0	0/0	2018-01-01	0/1	2018-01-01	2018-01-01	2018-01-01	0/1	2018-01-01	2018-01-01	2018-01-01	2018-01-01	2018-01-01	0/1	0/1	2018-01-01	2018-01-01	2018-01-01	2018-01-01	2018-01-01	2018-01-01	2018-01-01	2018-01-01	2018-01-01	3	0	3	0	Not in range
28	9562692	BND02693231	G	[CHR5	0/1	0/0	0/1	0/1	0/1	0/0	0/1	0/0	0/0	0/0	0/1	0/1	0/1	0/0	0/1	0/0	0/1	0/1	0/1	0/1	0/1	0/1	0/0	0/0	0/1	0/0	0/1	0/1	0/0	0/1	0/1	0/1	0/0	0/1	0/1	0/0	0/0	0/1	0/1	0/1	13	0	13	0	Not in range
28	9564157	DEL02693244	CATATATATATATATAT	C	0/0	-1/-1	2018-01-01	2018-01-01	2018-01-01	0/0	0/0	0/0	0/0	0/0	2018-01-01	0/1	0/1	0/1	0/1	0/1	0/0	0/0	0/1	0/1	2018-01-01	2018-01-01	0/0	0/0	2018-01-01	2018-01-01	2018-01-01	2018-01-01	2018-01-01	0/1	0/1	0/1	2018-01-01	2018-01-01	2018-01-01	2018-01-01	2018-01-01	0/0	2018-01-01	2018-01-01	7	0	3	0	Not in range
28	9578336	INS02693281	A	ATTATCTTTTTTTTTTTCTTTTTTTTTTTTT	0/0	0/0	0/0	0/0	0/0	0/0	0/0	0/0	0/0	0/0	0/0	0/0	0/0	0/0	0/0	0/0	0/0	0/0	0/0	0/0	0/0	0/0	0/0	0/0	2018-01-01	0/0	0/0	0/1	0/0	0/0	0/0	0/0	0/0	0/0	0/1	2018-01-01	0/0	0/0	0/0	0/0	0	0	2	0	Not in range
28	9578348	INS02693282	A	ATTTTCTTTTTTTTTTTTTTTATCTTTATTT	0/0	0/0	0/0	0/0	0/0	0/0	0/0	0/0	0/0	0/0	0/0	0/0	0/0	0/0	0/0	0/0	0/0	0/0	0/0	0/0	0/0	0/0	0/0	0/0	2018-01-01	0/0	0/0	0/1	0/0	0/0	0/0	0/0	0/0	0/0	0/1	2018-01-01	0/0	0/0	0/0	0/0	0	0	2	0	Not in range
28	9579015	INS02693284	A	AGAATATATGTCATTCTATAT	0/0	0/0	0/0	0/0	0/0	0/0	0/0	0/0	0/0	0/0	0/0	0/0	0/0	0/0	0/0	0/0	0/0	0/0	0/0	0/0	0/0	0/0	0/0	0/0	2018-01-01	0/0	0/0	0/1	0/0	0/0	0/0	0/0	0/0	0/0	0/1	2018-01-01	0/0	0/0	0/0	0/0	0	0	2	0	Not in range
28	9591244	INS02693318	A	ATAAATATATATATATATATTTT	0/0	0/0	0/0	0/0	0/0	0/0	0/0	0/0	0/0	0/0	0/0	0/0	0/0	0/0	0/0	0/0	0/0	0/0	0/0	0/0	0/0	0/0	0/0	0/0	2018-01-01	0/0	0/0	0/1	0/0	0/0	0/0	0/0	0/0	0/0	0/1	2018-01-01	0/0	0/0	0/0	0/0	0	0	2	0	Not in range
28	9607654	DEL02693359	ATTTGTACCATTTCCTTTTTTTTTTTTTTTTTTTTTTTT	A	0/0	0/0	0/0	0/0	0/0	0/0	0/0	0/0	0/0	0/0	0/0	0/0	0/0	0/0	0/0	0/0	0/0	0/0	0/0	0/0	0/0	0/0	0/0	0/0	2018-01-01	0/0	0/0	0/1	0/0	0/0	0/0	0/0	0/0	0/0	0/1	2018-01-01	0/0	0/0	0/0	0/0	0	0	2	0	Not in range
28	9641446	INS02693447	T	TATATATATATATATGATGTCATATATATATGATGTCATC	2018-01-01	2018-01-01	0/1	2018-01-01	2018-01-01	2018-01-01	0/0	0/0	2018-01-01	2018-01-01	2018-01-01	2018-01-01	0/1	2018-01-01	2018-01-01	2018-01-01	0/0	0/0	2018-01-01	0/1	2018-01-01	2018-01-01	2018-01-01	0/1	0/0	0/0	0/1	0/1	2018-01-01	0/1	0/1	2018-01-01	2018-01-01	2018-01-01	0/1	0/0	2018-01-01	0/1	2018-01-01	0/0	3	0	7	0	Not in range
28	9655278	INS02693471	T	TGAGTTACCCCTCACTG	0/1	0/0	0/1	0/0	0/0	0/0	2018-01-01	2018-01-01	0/0	0/0	0/0	0/1	2018-01-01	0/1	0/1	0/0	2018-01-01	2018-01-01	0/0	0/1	0/0	0/0	0/0	0/1	0/0	2018-01-01	0/1	0/0	2018-01-01	2018-01-01	2018-01-01	0/1	2018-01-01	2018-01-01	0/1	0/0	0/1	2018-01-01	2018-01-01	2018-01-01	6	0	5	0	Not in range
28	9655280	INS02693472	A	AGTTACCCCTCACTGGG	0/1	0/0	0/1	0/0	0/0	0/0	2018-01-01	2018-01-01	0/0	0/0	0/0	0/1	2018-01-01	0/1	0/1	0/0	2018-01-01	2018-01-01	0/0	0/1	0/0	0/0	0/0	0/1	0/0	2018-01-01	0/1	0/0	2018-01-01	2018-01-01	2018-01-01	0/1	2018-01-01	2018-01-01	0/1	0/0	0/1	2018-01-01	2018-01-01	2018-01-01	6	0	5	0	Not in range
28	9659105	INS02693482	T	TGCTTCCGCTGTGTCAG	0/0	0/0	0/0	0/0	0/0	0/0	2018-01-01	2018-01-01	0/0	0/0	0/0	0/1	2018-01-01	0/1	0/1	0/0	2018-01-01	2018-01-01	0/0	0/1	0/0	0/0	0/0	0/1	0/0	2018-01-01	0/1	0/0	2018-01-01	2018-01-01	2018-01-01	0/1	2018-01-01	2018-01-01	0/1	0/0	0/1	0/0	2018-01-01	2018-01-01	4	0	5	0	Not in range
28	9673614	INS02693512	A	AAATAAATAATAATAATATTATAATAATATT	2018-01-01	2018-01-01	2018-01-01	2018-01-01	2018-01-01	2018-01-01	0/0	0/0	2018-01-01	2018-01-01	2018-01-01	0/1	0/1	0/1	0/1	2018-01-01	0/1	0/1	0/1	0/1	2018-01-01	2018-01-01	2018-01-01	0/1	0/0	0/0	0/1	0/1	0/1	0/0	0/0	0/1	0/1	0/0	0/0	0/0	0/1	2018-01-01	0/0	0/0	8	0	7	0	Not in range
28	9714649	DEL02693606	CAATTTAATTACTTCAATTAAAA	C	0/1	0/0	2018-01-01	2018-01-01	0/1	2018-01-01	2018-01-01	2018-01-01	2018-01-01	0/0	2018-01-01	0/1	0/1	2018-01-01	2018-01-01	0/1	2018-01-01	2018-01-01	2018-01-01	2018-01-01	2018-01-01	2018-01-01	2018-01-01	2018-01-01	2018-01-01	2018-01-01	2018-01-01	2018-01-01	2018-01-01	2018-01-01	2018-01-01	0/1	2018-01-01	2018-01-01	2018-01-01	2018-01-01	2018-01-01	0/1	2018-01-01	2018-01-01	5	0	2	0	Not in range
28	9737004	INS02693649	A	ATGTGTGTGTGTGTGTGTGTGTG	0/0	0/0	0/1	2018-01-01	0/1	2018-01-01	2018-01-01	2018-01-01	2018-01-01	0/0	2018-01-01	0/0	0/1	0/0	0/1	0/1	0/0	2018-01-01	2018-01-01	2018-01-01	2018-01-01	2018-01-01	2018-01-01	2018-01-01	0/0	0/0	2018-01-01	0/1	0/0	0/1	0/1	0/1	0/0	0/0	0/0	0/0	0/1	0/0	0/0	2018-01-01	5	0	5	0	Not in range
28	9737006	INS02693650	A	ATGTGTGTGTGTGTGTGTGTGTGTG	0/0	0/0	0/1	2018-01-01	0/1	2018-01-01	2018-01-01	2018-01-01	2018-01-01	0/0	2018-01-01	0/0	0/1	0/0	0/1	0/1	0/0	2018-01-01	2018-01-01	2018-01-01	2018-01-01	2018-01-01	2018-01-01	2018-01-01	0/0	0/0	2018-01-01	0/1	0/0	0/1	0/1	0/1	0/0	0/0	0/0	0/0	0/1	0/0	0/0	2018-01-01	5	0	5	0	Not in range
28	9737026	INS02693652	G	GTGTGTGTGTGTGTGTGTGTGTT	0/0	0/0	0/1	2018-01-01	0/1	2018-01-01	2018-01-01	2018-01-01	2018-01-01	0/0	2018-01-01	0/0	0/1	0/0	0/1	0/1	0/0	2018-01-01	2018-01-01	2018-01-01	2018-01-01	2018-01-01	2018-01-01	2018-01-01	0/0	0/0	2018-01-01	0/1	0/0	0/1	0/1	0/1	0/0	0/0	0/0	0/0	0/1	0/0	0/0	2018-01-01	5	0	5	0	Not in range
28	9764759	INS02693702	G	GAAATACAGATGTCAAAAAAAAAAAAA	0/0	0/0	0/0	0/0	0/0	0/0	0/0	0/0	0/0	0/0	0/0	0/0	0/0	0/0	0/0	0/0	0/0	0/0	0/0	0/0	0/0	0/0	0/0	0/0	2018-01-01	0/0	0/0	0/1	0/0	0/0	0/0	0/0	0/0	0/0	0/1	2018-01-01	0/0	0/0	0/0	0/0	0	0	2	0	Not in range
28	9824626	DEL02693812	CAAAAGAAAAATCAAACAGTTGGGATCCCTGGGTGGCGCAGCGGTTTGGCGCCTGCCTTTGGCCCAGGGCGCGATCCTGGAGACCCGGGATCGAATCCCACGTCGGGCTCCCGGTGCATGGAGCCTGCTTCCCCTTCTGCCTATGTCTCTGCCTCTCTCTCTCTCTCTCTCTCTCTCTGTGTGACTATCATAAAAAAATAAAAAAAAAAAAAAAAG	C	0/1	0/0	0/1	2018-01-01	0/1	2018-01-01	0/0	0/1	2018-01-01	0/0	2018-01-01	2018-01-01	2018-01-01	2018-01-01	2018-01-01	0/0	0/0	0/0	0/1	0/1	2018-01-01	0/0	2018-01-01	2018-01-01	0/0	2018-01-01	0/1	0/1	2018-01-01	2018-01-01	0/1	2018-01-01	2018-01-01	2018-01-01	0/1	2018-01-01	0/1	0/1	2018-01-01	0/1	6	0	7	0	Not in range
28	9843677	DEL02693857	TAAAAAGTCCCCCAAAGGGATCCCTGGGTGGCGCAGCGGTTTGGCGCCTGCCTTTGGCCCAGGGCGTGATCCTGGAGACCCGGGATCGAATCCCACATCGGGCTCCCGGTGCATGGAGCCTGCTTCTCCCTCTGCCTGTGTCTCTGCGCCTCTCTCTCTCTCTGTGACTATCATAAATAAAAAAAAAAAAAATTTAAAAAATAAGCGATAGGTAAAAAAA	T	2018-01-01	0/0	2018-01-01	2018-01-01	0/1	2018-01-01	2018-01-01	2018-01-01	2018-01-01	0/0	2018-01-01	2018-01-01	2018-01-01	2018-01-01	2018-01-01	0/1	0/0	2018-01-01	2018-01-01	0/1	2018-01-01	2018-01-01	2018-01-01	2018-01-01	2018-01-01	2018-01-01	2018-01-01	2018-01-01	2018-01-01	2018-01-01	2018-01-01	2018-01-01	2018-01-01	2018-01-01	0/1	2018-01-01	2018-01-01	2018-01-01	2018-01-01	2018-01-01	3	0	1	0	Not in range
28	9850403	DEL02693873	CTAGTAGCACCTAGTAGGTGGGAGAGTGAAGCGGGGGCGAAG	C	0/1	0/0	2018-01-01	2018-01-01	0/1	2018-01-01	0/0	0/1	2018-01-01	0/0	2018-01-01	2018-01-01	2018-01-01	2018-01-01	2018-01-01	0/0	0/0	0/0	0/1	0/1	2018-01-01	0/0	2018-01-01	2018-01-01	2018-01-01	2018-01-01	0/1	2018-01-01	2018-01-01	2018-01-01	2018-01-01	0/1	2018-01-01	2018-01-01	0/1	2018-01-01	0/1	0/1	2018-01-01	0/1	5	0	6	0	Not in range
28	9900040	DEL02693943	TTACAGGAGACTTCTTTTTTTTTTTTTTTTTTTTTTTTC	T	2018-01-01	2018-01-01	2018-01-01	2018-01-01	2018-01-01	2018-01-01	0/0	0/0	2018-01-01	2018-01-01	0/1	2018-01-01	0/0	2018-01-01	2018-01-01	0/1	2018-01-01	0/0	0/1	2018-01-01	2018-01-01	0/0	2018-01-01	0/0	0/0	2018-01-01	0/1	2018-01-01	2018-01-01	0/1	0/1	2018-01-01	2018-01-01	2018-01-01	2018-01-01	2018-01-01	0/1	0/1	0/0	0/1	3	0	6	0	Not in range
28	9939418	DEL02694034	AAACACGCCTGGGTTTTTTTTGTTTTTTTTTTTTTTTTTTT	A	0/0	0/0	0/1	0/0	0/0	0/0	0/0	0/0	0/0	0/0	0/0	0/0	0/0	0/0	0/0	0/0	0/0	0/0	0/0	0/0	0/0	0/0	0/0	0/0	0/0	0/0	0/0	0/0	0/0	0/0	0/0	0/0	0/0	0/0	0/0	0/0	0/0	0/0	0/0	0/0	1	0	0	0	Not in range
28	9947850	INS02694054	A	AATGAAATTTTTCTTTTTTTTTTTTTTTTTTTTTTTT	0/0	0/0	0/0	0/0	0/0	0/0	0/0	0/0	2018-01-01	0/0	0/0	2018-01-01	0/0	0/0	0/0	0/0	0/0	0/0	0/0	0/1	0/0	0/0	0/0	0/0	0/0	0/0	0/0	0/1	2018-01-01	0/0	0/1	0/1	2018-01-01	2018-01-01	0/1	2018-01-01	0/0	0/0	0/0	0/0	1	0	4	0	Not in range
28	9947859	INS02694056	C	CTTCTTCTTTTTTTTTTTTTTTTTTTTTATGAAATTT	0/0	0/0	0/0	0/0	0/0	0/0	0/0	0/0	2018-01-01	0/0	0/0	2018-01-01	0/0	0/0	0/0	0/0	0/0	0/0	0/0	0/1	0/0	0/0	0/0	0/0	0/0	0/0	0/0	0/1	2018-01-01	0/0	0/1	0/1	2018-01-01	2018-01-01	0/1	2018-01-01	0/0	0/0	0/0	0/0	1	0	4	0	Not in range
28	9947862	INS02694057	C	CTTCTTTTTTTTTTTTTTTTTTTTTTTGTGAAATTTTTT	0/0	0/0	0/0	0/0	0/0	0/0	0/0	0/0	2018-01-01	0/0	0/0	2018-01-01	0/0	0/0	0/0	0/0	0/0	0/0	0/0	0/1	0/0	0/0	0/0	0/0	0/0	0/0	0/0	0/1	2018-01-01	0/0	0/1	0/1	2018-01-01	2018-01-01	0/1	2018-01-01	0/0	0/0	0/0	0/0	1	0	4	0	Not in range
28	9949369	INS02694063	C	CAGTAGAGCATTCAGTGAGCATCTACTCACTACTCAGTAGAGT	0/1	0/0	0/0	0/0	0/0	0/0	0/0	0/0	0/0	0/0	0/0	0/0	0/0	0/0	0/0	0/0	0/0	0/0	0/0	0/0	0/0	0/0	0/0	0/0	0/0	0/0	0/0	0/0	0/0	0/0	0/0	0/0	0/0	0/0	0/0	0/0	0/0	0/0	0/0	0/0	1	0	0	0	Not in range
28	9970039	DEL02694124	CGGGAGCCCCCGCGAT	C	2018-01-01	2018-01-01	2018-01-01	2018-01-01	2018-01-01	2018-01-01	2018-01-01	0/1	2018-01-01	2018-01-01	2018-01-01	2018-01-01	2018-01-01	2018-01-01	2018-01-01	2018-01-01	2018-01-01	0/1	2018-01-01	2018-01-01	2018-01-01	2018-01-01	2018-01-01	2018-01-01	2018-01-01	2018-01-01	2018-01-01	2018-01-01	2018-01-01	2018-01-01	2018-01-01	2018-01-01	2018-01-01	2018-01-01	2018-01-01	2018-01-01	2018-01-01	2018-01-01	0/0	2018-01-01	2	0	0	0	Not in range
28	9983745	DEL02694163	GCAAACACCATTTCTTTTTTTTTTTTTTTAATTTTTTATTTATTTATGATAGTCACAGAGAGAGAGAGAGAGAGAGAGGCAGAGACACAGGCAGAGGGAGAAGCAGTCTCCATGCACCGGGAGCCCGACGTGGGATTCGATCCCGGATCTCCAGGATCGCGCCCTGGGCCAAAGGCAAGCGCCAAACCGCTGCGCCACCCAGGGATCCCAA	G	0/0	0/0	0/0	0/0	0/1	0/0	0/0	0/1	2018-01-01	0/0	0/0	0/1	2018-01-01	0/1	0/0	0/0	0/0	0/0	0/1	0/1	2018-01-01	2018-01-01	0/0	0/1	2018-01-01	0/0	0/0	0/1	2018-01-01	0/1	2018-01-01	0/1	2018-01-01	2018-01-01	0/1	2018-01-01	0/0	0/1	0/0	0/0	6	0	6	0	Not in range
28	10004773	BND02694209	A	]CHR20	0/0	0/0	0/0	0/0	0/0	0/0	0/0	0/0	0/1	0/0	0/0	0/0	0/0	0/0	0/0	0/0	0/0	0/0	0/0	0/0	0/0	0/0	0/0	0/0	0/0	0/0	0/0	0/0	0/0	0/0	0/0	0/0	0/0	0/0	0/0	0/0	0/0	0/0	0/0	0/0	1	0	0	0	Not in range
28	10020334	DEL02694245	ATTATTTATTTATTTATTTATT	A	0/0	0/0	0/0	0/0	0/0	0/0	0/0	0/0	0/0	0/0	0/0	0/1	0/0	0/1	0/0	0/0	0/0	0/0	0/0	2018-01-01	0/0	0/0	0/0	0/0	2018-01-01	0/0	0/0	0/1	2018-01-01	0/0	0/0	0/1	2018-01-01	2018-01-01	0/1	0/0	0/0	0/0	0/0	0/0	2	0	3	0	Not in range
28	10063249	DEL02694342	CAAAATAAAATGTACACAAGAAAAAAAAAAAATAAAAT	C	0/0	0/0	0/1	2018-01-01	0/0	2018-01-01	2018-01-01	0/0	0/0	2018-01-01	2018-01-01	0/1	0/0	0/1	2018-01-01	0/1	2018-01-01	0/1	2018-01-01	0/0	0/0	0/0	2018-01-01	0/1	0/0	0/0	0/1	0/1	0/0	0/1	0/0	0/1	0/0	0/0	0/0	2018-01-01	2018-01-01	2018-01-01	0/0	2018-01-01	5	0	5	0	Not in range
28	10092695	DEL02694422	ACCCTAAAAAAACCCTTT	A	0/0	0/0	2018-01-01	2018-01-01	-1/-1	2018-01-01	2018-01-01	0/0	0/0	0/0	2018-01-01	2018-01-01	0/0	-1/-1	0/1	0/0	0/0	0/1	0/1	-1/-1	0/0	0/0	2018-01-01	0/1	-1/-1	2018-01-01	0/1	2018-01-01	-1/-1	0/1	0/1	0/0	-1/-1	-1/-1	0/0	2018-01-01	0/1	0/1	0/0	2018-01-01	3	0	6	0	Not in range
28	10093015	DEL02694425	GAATTGTATACTTTTTTGTTTTTGTTTTTTTT	G	0/0	0/0	0/0	0/0	0/0	0/0	0/0	0/0	0/0	0/0	0/0	0/0	0/0	0/0	0/0	0/0	0/0	0/0	0/0	0/0	0/0	2018-01-01	0/0	0/0	0/0	0/0	0/0	0/0	0/0	0/0	0/0	0/0	0/0	0/0	0/0	0/0	0/0	0/0	0/0	0/0	0	0	0	0	Not in range
28	10115194	INS02694479	T	TAAGAAGTTCAAAAAAAAAAAAAAAA	0/0	0/0	0/0	0/0	0/0	0/0	0/0	0/0	0/0	0/0	0/0	0/0	0/0	0/0	0/0	0/0	0/0	0/0	0/0	0/0	0/0	0/0	0/0	0/0	0/0	2018-01-01	0/0	0/0	0/0	0/0	0/0	0/0	0/0	0/0	0/0	2018-01-01	0/0	0/0	0/0	0/0	0	0	0	0	Not in range
28	10116392	DEL02694483	TTAAATTTATCTGGATAGGGATCCCTGGGTGGCGCAGCGGTTTGGCGCCTGCCTTTGGCCCAGGGCGCGATCCTGGAGACCCGGGATCGAATCCCACGTCGGGCTCCCGGTGCATGGAGCCTGCTTCTCCCTCTGCCTGTGTCTCTGCCTCTCTCTCTCTCTCTCTCTGTGACTATCATAAATAAATAAGAATTAAAAAATAAAATCTTTAAAAAAAAAATAAATAAATAAAATAAATAAATAAATAAA	T	0/0	0/0	2018-01-01	2018-01-01	2018-01-01	2018-01-01	2018-01-01	0/0	0/0	0/0	2018-01-01	2018-01-01	0/0	2018-01-01	0/1	0/0	0/0	0/1	0/1	0/0	2018-01-01	0/0	2018-01-01	0/1	2018-01-01	2018-01-01	0/1	2018-01-01	2018-01-01	0/1	0/1	0/1	2018-01-01	2018-01-01	0/1	2018-01-01	0/1	0/1	0/0	2018-01-01	3	0	8	0	Not in range
28	10130868	DEL02694521	GACACAGAGAGAGAGAGAGGCAGAGACACAGGCAGAGGGAGAAGCAGGCTCCATGCAGGGAGCCCGACGTGGGACTCGATCCCGGGTCTCCAGGATCAGGCCCCGGGCTGCAGGCGACACTAAACCGCTGCGCCACCAGGGCTGCCCCCCAGATACTTTCAAATCATCCTGAACACCAACGAATTTGACCTGAGACTTAAAGAGAGAACAGCTGGAACGCTACAGAAGAAGGGTTTTCGCTTCTAGCAAGGTAGGAAGGTGGAAAAAATAAAAATAAGAAAGAACCAAGTGGGGAGGGGCCCCGCGAGGAGCCGAGCTAACGGGTCAGAGCCTCCAGGACAGGAAA	G	0/0	0/0	0/1	0/0	2018-01-01	0/0	0/0	0/0	0/0	0/0	0/0	0/1	0/0	2018-01-01	0/0	0/0	0/0	0/0	0/0	0/0	0/0	0/0	0/0	0/0	2018-01-01	0/0	0/0	0/1	2018-01-01	0/0	0/0	0/1	2018-01-01	2018-01-01	0/1	0/0	0/0	0/0	0/0	0/0	2	0	3	0	Not in range
28	10133788	DEL02694526	G	<DEL>	0/0	0/0	0/1	2018-01-01	0/0	2018-01-01	2018-01-01	0/0	0/0	0/0	0/1	0/1	0/0	0/0	0/1	0/1	0/0	0/1	0/0	0/0	2018-01-01	0/0	2018-01-01	0/1	0/0	0/0	0/1	0/1	0/0	0/1	0/1	0/0	0/0	0/0	0/0	0/0	0/1	0/1	0/0	2018-01-01	6	0	7	0	Not in range
28	10134452	DEL02694531	AAAGTAAAGGGATCCCTGGGTGGCGCAGCGGTTTGGCGCCTGCCTTTGGCCCAGGGCGCGATCCTGGAGACCCAAGATCGAATCCCACGTCAGGCTCCCGGTGCATGGAGCCTGCTTCTCCCTCTGCCTGTGTCTCTGCCTCTCTCTCTCTCTCTCTCTCTCTCTCTCTCTCTCTGTGACTATCATAAATAAATAAAAAAAAAAATAACCG	A	0/0	0/0	0/0	-1/-1	0/0	-1/-1	-1/-1	0/0	0/0	0/0	0/0	0/0	0/0	0/0	0/0	0/0	0/0	0/0	0/0	0/0	-1/-1	2018-01-01	-1/-1	0/0	0/0	0/0	0/0	0/0	0/0	0/0	0/0	0/0	0/0	0/0	0/0	0/0	0/0	0/0	0/0	-1/-1	0	0	0	0	Not in range
28	10137070	DEL02694540	GAAAAAGAAAACCAAAAAAAAAAAAAAAAAAA	G	0/0	0/0	2018-01-01	2018-01-01	2018-01-01	2018-01-01	2018-01-01	0/0	0/0	0/0	0/1	2018-01-01	0/0	2018-01-01	0/1	0/1	0/0	0/1	0/0	0/0	2018-01-01	2018-01-01	2018-01-01	0/1	2018-01-01	0/0	0/1	2018-01-01	2018-01-01	0/1	0/1	0/1	2018-01-01	2018-01-01	0/1	0/0	0/1	0/1	0/0	2018-01-01	4	0	8	0	Not in range
28	10155093	DEL02694591	GTTTTTAAAAAAAAAGT	G	0/0	0/0	0/1	2018-01-01	0/1	2018-01-01	2018-01-01	0/0	2018-01-01	2018-01-01	0/1	2018-01-01	0/0	2018-01-01	0/1	0/1	2018-01-01	0/1	0/0	2018-01-01	2018-01-01	2018-01-01	2018-01-01	0/1	0/0	0/0	0/1	2018-01-01	2018-01-01	0/1	0/0	2018-01-01	2018-01-01	2018-01-01	0/1	0/0	0/1	0/1	0/0	2018-01-01	6	0	6	0	Not in range
28	10156641	DEL02694602	ACTCAAACAGTAGAATTCTTTTTTTTTTTTTAAAGATTTTATTTATTTATTCATGATAGTCACAGAAAGAGAGAGAGAGGCAGAGACACAGGCAGAGGGAGAAGCAGGCTCCATGCACCAGGAGCCCGACGTGGGATTCGATGCTGGGTCTCCAGGATCGCGCTCTGGGCCAAAGGCAGGCGCCAAACCGCTGCGCCACCCAGGGATCC	A	0/0	0/0	0/1	2018-01-01	0/0	2018-01-01	2018-01-01	0/0	0/0	0/0	0/1	0/1	0/0	0/0	0/1	0/1	0/0	0/1	0/0	0/0	2018-01-01	0/0	2018-01-01	0/0	0/0	0/0	0/1	0/1	0/0	0/1	0/0	0/0	0/0	0/0	0/0	0/0	0/1	0/1	0/0	2018-01-01	6	0	5	0	Not in range
28	10157356	DEL02694610	ATGGGGATCCCTGGGTGGCGCAGCGGTTTGGCGCCTGCCTTTGGCCCAGGGCGCGATCCTGGAGATCCGGGATCGAATCCCACGTCAGGCTCCCGGTGCATGGAGCCTGCTTCTCCCTCTGCCTGTGTCTCTGCCTCTCTCTCTCACTGTTGCCTATCATAAATAAATAAAAAACTTAAAAAAAAAAAAAAAAAAAAAAGAAAAACAGACT	A	0/0	-1/-1	0/1	2018-01-01	0/0	2018-01-01	2018-01-01	0/0	0/0	0/0	0/1	0/1	0/0	0/0	0/1	0/1	0/0	0/1	0/0	0/0	2018-01-01	0/0	2018-01-01	0/0	0/0	0/0	0/1	0/1	0/0	0/1	0/0	0/0	0/0	0/0	0/0	0/0	0/1	0/1	0/0	2018-01-01	6	0	5	0	Not in range
28	10157635	DEL02694616	T	<DEL>	0/0	-1/-1	0/0	0/1	0/0	0/1	0/1	0/0	0/0	0/1	0/0	0/1	0/0	0/1	0/0	0/1	0/1	0/1	0/0	0/0	0/1	0/0	0/1	0/1	0/0	0/0	0/1	0/1	0/0	0/1	0/0	0/0	0/0	0/0	0/0	0/0	0/1	0/0	0/0	0/1	9	0	8	0	Not in range
28	10157640	DEL02694617	TTAAAGCAATTGGGGGATCCCTGGGTGGCGCAGCGGTTTGGCGCCTGCCTTTGGCCCAGGGCGCGATCCTGGAGACCCGGGATCGAATCCCACGTCGGGCTCCCGGTGCATGGAGCCTGCTTCTCCCTCTGCCTGTGTCTCTGCCTCTCTCTCTCTCTCTCTCTCTGTGACTATCATAAATAAATAAAAATTAAAAAAAAAAAA	T	0/0	-1/-1	0/0	-1/-1	0/1	-1/-1	-1/-1	0/0	2018-01-01	2018-01-01	0/0	2018-01-01	0/0	2018-01-01	0/0	0/0	2018-01-01	0/0	0/0	2018-01-01	-1/-1	2018-01-01	-1/-1	0/1	0/0	0/0	0/0	2018-01-01	2018-01-01	0/0	0/0	2018-01-01	2018-01-01	2018-01-01	0/1	0/0	0/0	0/0	0/0	-1/-1	1	0	2	0	Not in range
28	10159020	INS02694624	G	GGCATAATGTGGCATA	0/0	-1/-1	0/0	0/0	0/0	0/0	0/0	0/0	0/0	0/0	0/0	0/0	0/0	0/0	0/0	0/0	0/0	0/0	0/0	0/0	0/0	0/0	0/0	0/0	0/0	0/0	0/0	0/0	0/0	0/0	0/1	0/0	0/0	0/0	0/0	0/0	0/0	0/0	0/0	0/0	0	0	1	0	Not in range
28	10159854	DEL02694626	TCCAGCTAAACAATCTTTTTTTTTTTTTTTTTTTAAAGATTTTATTTATTTATTCATGATAGTCACACAGAGAGAGACAGAGAGGCAGAGACACAGGTAGAGGGAGAAGCAGGCTCCATGCAGGGAGCCTGACTTGGGATTCGATCCCGGGTCTCCAGGATCACGCCCCGGGCCAAAGGCAGGCGCCAAACCGCTGCGCCACCCAGGGATCCC	T	0/0	0/0	0/1	2018-01-01	0/1	2018-01-01	2018-01-01	0/0	2018-01-01	2018-01-01	0/1	2018-01-01	0/0	2018-01-01	0/1	0/1	2018-01-01	0/1	0/0	2018-01-01	2018-01-01	2018-01-01	2018-01-01	0/1	0/0	0/0	0/1	2018-01-01	2018-01-01	0/1	0/0	2018-01-01	2018-01-01	2018-01-01	0/1	0/0	0/1	0/1	0/0	2018-01-01	6	0	6	0	Not in range
28	10160950	DEL02694628	TGTATCAGGGATCCCTGGGTGGCGCAGCGGTTTGGCGCCTGCCTTTGGCCCAGGGCGCGATCCTGGAGACCCGGGATCGAATCCCACGTCAGGCTCCCGGTGCATGGAGCCTGCTTCTCCCTCTGCCTGTGTCTCTGCCTCTCTCTCTCTCTCTCTCTCTCTCTCTGTGACTATTATAAAAAAAAAAAAAAAAAA	T	0/0	0/0	0/1	2018-01-01	0/1	2018-01-01	2018-01-01	0/0	2018-01-01	2018-01-01	0/1	2018-01-01	0/0	2018-01-01	0/1	0/1	2018-01-01	0/1	0/0	2018-01-01	2018-01-01	2018-01-01	2018-01-01	0/1	0/0	0/0	0/1	2018-01-01	2018-01-01	0/1	0/0	2018-01-01	2018-01-01	2018-01-01	0/1	0/0	0/1	0/1	0/0	2018-01-01	6	0	6	0	Not in range
28	10160954	DEL02694629	T	<DEL>	0/0	0/0	0/0	0/0	0/0	0/0	0/0	0/0	0/0	0/0	0/0	0/0	0/0	0/1	0/0	0/0	0/1	0/0	0/0	0/0	0/0	0/0	0/1	0/1	0/0	0/0	0/0	0/1	0/0	0/0	0/0	0/0	0/0	0/0	0/0	0/0	0/1	0/0	0/0	0/0	2	0	4	0	Not in range
28	10165148	INS02694645	T	TTCTCTCTCTCTCTCTCTC	2018-01-01	2018-01-01	2018-01-01	2018-01-01	0/1	2018-01-01	2018-01-01	2018-01-01	0/0	0/0	2018-01-01	0/1	2018-01-01	0/0	2018-01-01	2018-01-01	0/0	2018-01-01	2018-01-01	0/0	2018-01-01	0/0	2018-01-01	0/1	2018-01-01	2018-01-01	2018-01-01	0/1	0/0	2018-01-01	2018-01-01	0/0	0/0	0/0	0/1	2018-01-01	2018-01-01	2018-01-01	2018-01-01	2018-01-01	2	0	3	0	Not in range
28	10166843	DEL02694653	GTTAAAGTAGGGCAGCCCCAGTGGCGCAGTGGTTTGGTGCTGCCTGCAGCCTGGGGTGTGATCCTGGAGACCCAGGATCGAGTCCCACATCGGGCTCCCTGCATGAAGCCTGCGTCTCCCTCTCCCTCTACTTGTGTCTCTGCCTCTCTCTGTGTGTCTATGAATAAATAAAATCTTAAAAAAAAAATCTTCTAAAAAAAAAAAAAGAGATA	G	0/0	0/0	0/0	0/0	0/1	0/0	0/0	0/0	2018-01-01	2018-01-01	0/0	0/1	0/0	2018-01-01	0/0	0/0	2018-01-01	0/0	0/0	2018-01-01	0/0	2018-01-01	0/0	0/1	0/0	0/0	0/0	0/1	2018-01-01	0/0	0/0	2018-01-01	2018-01-01	2018-01-01	0/1	0/0	0/0	0/0	0/0	0/0	2	0	3	0	Not in range
28	10167174	INS02694654	T	TTTTTATTTTTATTTTTATTTTTATTTTTTTTCATTCTTTTA	0/0	0/0	0/0	0/0	0/1	0/0	0/0	0/0	2018-01-01	2018-01-01	0/0	0/1	0/0	2018-01-01	0/0	0/0	2018-01-01	0/0	0/0	2018-01-01	0/0	2018-01-01	0/0	0/1	0/0	0/0	0/0	0/1	2018-01-01	0/0	0/0	2018-01-01	2018-01-01	2018-01-01	0/1	0/0	0/0	0/0	0/0	0/0	2	0	3	0	Not in range
28	10167275	DEL02694655	TAAATTCACTATGATGGGGATCCCTGGGTGGTGCAGCGGTTTGGCGCCTGCCTTTGGCCCAGGGCACGATCCTGGAGACCCAGGATCGAATCCCACATCGGGCTCCCGGTGCATGGAGCCTGCTTCTCCCTCTGCCTGTGTCTCTGCCTCTCTTTCTCTCTGTAACTATCATAAATAAATAAAAATTAAAAAAA	T	0/0	0/0	0/0	0/0	0/1	0/0	0/0	0/0	2018-01-01	2018-01-01	0/0	0/1	0/0	2018-01-01	0/0	0/0	2018-01-01	0/0	0/0	2018-01-01	0/0	2018-01-01	0/0	0/1	0/0	0/0	0/0	0/1	2018-01-01	0/0	0/0	2018-01-01	2018-01-01	2018-01-01	0/1	0/0	0/0	0/0	0/0	0/0	2	0	3	0	Not in range
28	10169153	DEL02694664	A	<DEL>	0/0	0/0	0/0	0/0	0/0	0/0	0/0	0/0	0/0	0/0	0/0	0/0	0/0	0/1	0/0	0/0	0/1	0/0	0/0	0/0	0/0	0/0	0/1	0/1	0/0	0/0	0/0	0/1	0/0	0/0	0/0	0/0	0/0	0/0	0/0	0/0	0/1	0/0	0/0	0/0	2	0	4	0	Not in range
28	10169313	DEL02694665	TTAGAAAGAGGTTTATTTTTATTTTATTTTATTTTTTTTTTTTTAAAGATTTTATTTATTTATTCATAGAGACACAGCTAGAGAGAGAGACAGAGACACAGGCAGAGGGAGAAGCAGGCTCCATGCAGGGAGCCCGACGCGGGACTCGATCCCGGGGTCTCCAGGATCACACCCTGGGCTGCAGGCGGCGCTAAACCGCTGCGCCACTGGGGCTGCCC	T	0/0	0/0	0/1	0/0	0/1	2018-01-01	2018-01-01	0/0	2018-01-01	2018-01-01	0/1	2018-01-01	0/0	2018-01-01	0/1	0/1	2018-01-01	0/1	0/0	2018-01-01	2018-01-01	2018-01-01	2018-01-01	0/1	0/0	0/0	0/1	2018-01-01	2018-01-01	0/1	0/0	2018-01-01	2018-01-01	2018-01-01	0/1	2018-01-01	0/1	0/1	0/0	2018-01-01	6	0	6	0	Not in range
28	10170159	DEL02694669	TTTATTTTTATTTTTATTTTTATTTTTA	T	0/0	0/0	0/0	0/0	0/0	0/0	0/0	0/0	-1/-1	-1/-1	0/0	0/0	0/0	-1/-1	0/0	0/0	-1/-1	0/0	0/0	-1/-1	0/0	2018-01-01	0/0	0/0	0/0	0/0	0/0	0/0	-1/-1	0/0	0/0	-1/-1	-1/-1	-1/-1	0/0	0/0	0/0	0/0	0/0	0/0	0	0	0	0	Not in range
28	10170172	DEL02694670	TTATTTTTATTTTTATTTATTTATTTATTTATTTA	T	0/0	0/0	0/0	0/0	0/1	0/0	0/0	0/0	2018-01-01	2018-01-01	0/0	0/1	0/0	2018-01-01	0/0	0/0	2018-01-01	0/0	0/0	2018-01-01	0/0	-1/-1	0/0	0/1	0/0	0/0	0/0	0/1	2018-01-01	0/0	0/0	2018-01-01	2018-01-01	2018-01-01	0/1	0/0	0/0	0/0	0/0	0/0	2	0	3	0	Not in range
28	10176155	INS02694685	T	TAAAATATTTTTGTTGAAAAAAAAAAGAAAAAA	0/0	0/0	0/1	0/0	0/0	2018-01-01	2018-01-01	0/0	0/0	0/0	0/1	0/1	0/0	0/0	0/1	0/1	0/0	0/1	0/0	0/0	2018-01-01	0/0	2018-01-01	0/0	0/0	0/0	0/1	0/1	0/0	0/1	0/0	0/0	0/0	0/0	0/0	2018-01-01	0/1	0/1	0/0	2018-01-01	6	0	5	0	Not in range
28	10177282	DEL02694690	TCCAGATAAGGAGTTCATTTTTTAAACATTTATTTTTATTTTTATTTATTTATGATAGTCACAGAGAGAGAGAGAGAGAGGCAGAGACATAGGCAGAGGGAGAAGCAGGCTCCATGCACCGAGAGCCCGATGTGGGATTCGATCCCGGGTCTCCAGGATCGCGCCCTGGGCCAAAGGCAGGCGCTAAACCGCTGCGCCACCCAGGGATCCCC	T	0/0	0/0	0/1	0/0	0/0	2018-01-01	2018-01-01	0/0	0/0	0/0	0/1	0/1	0/0	0/0	0/1	0/1	0/0	0/1	0/0	0/0	2018-01-01	2018-01-01	2018-01-01	0/0	0/0	0/0	0/1	0/1	0/0	0/1	0/0	0/0	0/0	0/0	0/0	2018-01-01	0/1	0/1	0/0	2018-01-01	6	0	5	0	Not in range
28	10177679	DEL02694691	G	<DEL>	0/0	0/0	0/0	0/0	0/0	0/0	0/0	0/0	0/0	0/0	0/0	0/0	0/0	0/0	0/0	0/0	0/0	0/0	0/0	0/0	0/0	0/0	0/0	0/0	0/0	0/0	0/0	0/0	0/0	0/0	0/0	0/0	0/0	0/0	0/1	0/0	0/0	0/0	0/0	0/0	0	0	1	0	Not in range
28	10184650	DEL02694709	CCAAACTTTCTTTTTCTTTTTTTTTTTTTTTTTTTTTTTTTTTTTTTTTT	C	2018-01-01	2018-01-01	2018-01-01	2018-01-01	2018-01-01	2018-01-01	2018-01-01	2018-01-01	2018-01-01	0/0	2018-01-01	2018-01-01	2018-01-01	2018-01-01	2018-01-01	2018-01-01	0/0	2018-01-01	2018-01-01	0/1	2018-01-01	2018-01-01	2018-01-01	2018-01-01	2018-01-01	2018-01-01	2018-01-01	2018-01-01	2018-01-01	2018-01-01	2018-01-01	0/1	2018-01-01	2018-01-01	2018-01-01	2018-01-01	2018-01-01	2018-01-01	2018-01-01	2018-01-01	1	0	1	0	Not in range
28	10187934	DEL02694714	TTAAAATAAACATGAGGGATCCTTGGGTGGCGCAGCGGTTTGGCGCCTGCCTTTGGCCCAGGGCGCGATCCTGGAGACCCGGGATCGAATCCCACATCGGGCTCCCGGTGCAGGGAGCCTGCTTCTCCCTCTGCCTATGTCTCTGCCTCTCTCTCTCTCTCTCTGTGACTATCATAAATAAAAAAAAAAATTAATTAAAAAAAATAAAATAAAA	T	2018-01-01	2018-01-01	0/1	2018-01-01	0/1	2018-01-01	2018-01-01	0/0	2018-01-01	2018-01-01	0/1	2018-01-01	0/0	2018-01-01	0/1	0/1	2018-01-01	0/1	2018-01-01	2018-01-01	2018-01-01	0/0	2018-01-01	0/1	0/0	2018-01-01	0/1	2018-01-01	2018-01-01	0/1	0/1	2018-01-01	2018-01-01	2018-01-01	0/0	2018-01-01	2018-01-01	2018-01-01	0/0	2018-01-01	6	0	4	0	Not in range
28	10224940	BND02694827	T	T]CHR8	0/1	0/1	0/0	0/0	0/0	0/0	0/0	0/1	0/0	0/0	0/1	0/0	0/0	0/0	0/0	0/0	0/0	0/1	0/0	0/0	0/0	0/0	0/0	0/0	0/0	0/0	0/0	0/0	0/0	0/0	0/0	0/1	0/0	0/1	0/0	0/0	0/0	0/0	0/0	0/0	5	0	2	0	Not in range
28	10263578	DEL02694956	TTTTCCTTTTCCTTTTTCTTTTCTTTC	T	0/0	0/0	0/0	0/0	0/0	0/0	0/0	0/1	2018-01-01	0/0	0/1	0/0	2018-01-01	0/0	0/1	0/0	0/0	0/1	0/0	0/0	0/0	0/1	0/0	0/1	2018-01-01	0/0	0/1	0/0	0/0	0/1	0/1	0/0	0/0	0/0	0/1	0/0	0/0	0/1	2018-01-01	0/0	4	0	7	0	Not in range
28	10297192	DEL02695055	ACATGAGGGAATTTTATTTTTTTATTTTTTTTTTTTATTTTTTTTTTTTTAAAAGATTTTTAATTTATTTATTCATGAGAGAGAGAGAGAGAGAGAGAGGCAGAGACACAGGCAGAGGGAGAAGCAGGCTCCATGCACCGGGAGCCCGACGTGGGATTCGATCCCGGGTCTCCAGGATCGCGCCCCGGGCCAAAGGCAGGCGCTAAACCGCTGCGCCACCCAGGGATCCCC	A	2018-01-01	2018-01-01	2018-01-01	2018-01-01	2018-01-01	2018-01-01	2018-01-01	0/1	0/0	2018-01-01	0/1	2018-01-01	0/0	2018-01-01	0/1	2018-01-01	2018-01-01	0/1	2018-01-01	2018-01-01	2018-01-01	2018-01-01	2018-01-01	0/1	0/0	2018-01-01	0/1	2018-01-01	2018-01-01	0/1	0/1	2018-01-01	2018-01-01	2018-01-01	0/1	2018-01-01	2018-01-01	0/1	0/0	2018-01-01	4	0	6	0	Not in range
28	10297421	DEL02695056	CCCATGAGGGAATTTTAATCTTGAAATCAGTCTTAGGGTAGACTTCAAGAGATGAGAATCCTTTTTGAGTTTGTATATTTGTATACTAGCATATGATGTTCACAAAAAGAACTATTGCTTTGGTATTGGAAGTTCTTTCCTCCTTGTTTTATGTGTTAATATTTGTTATTTTTAGATATATTAATCTTCATGAAAATGTCTTAGAGAAGAGATTAGTGCTCTTCAGGTTATATCAAAAATGTCATGCAGAGATATGACAGGCAGTTTAGTCTGAAGGGGATTTTTTTTTTCCAAATAAATAGTTTAGAAATTGGATTTAGTTCTTTGTTTCTAAGTATTGGATTTAGTTCTTTGTTTCTAAGTATTACAAATTATATATGTTTTGTTATAGAGAGAGGG…	C	0/0	0/0	0/0	0/0	0/0	0/0	0/0	0/0	0/0	0/0	0/1	0/0	0/1	0/0	0/0	0/0	0/0	0/0	0/0	0/0	0/0	0/0	0/0	0/1	0/0	0/0	0/1	0/0	0/0	0/1	0/1	0/0	0/0	0/0	0/0	0/0	0/0	0/0	0/0	0/0	2	0	4	0	Not in range
28	10318425	BND02695095	A	A[CHR11	0/0	0/0	0/0	0/0	0/0	0/0	0/0	0/0	0/0	0/0	0/0	0/1	0/0	0/0	0/1	0/0	0/0	0/0	0/0	0/0	0/1	0/0	0/0	0/0	0/0	0/0	0/0	0/0	0/0	0/0	0/0	0/0	0/0	0/0	0/0	0/0	0/0	0/0	0/0	0/0	2	0	1	0	Not in range
28	10330476	DEL02695133	AGTGTTGTGGACTTATAATATTTTTTTTAATTTTTTTTTTATTTATTTATGATAGTCACAGAGAGAGAGAGAGGCAGAGACCCGCGCCGAGGGAGAAGCAGGCTCCATGCACCGGGAGCCCGATGTGGGAATCGATCCCGGGTCTCCAGGATCGCGCCCTGGGCCAAAGGCAGGCGCCAAACCGCTGCGCCACCCAGGGATCCC	A	2018-01-01	2018-01-01	0/1	0/0	0/0	0/0	2018-01-01	0/1	2018-01-01	0/0	2018-01-01	0/1	2018-01-01	0/1	2018-01-01	2018-01-01	0/0	2018-01-01	2018-01-01	0/0	2018-01-01	2018-01-01	0/0	0/1	2018-01-01	2018-01-01	2018-01-01	0/1	0/0	2018-01-01	2018-01-01	0/0	0/0	0/0	0/1	0/0	0/1	2018-01-01	2018-01-01	2018-01-01	4	0	4	0	Not in range
28	10343773	INV02695166	A	<INV>	0/0	0/0	0/0	0/0	0/0	0/0	0/0	0/0	0/0	0/0	0/0	0/0	0/0	0/0	0/1	0/0	0/1	0/0	0/0	0/0	0/0	0/0	0/0	0/0	0/0	0/0	0/0	0/0	0/0	0/0	0/0	0/0	0/0	0/0	0/0	0/0	0/0	0/0	0/0	0/0	2	0	0	0	Not in range
28	10344736	BND02695169	A	A]CHR27	0/0	0/0	0/0	0/0	0/0	0/0	0/0	0/0	0/0	0/0	0/0	0/0	0/0	0/0	0/1	0/0	0/1	0/0	0/0	0/0	0/0	0/0	0/0	0/0	0/0	0/0	0/0	0/0	0/0	0/0	0/0	0/0	0/0	0/0	0/0	0/0	0/0	0/0	0/0	0/0	2	0	0	0	Not in range
28	10350886	DEL02695181	TCCTGGTGCCTGGATGGCTGCTCCCTACTGGTCTATGCCGTGAAAGGATCTGAACCCAGTCTCCCTGGGAGGAGACCCCTCCCTGGCTAAGCAGCCTAGTTCAAACCC	T	0/0	0/1	0/0	0/0	0/0	0/0	0/0	0/0	0/0	0/0	0/0	0/0	0/0	0/0	0/0	0/0	0/0	0/0	0/0	0/0	0/0	0/0	0/0	0/0	0/0	0/0	0/0	0/0	0/0	0/0	0/0	0/0	0/0	0/0	0/0	0/0	0/0	0/0	0/0	0/0	1	0	0	0	Not in range
28	10371295	INS02695217	G	GGATGGATGGATGGATGGATA	0/0	0/1	0/0	0/0	0/0	0/0	0/0	0/0	0/0	0/0	0/0	0/0	0/0	0/0	0/0	0/0	0/0	0/0	0/0	0/0	0/0	0/1	0/0	0/0	0/0	0/0	0/0	0/0	0/0	0/0	0/0	0/0	0/0	0/0	0/0	0/0	0/1	0/0	0/0	0/0	1	0	2	0	Not in range
28	10392934	DEL02695253	CTGTAGGAACCTCTATTTTTTTTTTTTTAAATAAATTAATTTTTATTGGTGTTCAATTTACCAACATACAGAATAACACCCAGTGCTCATCCCGTCAAGTGCCCCCCTCAGTGCCCTTCACCCACTCACCCCCACCCCTGCCCTCCTCCCCTTCCACCACCCCTAGTGAGTTTCCCAGAGTTAGGAGTCTTTTTTTTTTTTTTTTTTATTGTTTAACTTGGTTTATTGTGAAGTTTTTCAATCAGAAAACATTTGTTTTCTTTTTATTGTTGAGTTTATTTATTTATTTTTTTTTATTGGTGTTCAATTTACTAACATACAGAATAACACCCAGTGCCCGTCACCCATTCACTCCCACCCCCCGCCCTCCTCCCCTTCTACCACCCCTAGTTCGTTTCC…	C	0/1	0/0	0/0	0/0	0/0	0/0	0/0	0/1	0/0	0/0	0/0	0/0	0/0	0/0	0/0	0/1	0/0	0/0	0/1	0/0	0/0	0/0	0/0	0/0	0/0	0/0	0/0	0/0	2018-01-01	0/0	0/0	0/0	0/0	0/0	0/0	0/0	0/0	0/0	0/0	0/0	4	0	0	0	Not in range
28	10396683	DEL02695263	TACAAAAAAAAAAACAACAACAACAAAATAAATAAATAAATAAATAAATTAAAAAAAAAAAAAAGACCTGAA	T	0/1	0/0	0/0	0/0	0/0	0/0	0/0	0/1	0/0	0/0	0/0	0/0	0/0	0/0	0/0	0/0	0/0	0/0	0/1	0/0	0/0	0/0	0/0	0/0	0/0	0/0	0/0	0/0	2018-01-01	0/0	0/0	0/0	0/0	0/0	0/0	0/0	0/0	0/0	0/0	0/0	3	0	0	0	Not in range
28	10415601	DEL02695306	AAAAATAAAATAAAATAAAATAAAATAAATAAAATAAAATAAAAT	A	0/0	0/1	0/0	0/0	0/0	0/0	0/0	0/0	0/0	2018-01-01	0/0	0/0	0/0	0/0	0/0	0/1	0/0	0/0	0/0	0/0	0/0	0/0	0/0	0/0	0/0	0/0	0/0	0/0	0/0	0/0	0/0	0/0	0/0	0/0	0/0	0/0	0/1	0/0	0/0	0/0	2	0	1	0	Not in range
28	10447718	DEL02695375	TCAGATTCCAAGTTTGTTTTTGTTTTTTTTTTTTTTTAAATATTTTTTTTTAATTTTTATTTATTTATGATAGTCACAGAGAGAGAGAGAGAGAGGCAGAGACATAGGCAGAGGGAGAAGCAGGCTCCATGCACCGGCAGCCCGACGTGGGATTCGATCCCGGGTCTCCAGGATCGCGCCCTGGGCCAAAGGCAGGCGCCAAACCACTGCGCCACCCAGGGATCCC	T	0/1	2018-01-01	0/0	0/0	0/0	0/0	0/0	0/1	0/0	0/0	0/0	0/0	0/0	0/0	0/0	0/1	0/0	0/0	0/1	0/0	0/0	2018-01-01	0/0	0/0	0/0	0/0	0/0	0/0	0/0	0/0	0/0	0/0	0/0	0/0	0/0	2018-01-01	0/1	2018-01-01	0/0	0/0	4	0	1	0	Not in range
28	10476402	DEL02695429	TCAATACCAATCCTTTTTTTTTTTTTTTTAATTTTTATTTATTTACTTATGATAGTCACAGAGAGAGAGAGAGAGAGAGGCAGAGACACAGGCAGAGGGAGAAGCAGGCTCCATGCATCGGGAGCCTGATATGGGATTCGATCCCGGGTCTCCAGGATCGCGCCCTGGGCCAAAGGCAGGCGCCAAACCGCTGCGCCACCCAGGGATCC	T	0/1	0/0	0/0	0/0	0/0	0/0	0/0	2018-01-01	0/0	0/0	0/0	0/0	0/0	0/0	0/0	0/0	0/0	0/1	0/1	0/0	0/0	2018-01-01	0/0	0/0	0/0	0/0	0/0	0/0	0/0	0/0	0/0	0/0	0/0	0/0	0/1	2018-01-01	0/0	0/1	2018-01-01	0/0	3	0	2	0	Not in range
28	10496120	DEL02695459	TAAGAAGAGGAAAAGAAAAAAAAAAAA	T	2018-01-01	2018-01-01	0/0	0/0	0/0	0/0	0/0	0/1	0/0	0/0	0/0	0/0	0/0	0/0	0/0	0/0	0/0	0/0	0/0	0/0	0/0	0/0	0/0	0/0	0/0	2018-01-01	0/0	0/0	0/0	0/0	0/0	0/0	0/0	0/0	0/0	0/0	0/1	0/0	0/0	0/1	1	0	2	0	Not in range
28	10498541	DEL02695465	AGGTCCTGTCTGGTAACAGGACCT	A	2018-01-01	2018-01-01	0/0	0/0	0/0	0/0	0/0	0/1	0/0	0/0	0/0	0/0	0/0	0/0	0/0	0/0	0/0	0/0	0/0	0/0	0/0	0/0	0/0	0/0	0/0	2018-01-01	0/0	0/0	0/0	0/0	0/0	0/0	0/0	0/0	0/0	0/0	0/1	0/0	0/0	0/1	1	0	2	0	Not in range
28	10502025	DEL02695471	TAAATGCTCTATGCCTCAGTTTCCCCATTTGTACAATGAGGATAATG	T	2018-01-01	2018-01-01	0/0	0/0	0/0	0/0	0/0	0/1	0/0	0/0	0/0	0/0	0/0	0/0	0/0	0/0	0/0	0/0	0/0	0/0	0/0	0/0	0/0	0/0	0/0	2018-01-01	0/0	0/0	0/0	0/0	0/0	0/0	0/0	0/0	0/0	0/0	0/1	0/0	0/0	0/1	1	0	2	0	Not in range
28	10510475	INS02695492	G	GTCTAAAATTATTTTTTTTTTTT	0/0	0/0	0/0	0/0	0/0	0/0	0/0	0/0	0/0	0/0	0/0	0/0	0/0	0/0	0/0	0/0	2018-01-01	0/0	0/0	0/0	0/0	0/0	0/0	0/0	0/0	0/0	0/0	0/0	0/0	0/0	0/0	0/0	0/0	0/0	0/0	0/0	0/0	0/0	0/0	0/0	0	0	0	0	Not in range
28	10522325	INS02695511	T	TTAAACCCCCCTTATAAAAAAAAAAAAAAAAAAAAAACA	0/0	0/0	0/0	0/0	0/0	0/1	0/0	0/0	0/0	0/0	0/1	0/0	0/1	0/0	0/0	0/0	0/0	0/0	0/1	0/0	0/0	0/0	2018-01-01	0/1	0/0	0/0	0/1	0/0	2018-01-01	0/1	0/1	0/0	0/0	0/0	0/0	0/0	0/1	0/0	0/0	0/0	4	0	5	0	Not in range
28	10525011	DEL02695522	CTTACTTTTAAGCTTTCTTTTTTTTTTTTTTTTTTT	C	0/0	0/0	0/0	0/0	0/0	2018-01-01	0/0	0/0	0/0	0/0	0/1	0/0	0/1	0/0	0/0	0/0	0/0	0/0	0/1	0/0	0/0	0/0	2018-01-01	0/1	0/0	0/0	0/1	0/0	2018-01-01	0/1	0/1	0/0	0/0	0/0	0/0	0/0	0/1	0/1	0/0	0/0	3	0	6	0	Not in range
28	10563812	BND02695625	G	]CHR10	0/0	0/0	0/0	0/0	0/0	0/0	0/0	0/0	0/0	0/0	0/0	0/0	0/0	0/0	0/0	0/0	0/0	0/0	0/0	0/0	0/0	0/1	0/0	0/0	0/0	0/0	0/0	0/0	0/0	0/0	0/0	0/0	0/1	0/0	0/0	0/0	0/0	0/0	0/1	0/0	0	0	3	0	Not in range
28	10576457	BND02695677	C	C]CHR12	0/0	0/0	0/0	0/0	0/0	0/0	0/0	0/0	0/0	0/0	0/0	0/0	0/0	0/1	0/0	0/0	0/0	0/0	0/1	0/0	0/0	0/0	0/0	0/0	0/0	0/0	0/0	0/0	0/0	0/0	0/0	0/0	0/0	0/0	0/0	0/0	0/0	0/0	0/0	0/0	2	0	0	0	Not in range
28	10581568	DEL02695690	T	<DEL>	2018-01-01	2018-01-01	2018-01-01	2018-01-01	2018-01-01	2018-01-01	2018-01-01	0/1	2018-01-01	2018-01-01	2018-01-01	2018-01-01	2018-01-01	2018-01-01	2018-01-01	2018-01-01	2018-01-01	0/1	2018-01-01	2018-01-01	2018-01-01	2018-01-01	2018-01-01	2018-01-01	2018-01-01	2018-01-01	2018-01-01	2018-01-01	2018-01-01	2018-01-01	0/1	2018-01-01	2018-01-01	2018-01-01	2018-01-01	2018-01-01	2018-01-01	2018-01-01	0/0	2018-01-01	2	0	1	0	Not in range
28	10612077	DEL02695785	TAATGCCCCTTACCGGGATCCCTGGGTGGCGCAGCGGTTTGGCGCCTGCCTTTGGCCCAGGGCGCGATCCCGGATACCCGGGATCGAATCCCATGTCGGGTTCCCGGTGCATGGAGCCTGCTTCTCCCTCTGCCTGTGTCTCTGCCTCCTCTCTCTCTCTCTGTGACTATCATAAATAAATAAAAATTTGAAAAAAATAAATAAATAAAATCTTTAAAAAAAAAAAAAAAAAA	T	0/1	2018-01-01	0/0	2018-01-01	0/0	0/0	0/0	0/0	0/0	0/0	0/0	0/1	0/1	0/1	0/0	0/1	0/0	0/0	2018-01-01	2018-01-01	0/0	0/1	0/0	0/1	2018-01-01	2018-01-01	0/0	0/1	0/0	0/0	0/1	0/1	0/0	2018-01-01	0/0	0/0	0/1	0/1	0/0	0/0	5	0	7	0	Not in range
28	10619892	DEL02695813	TTTGAAAAAGAAGAACAGGGATCCCTGGGTGGCGCAGCGGTTTGGCGCCTGCCTTTGACCCAGGGCGCGATCCTGGAGACCCGGGATCGAATCCCACGTCGGGCTCCCGGTGCATGGAGCCTGCTTCTCCCTCTGCCTGTGTCTCTGCCTCTCTCTCTCTCACTGTGTGCCTATCATAAATAAATTAAAAAAAAAAAAA	T	0/1	2018-01-01	0/0	2018-01-01	0/0	0/0	0/0	0/0	0/0	0/0	0/0	0/1	0/1	0/1	0/0	0/1	0/0	0/0	2018-01-01	2018-01-01	0/0	0/0	0/0	0/1	2018-01-01	2018-01-01	0/0	0/1	0/0	0/0	0/1	0/1	0/0	2018-01-01	0/0	0/0	0/1	0/1	0/0	0/0	5	0	6	0	Not in range
28	10622576	DEL02695820	TAAGATCTTATTTATTGGGATCCCCTGGGTGGCGCAGCGGTTTGGCGCCCTGCCTTTGGCCCAGGGCGTCCTAGGGGAGACCCAGGATCGAATCCCACGTCAGGCTCCCGGTGCACGGAGCCTGCTTCTCCCTCTGCCTATGTCTCTGCCTCTCTCTCTCTCTCCCTGTGTGACTATCATAAATAAATAAAAGTTTAAAAAAAAAAAA	T	2018-01-01	0/0	0/0	2018-01-01	0/0	0/0	0/0	2018-01-01	2018-01-01	0/0	0/0	2018-01-01	0/1	0/1	0/1	0/1	0/0	0/1	2018-01-01	2018-01-01	2018-01-01	2018-01-01	0/0	0/1	0/0	0/0	0/0	0/1	0/0	0/0	0/1	0/1	0/0	2018-01-01	0/0	0/0	0/0	2018-01-01	2018-01-01	0/1	5	0	5	0	Not in range
28	10632896	DEL02695860	ACAACTATCTTATTTATTTTTTTTTTATAAAGGAAAGTAGATTGCTTTTATTTTTTTTTAATTTTTATTTATTTATGATAGTCACAGAGAGAGAGAGAGAGAGGCAGACACACAGGCAGAGGGAGAAGCAGGCTCCATGCACTGGGAGCCCGATGTGGGATTCGATCCCGGGTCTCCAGGATCGCGCCCTAGGCCGAAGGCAGGCGCCAAACCGCTGCGCCACCTAGGGATCCCTC	A	2018-01-01	0/0	0/0	2018-01-01	0/1	0/0	0/0	2018-01-01	2018-01-01	0/0	0/0	2018-01-01	0/1	0/1	0/1	0/1	0/0	0/1	2018-01-01	0/1	2018-01-01	2018-01-01	0/0	0/0	0/0	0/0	0/0	0/1	0/0	0/0	2018-01-01	0/1	0/0	0/0	0/0	0/0	0/0	2018-01-01	2018-01-01	0/1	7	0	3	0	Not in range
28	10632961	DEL02695861	TATTTATTTATGATAGTCACAGAGAGAGAGAGAGAGAGGCAGACACACAGGCAGAGGGAGAAGCAGGCTCCATGCACTGGGAGCCCGATGTGGGATTCGATCCCGGGTCTCCAGGATCGCGCCCTAGGCCGAAGGCAGGCGCCAAACCGCTGCGCCACCTAGGGATCCCTCTACAACTATCTTAAATGTTTAAATAATTAGGGTCAATAAATAAATAGGCTCAGAATACTGTAGCTAATAAATGTCTGTC	T	2018-01-01	0/0	0/0	2018-01-01	0/1	0/0	0/0	0/1	2018-01-01	0/0	0/0	2018-01-01	0/1	0/1	0/0	0/1	0/0	0/0	2018-01-01	0/1	2018-01-01	2018-01-01	0/0	0/0	0/0	0/0	0/0	0/1	0/0	0/0	0/1	0/1	0/0	0/0	0/0	0/0	0/0	2018-01-01	2018-01-01	0/1	6	0	4	0	Not in range
28	10633214	INS02695863	A	ACCATACTTTCTTTTTTTTTTTTTTTTTGTTTTTTTTTTTTTTTTT	2018-01-01	-1/-1	0/0	2018-01-01	0/1	0/0	0/0	0/1	2018-01-01	-1/-1	0/0	2018-01-01	0/1	0/1	0/1	0/1	0/0	0/1	2018-01-01	0/1	2018-01-01	2018-01-01	0/0	0/0	0/0	-1/-1	0/0	0/1	0/0	0/0	0/1	0/1	0/0	0/0	0/0	0/0	0/0	2018-01-01	2018-01-01	0/1	8	0	4	0	Not in range
28	10634257	DEL02695871	TTAAAAAAAAAAATAAA	T	0/1	0/0	0/0	0/0	0/1	0/0	0/0	0/1	2018-01-01	0/0	0/0	0/1	0/0	0/0	0/1	0/1	0/0	0/0	2018-01-01	0/0	0/1	0/1	0/0	0/0	0/0	0/0	0/0	0/0	0/0	0/0	2018-01-01	0/0	0/0	0/0	0/0	0/0	0/0	0/1	0/1	0/0	6	0	4	0	Not in range
28	10639088	INS02695882	T	TAGACAAGAAATGGAAAAAAAAAAAAAAAAAA	0/1	0/0	2018-01-01	0/0	0/1	2018-01-01	2018-01-01	0/0	0/0	0/0	2018-01-01	0/0	0/1	0/1	0/1	0/1	2018-01-01	0/1	0/0	0/1	0/0	0/0	2018-01-01	2018-01-01	2018-01-01	0/0	2018-01-01	0/1	2018-01-01	2018-01-01	0/0	0/1	2018-01-01	2018-01-01	2018-01-01	2018-01-01	2018-01-01	0/0	0/0	0/1	8	0	3	0	Not in range
28	10639090	INS02695883	G	GACAAGAAATGGAAAAAAAAAAAAAAAAAAA	0/1	0/0	2018-01-01	0/0	0/1	2018-01-01	2018-01-01	0/0	0/0	0/0	2018-01-01	0/0	0/1	0/1	0/1	0/1	2018-01-01	0/1	0/0	0/1	0/0	0/0	2018-01-01	2018-01-01	2018-01-01	0/0	2018-01-01	0/1	2018-01-01	2018-01-01	0/0	0/1	2018-01-01	2018-01-01	2018-01-01	2018-01-01	2018-01-01	0/0	0/0	0/1	8	0	3	0	Not in range
28	10639092	INS02695884	C	CAAGAAATGGAAAAAAAAAAAAAAAAAAAAAA	0/1	0/0	2018-01-01	0/0	0/1	2018-01-01	2018-01-01	0/0	0/0	0/0	2018-01-01	0/0	0/1	0/1	0/1	0/1	2018-01-01	0/1	0/0	0/1	0/0	0/0	2018-01-01	2018-01-01	2018-01-01	0/0	2018-01-01	0/1	2018-01-01	2018-01-01	0/0	0/1	2018-01-01	2018-01-01	2018-01-01	2018-01-01	2018-01-01	0/0	0/0	0/1	8	0	3	0	Not in range
28	10639095	INS02695885	G	GAAATGGAAAAAAAAAAAAAAAAAAAAAAAAA	0/1	0/0	2018-01-01	0/0	0/1	2018-01-01	2018-01-01	0/0	0/0	0/0	2018-01-01	0/0	0/1	0/1	0/1	0/1	2018-01-01	0/1	0/0	0/1	0/0	0/0	2018-01-01	2018-01-01	2018-01-01	0/0	2018-01-01	0/1	2018-01-01	2018-01-01	0/0	0/1	2018-01-01	2018-01-01	2018-01-01	2018-01-01	2018-01-01	0/0	0/0	0/1	8	0	3	0	Not in range
28	10639099	INS02695886	T	TGGAAAAAAAAAAAAAAAAAAAAAAAAAAAAAG	0/1	0/0	2018-01-01	0/0	0/1	2018-01-01	2018-01-01	0/0	0/0	0/0	2018-01-01	0/0	0/1	0/1	0/1	0/1	2018-01-01	0/1	0/0	0/1	0/0	0/0	2018-01-01	2018-01-01	2018-01-01	0/0	2018-01-01	0/1	2018-01-01	2018-01-01	0/0	0/1	2018-01-01	2018-01-01	2018-01-01	2018-01-01	2018-01-01	0/0	0/0	0/1	8	0	3	0	Not in range
28	10644704	INS02695903	G	GCAAAGCAACATCTTTTTTTTTTTTTTTTTT	0/0	0/0	0/0	0/0	0/0	0/0	0/0	0/1	0/0	0/0	0/0	0/0	0/0	0/0	0/0	0/0	0/0	0/1	0/1	0/0	0/0	0/0	0/0	0/0	0/0	0/0	0/0	0/0	0/0	0/0	0/1	0/0	0/0	0/0	0/0	0/0	0/0	0/0	0/0	0/0	3	0	1	0	Not in range
28	10649430	BND02695911	G	G[CHR21	0/0	0/0	0/0	0/0	0/0	0/0	0/1	0/0	0/1	0/1	0/0	0/0	0/0	0/0	0/0	0/0	0/1	0/1	0/0	0/0	0/0	0/0	0/0	0/1	0/0	0/0	0/0	0/0	0/0	0/0	0/0	0/0	0/0	0/0	0/0	0/0	0/1	0/0	0/1	0/0	5	0	3	0	Not in range
28	10663303	DEL02695939	GCCTGGTTATTCTTTTTTTTTTTTTTTAATTTTTATTTATTTATGATAGTCACAGAGAGAGAGAGAGAGAGAGAGGGGCAGAGACACAGGCAGAGGGAGAAGCAGGCTCCATGCACCGGGAGCCCGACGTGGGATTCGATCCCGGGTCTCCAGGATCGCGCCCTGGGCCAAAGGCAGGCGCCAAACCGCTGCGCCACCCAGGGATC	G	0/1	0/0	0/0	0/0	0/0	0/0	0/0	0/0	0/0	0/0	0/0	0/0	0/0	0/0	0/0	0/0	0/0	0/0	0/1	0/0	0/0	0/0	0/0	0/0	0/0	0/0	0/0	0/0	0/0	0/0	0/0	0/0	0/0	0/0	0/0	0/0	0/0	0/0	0/0	0/0	2	0	0	0	Not in range
28	10702252	INS02696005	G	GCTCAACCACTGAGCCA	2018-01-01	2018-01-01	0/0	0/0	0/0	0/0	0/0	0/1	2018-01-01	2018-01-01	0/0	2018-01-01	0/0	0/1	2018-01-01	0/0	0/0	0/1	2018-01-01	0/0	2018-01-01	2018-01-01	0/0	0/0	0/0	2018-01-01	0/0	0/1	0/0	0/0	0/1	0/1	0/0	0/0	0/1	2018-01-01	0/0	2018-01-01	2018-01-01	0/0	3	0	4	0	Not in range
28	10723442	DEL02696050	TCAGAAGTGACTGTTTTATTTTTTATTTTTTTTTTTTTTTTTAATTTTTATTTATTTATGATAGTCACAGAGAGAGAGAGAGAGAGGCAGAGACAGGCAGAGGGAGAAGCAGGCTCCATGCACCAGGAGCCCGACGTGGGATTCGATCCCGGGTCTCCAGGATCGCGCCCTGGGCCAAAGGCAGACGCTAAACCGCTGCGCCACCCAGGGATCC	T	0/1	2018-01-01	0/0	0/0	0/0	0/0	0/0	0/1	2018-01-01	2018-01-01	0/0	2018-01-01	0/0	2018-01-01	2018-01-01	0/0	2018-01-01	0/1	2018-01-01	0/0	2018-01-01	2018-01-01	0/0	0/0	0/0	2018-01-01	0/0	0/1	0/0	0/0	2018-01-01	0/1	0/0	0/0	0/1	2018-01-01	0/0	2018-01-01	2018-01-01	0/0	3	0	3	0	Not in range
28	10727988	DEL02696063	TTTTGAAACTCCATTA	T	0/0	0/1	0/0	0/0	0/0	0/0	0/0	0/0	0/0	0/0	0/0	0/0	0/0	0/0	0/0	0/0	0/0	0/0	0/1	0/0	0/0	0/0	0/0	0/0	0/0	0/0	0/0	0/0	0/0	0/0	0/0	0/0	0/0	0/0	0/0	0/0	0/0	0/0	0/0	0/0	2	0	0	0	Not in range
28	10731627	DEL02696076	ACACCTGGAAGGGAAGAGCTAGTGTTGGAGCTGGGACCCCAAATGTTTACTAAGACCCTTCCCTTTTCAGCTGGTTATGACCTGAAGTTTCATCAAACTACCTAGTGAACCTCACCTCATACAGAAAAAGCCTTATGCAGTGAATTCCCCCCTTACAGTTATATAAGGAGAATCATTCTAATCTCAGTAGTAAGTGATTGACACTCATATTGCGCTCTAGATTTAAAACCAGGGTAACAAGAGAAAACAGTGAATTAATCCCAACTGTAGCTCCCAGGGAAAGAGAAGCATGTGGATGTATGGACCTACT	A	0/0	0/0	0/0	0/0	0/0	0/0	0/0	0/0	0/0	0/0	0/0	0/1	0/0	0/0	0/0	0/0	0/0	0/0	0/0	0/0	0/0	0/0	0/0	0/1	0/0	0/0	0/0	0/0	0/0	0/0	0/0	0/0	0/0	0/0	0/0	0/0	0/0	0/0	0/0	0/0	1	0	1	0	Not in range
28	10732024	DEL02696079	TCTAGTCACACAATACTGGTGAAGGAAAACAATGGGTGATAAGTCTTCCCTCCCATAGCCACTTGAGTTATTTTCTACTTCTATTTCTTGTTTTGACAAAGGACCACAAGACTGCTGGAATAAAGGATAC	T	0/0	0/0	0/0	0/0	0/0	0/0	0/0	0/0	0/0	0/0	0/0	0/1	0/0	0/0	0/0	0/0	0/0	0/0	0/0	0/0	0/0	0/0	0/0	0/1	0/0	0/0	0/0	0/0	0/0	0/0	0/0	0/0	0/0	0/0	0/0	0/0	0/0	0/0	0/0	0/0	1	0	1	0	Not in range
28	10761567	INS02696128	A	ACAGCTATTTTTGTGTCTG	0/1	0/0	0/0	0/0	0/0	0/0	0/0	0/0	0/0	0/0	0/0	0/1	0/0	0/1	0/1	0/0	0/0	0/0	0/0	0/0	0/0	0/1	0/0	0/0	0/0	2018-01-01	0/0	0/1	0/0	0/1	0/0	0/1	0/0	0/0	0/0	0/0	0/0	0/0	0/0	0/0	4	0	4	0	Not in range
28	10791620	INS02696191	A	ATTTCATTCCTTTTTTTTTTTTTTTTTT	0/1	2018-01-01	0/0	0/0	0/0	0/0	0/0	0/1	0/0	0/0	0/0	0/0	0/0	0/1	0/1	0/0	0/0	0/0	0/1	0/0	0/0	0/1	0/0	0/0	0/0	0/0	0/0	0/0	0/0	0/0	0/0	0/0	0/0	0/0	0/1	0/0	0/0	2018-01-01	0/0	0/0	5	0	2	0	Not in range
28	10791635	INS02696192	T	TTTTTTTTTTTTTTTTCTTTCCTTTTTTA	0/1	2018-01-01	0/0	0/0	0/0	0/0	0/0	0/1	0/0	0/0	0/0	0/0	0/0	0/1	0/1	0/0	0/0	0/0	0/1	0/0	0/0	0/1	0/0	0/0	0/0	0/0	0/0	0/0	0/0	0/0	0/0	0/0	0/0	0/0	0/1	0/0	0/0	2018-01-01	0/0	0/0	5	0	2	0	Not in range
28	10819955	DEL02696246	TTCTAATCCTAAATCTTTTTTTTTTTTTTTTTTTTTTAATTTTTTTTTATTTATTATTTATGATAGTCACAAAGAGAGAGAGAGAGAGGCAGAGACACAGGCAGAGGGAGAAGCAGGCTCCATGCACCGGGAGCCTGACGTGGGATTCGATCCCGGGTCTCCAGGATCGCGCCCTGGGCCAAAGGCAGGCGCTAAACCGCTGCGCCACCCAGGGATCCC	T	2018-01-01	2018-01-01	0/1	0/0	0/0	0/0	2018-01-01	0/1	0/0	0/0	0/0	0/0	0/0	2018-01-01	2018-01-01	0/0	0/0	0/0	0/1	2018-01-01	0/0	2018-01-01	0/0	0/0	0/0	2018-01-01	0/0	0/0	0/0	0/1	0/0	0/0	2018-01-01	0/0	2018-01-01	0/0	0/0	2018-01-01	2018-01-01	0/0	3	0	1	0	Not in range
28	10819956	DEL02696247	T	<DEL>	0/1	0/0	0/0	0/0	0/0	0/0	0/0	0/0	0/0	0/0	0/0	0/0	0/0	0/1	0/0	0/0	0/0	0/0	0/0	0/0	0/0	0/0	0/0	0/0	0/0	0/0	0/0	0/0	0/0	0/0	0/0	0/0	0/0	0/0	0/0	0/0	0/0	0/0	0/1	0/0	2	0	1	0	Not in range
28	10833839	INS02696283	G	GTTCTTTTCTTTTCTTTTCTT	2018-01-01	2018-01-01	2018-01-01	2018-01-01	2018-01-01	2018-01-01	0/0	0/1	2018-01-01	2018-01-01	2018-01-01	2018-01-01	2018-01-01	0/1	0/1	2018-01-01	0/0	0/1	0/1	-1/-1	2018-01-01	2018-01-01	2018-01-01	2018-01-01	2018-01-01	2018-01-01	2018-01-01	2018-01-01	2018-01-01	0/1	2018-01-01	2018-01-01	0/0	2018-01-01	0/1	2018-01-01	2018-01-01	2018-01-01	2018-01-01	2018-01-01	5	0	2	0	Not in range
28	10834465	DEL02696285	AGGGATGGGGGAAGGGGGGGTGCTGGCAGGGAAGGGGT	A	0/0	0/0	0/0	0/0	0/0	0/0	0/0	0/0	0/0	0/0	0/0	0/0	0/0	0/0	0/0	0/0	0/0	0/0	0/0	0/0	0/0	0/0	0/0	0/0	0/0	0/0	0/0	0/0	0/0	0/0	0/0	0/1	0/0	0/0	0/0	0/0	0/0	0/0	0/0	0/0	0	0	1	0	Not in range
28	10847670	DEL02696313	GCTGGACAACAGTTTTTTTTTTTTTTTTTTTTTTTTTAATTTTTATTTATTTATAATAGTCACAGAGAGAGAGAGAGAGAAAGGCAGTAGGCAGAGGGAGAAGCAGGCTCCATGCACTGGGAGCCCAATGTGGGATTCGATCCCGGGTCTCCAGGATCGCGCCCTGGGCCAAAGGCAGGCGCTAAACCACTGCACCACCCAGGGATCC	G	0/1	2018-01-01	2018-01-01	2018-01-01	2018-01-01	2018-01-01	0/0	2018-01-01	2018-01-01	2018-01-01	2018-01-01	2018-01-01	2018-01-01	0/1	0/1	2018-01-01	0/0	2018-01-01	0/1	2018-01-01	2018-01-01	2018-01-01	2018-01-01	2018-01-01	2018-01-01	2018-01-01	2018-01-01	2018-01-01	2018-01-01	0/1	2018-01-01	2018-01-01	0/0	2018-01-01	2018-01-01	2018-01-01	2018-01-01	0/1	2018-01-01	2018-01-01	4	0	2	0	Not in range
28	10853503	DEL02696319	TGAGCCACCAGAGCCACCCAAGCCATCAGAGCTACCCAAGCCATCCGAGCCACCCAAGCCACCA	T	0/0	0/0	0/0	2018-01-01	0/1	2018-01-01	0/0	0/0	2018-01-01	2018-01-01	2018-01-01	2018-01-01	2018-01-01	0/1	0/1	2018-01-01	0/0	0/1	0/0	0/0	2018-01-01	0/0	2018-01-01	2018-01-01	2018-01-01	0/0	2018-01-01	2018-01-01	2018-01-01	0/0	2018-01-01	2018-01-01	0/0	2018-01-01	0/0	2018-01-01	2018-01-01	0/0	0/0	0/1	4	0	1	0	Not in range
28	10880661	BND02696380	T	[CHR22	0/1	0/1	0/1	2018-01-01	0/1	2018-01-01	0/1	0/1	2018-01-01	0/1	2018-01-01	0/1	2018-01-01	2018-01-01	0/1	0/1	0/0	0/1	0/1	0/0	0/1	0/1	2018-01-01	0/1	0/1	0/0	2018-01-01	0/1	2018-01-01	0/1	0/0	0/1	2018-01-01	2018-01-01	0/0	0/1	0/1	0/0	0/1	0/1	12	0	11	0	Not in range
28	10914827	DEL02696481	CAAATAAATAAATAAATAAATAAAT	C	0/0	0/0	0/1	0/0	0/0	0/0	0/0	0/0	0/0	0/0	0/0	0/0	0/0	0/0	0/0	0/0	0/0	0/0	0/0	0/0	0/0	0/0	0/0	0/0	0/0	2018-01-01	0/0	0/0	0/0	0/0	0/0	0/0	0/0	0/0	0/0	0/0	0/0	0/0	0/0	0/0	1	0	0	0	Not in range
28	10916016	DEL02696482	CTTTAAATGGCCTGTTCTTTTTTTTTTTTTTTT	C	0/0	0/0	0/1	0/0	0/0	0/0	0/0	0/0	0/0	0/0	0/0	0/0	0/0	0/0	0/0	0/0	0/0	0/0	0/0	0/0	0/0	0/0	0/0	0/0	0/0	2018-01-01	0/0	0/0	0/0	0/0	0/0	0/0	0/0	0/0	0/0	0/0	0/0	0/1	0/0	0/0	1	0	1	0	Not in range
28	10928284	DEL02696509	GAACACTTTTATTAAAAAAAAAAA	G	0/0	0/0	0/1	0/0	0/0	0/0	0/0	0/0	0/0	0/0	0/0	0/0	0/0	0/0	0/0	0/0	0/0	0/0	0/0	0/0	0/0	0/0	0/0	0/0	0/0	2018-01-01	0/0	0/0	0/0	0/0	0/0	0/0	0/0	0/0	0/0	0/0	0/0	0/1	0/0	0/0	1	0	1	0	Not in range
28	10932002	DEL02696512	TAAAAAAAAAAAAACATA	T	0/0	0/0	0/0	0/0	0/0	0/0	0/0	0/0	0/0	0/0	0/0	0/1	0/0	0/0	0/0	0/0	0/0	0/0	0/0	0/0	2018-01-01	0/0	0/0	0/0	0/0	0/0	0/0	0/0	0/0	0/0	0/1	0/0	0/0	2018-01-01	0/0	0/0	0/0	0/0	0/0	0/0	1	0	1	0	Not in range
28	10938529	DEL02696530	TTTTCTTTCTTTCTTTCTTTCTTTCTTTCTTTCTTTCTTTC	T	0/1	2018-01-01	2018-01-01	2018-01-01	2018-01-01	0/0	0/0	2018-01-01	0/0	2018-01-01	2018-01-01	2018-01-01	2018-01-01	0/0	0/0	2018-01-01	2018-01-01	2018-01-01	2018-01-01	2018-01-01	2018-01-01	2018-01-01	0/0	2018-01-01	0/0	2018-01-01	2018-01-01	2018-01-01	2018-01-01	0/1	0/1	2018-01-01	0/0	2018-01-01	0/1	2018-01-01	2018-01-01	0/1	0/1	2018-01-01	1	0	5	0	Not in range
28	10951424	DEL02696547	ACCCTGCATGGTTTAC	A	0/0	0/0	0/0	0/0	0/0	0/0	0/0	0/0	0/0	0/0	0/0	0/1	0/0	0/0	0/0	0/0	0/0	0/0	0/0	0/0	0/0	0/0	0/0	0/0	0/0	0/0	0/0	0/1	0/0	0/0	0/0	0/0	0/0	0/0	0/0	0/0	0/0	0/0	0/0	0/0	1	0	1	0	Not in range
28	10956406	DEL02696560	AGTGATTTTTTTTACCTTG	A	0/0	0/0	2018-01-01	2018-01-01	0/1	0/0	0/0	0/1	2018-01-01	0/0	0/1	2018-01-01	0/1	0/0	0/0	0/1	0/0	2018-01-01	0/0	0/0	2018-01-01	2018-01-01	0/0	0/1	0/0	0/0	2018-01-01	0/1	0/0	0/1	0/0	2018-01-01	2018-01-01	2018-01-01	0/0	0/0	0/1	0/1	2018-01-01	0/1	5	0	6	0	Not in range
28	10958530	DEL02696573	CTTTTTTTTTTTTTTAGAACTTTT	C	0/0	0/0	0/0	0/0	0/0	0/0	0/0	0/0	0/0	0/0	0/0	0/0	0/0	0/0	0/0	0/0	0/0	0/0	0/0	0/0	0/0	0/0	0/0	0/0	0/0	0/0	0/0	0/0	0/0	0/0	0/0	0/0	0/0	0/0	0/0	0/0	0/0	0/1	0/0	0/0	0	0	1	0	Not in range
28	10961311	INS02696582	A	ATACATCAATAAAATCTTTTTTTTTGTTTGTTTTTTTTTTTT	2018-01-01	2018-01-01	0/0	0/0	0/1	2018-01-01	2018-01-01	0/0	0/0	2018-01-01	0/1	0/0	0/1	2018-01-01	2018-01-01	0/0	2018-01-01	0/0	2018-01-01	2018-01-01	0/0	0/0	2018-01-01	0/0	2018-01-01	2018-01-01	0/0	0/1	2018-01-01	0/1	2018-01-01	0/0	0/0	0/0	2018-01-01	2018-01-01	0/0	0/0	0/0	0/1	3	0	3	0	Not in range
28	10962740	DEL02696590	TAAGAATGCCAGCATCCGGGATCCCTGGGTGGCGCAGTGGTTTGGCGCCTGCCTTTGGCCCAGGGCGCGATCCTGGAGACCCGGGATCGAATCCCATATCAGGCTCCCGGTGCATGGAGCCTGCTTCTCCCTCTGCCTGTGTCTCTGCCTCTCTCTCTCTCTCTGTGACTATCATAAATAAATAAAAATTAAAAAAAATAAAAAAAATAAAAAAA	T	0/0	0/0	0/0	0/0	0/0	0/0	0/0	0/0	0/0	0/0	0/0	0/0	0/0	0/0	0/0	0/1	0/0	0/0	0/0	0/0	0/0	0/0	0/0	0/0	0/0	0/0	0/0	0/0	0/0	0/0	0/0	0/0	0/0	0/0	0/0	0/0	0/0	0/1	0/0	0/0	1	0	1	0	Not in range
28	10962807	DEL02696592	CGATCCTGGAGACCCGGGATCG	C	0/0	0/0	0/0	0/0	0/0	0/0	0/0	0/0	0/0	0/0	0/1	0/0	0/0	0/1	0/0	0/0	2018-01-01	0/0	0/1	2018-01-01	0/0	0/0	2018-01-01	0/0	0/0	2018-01-01	0/0	0/1	2018-01-01	0/0	0/1	0/0	0/0	0/0	0/1	2018-01-01	0/0	0/0	0/0	0/1	3	0	4	0	Not in range
28	10968392	INS02696599	A	ATGAAATCAAATAATTTTTTTTTTTTTTTTT	0/0	0/0	0/0	0/0	0/0	0/0	0/0	0/0	0/0	0/0	0/0	0/0	0/0	0/0	0/0	0/0	0/0	0/0	0/0	0/0	0/0	0/0	0/0	0/0	0/0	0/0	0/0	0/0	0/0	0/0	0/0	0/0	0/0	0/0	0/0	0/0	0/0	0/1	0/0	0/0	0	0	1	0	Not in range
28	10968458	DEL02696600	ATCTTAAAGACTTTTATTTATTTATTTATTTTTTTAATTTTTATTTATTTATGATAGTCAGAGAGAGAGAGAGAGAGAGAGAGGCAGAGACACAGGCAGAGGGAGAAGCAGGCTCCATGCACCGGGAGCCCGACGTGGGATTCGATCCCGGGTCTCCAGGATCGCGCCCTGGGCCAAAGGCAGGCGCTAAACCACTGCGCCACCCAGGGATCCC	A	0/1	2018-01-01	0/1	2018-01-01	0/1	2018-01-01	2018-01-01	2018-01-01	2018-01-01	2018-01-01	2018-01-01	2018-01-01	0/1	2018-01-01	0/0	2018-01-01	0/0	2018-01-01	2018-01-01	2018-01-01	2018-01-01	0/1	2018-01-01	2018-01-01	0/0	2018-01-01	2018-01-01	2018-01-01	0/0	2018-01-01	0/1	2018-01-01	2018-01-01	2018-01-01	0/0	0/0	2018-01-01	2018-01-01	2018-01-01	0/1	4	0	3	0	Not in range
28	10972211	DEL02696605	CTTTATTTATTTATTTATTTATTTATTTATTTATTTA	C	0/0	0/0	0/0	0/0	0/0	2018-01-01	2018-01-01	0/0	0/0	0/0	0/0	0/0	0/0	0/1	0/0	0/0	0/0	0/0	0/0	0/0	0/0	0/0	0/0	0/0	0/0	0/0	0/0	0/0	0/0	0/0	0/0	0/0	0/0	0/0	0/0	0/0	0/0	0/0	0/0	0/0	1	0	0	0	Not in range
28	10972747	DEL02696608	GCCATCTTTTTCTGAAAAAGC	G	0/1	0/1	0/0	0/0	0/0	2018-01-01	2018-01-01	0/0	0/0	2018-01-01	0/1	0/0	0/0	0/1	0/0	0/0	0/0	0/0	2018-01-01	0/0	0/0	0/0	0/0	0/0	0/0	2018-01-01	0/0	0/1	0/0	0/1	0/0	0/0	0/0	0/0	0/0	0/0	0/0	0/0	0/0	0/0	4	0	2	0	Not in range
28	10975932	DEL02696620	CTCCATGTTTTTATTTATTTATTTTTTTTTTATTTTTTATTTTTTTTAATTTTTATTTATTTATGATAGTCACACAGAGAGAGAGGCAGAGACATAGGCAGAGGGAGAAGCAGGCTCCATGCACCAGGAGCCCGATGTGGGATTCGATCTTGGGTCTCCAGGATCACGGCCTGGAGCCAAAGGCAGGCGCCAAACCACTGCGCCACCCAGGGATCCCTGTA	C	2018-01-01	2018-01-01	0/1	0/0	0/1	2018-01-01	2018-01-01	0/0	0/0	2018-01-01	0/1	0/0	0/1	0/1	2018-01-01	0/0	2018-01-01	0/0	2018-01-01	0/0	0/0	0/1	0/0	0/0	2018-01-01	2018-01-01	0/0	0/1	2018-01-01	0/1	0/1	0/0	0/0	0/0	2018-01-01	2018-01-01	0/0	0/1	0/0	0/1	5	0	6	0	Not in range
28	10985273	INS02696632	C	CTGTGTGTGTGTGTGTGTGTGTGTGTGTG	2018-01-01	2018-01-01	0/1	0/0	0/1	2018-01-01	2018-01-01	0/0	0/0	2018-01-01	0/1	0/0	0/1	0/1	2018-01-01	0/0	2018-01-01	0/0	2018-01-01	0/0	0/0	0/1	0/0	0/0	2018-01-01	2018-01-01	0/0	0/1	2018-01-01	0/1	0/1	0/0	0/0	0/0	2018-01-01	2018-01-01	0/0	0/1	0/0	0/1	5	0	6	0	Not in range
28	10996877	DEL02696651	CGTGTGTGTGTGTGTGT	C	0/0	0/0	0/1	2018-01-01	0/1	0/0	0/0	0/0	2018-01-01	0/0	0/1	0/1	0/1	0/1	0/0	0/0	0/0	0/1	0/0	2018-01-01	2018-01-01	0/0	2018-01-01	0/0	2018-01-01	0/0	0/1	0/1	0/0	0/1	0/1	0/0	2018-01-01	0/0	0/0	0/1	0/0	0/0	2018-01-01	0/0	7	0	5	0	Not in range
28	11003093	DEL02696660	GAATTAATTAGGGGGATCCCTGGGTGGCGCAGAGGTTTGGCGCCTGCCTTTGGCCCAGGGCGTGATCCTGGAGACCCGGGATCGAATCCCACATCGGGCTCCCGGTGCATGGAGCCTGCTTCTCCCTCTGCCTGTGTCTCTACGCCTCTCTCTCTCTCTGTGACTATCATAAATAAATAAAAAATAAATAAATAAATAAATAAATTAATTAATT	G	0/0	0/0	0/1	0/0	0/0	0/0	0/0	0/0	0/0	0/0	0/0	0/0	0/1	0/0	0/1	0/0	0/0	0/0	0/1	0/0	0/0	0/1	0/0	0/0	0/0	2018-01-01	0/0	0/0	0/0	0/0	0/0	0/0	0/0	0/0	0/0	0/0	0/0	0/0	0/0	0/0	4	0	1	0	Not in range
28	11006117	INV02696666	A	<INV>	0/0	0/0	0/0	0/0	0/0	0/0	0/0	0/0	0/0	0/0	0/0	0/0	0/0	0/0	0/0	0/0	0/0	0/0	0/0	0/0	0/0	0/0	0/0	0/0	0/0	0/0	0/0	0/0	0/0	0/0	0/0	0/0	0/0	0/0	0/0	0/0	0/0	0/1	0/0	0/0	0	0	1	0	Not in range
28	11032293	DEL02696710	AGGGTGAGTCTTTCTTTTTTTTTTTTTTATTTATTTATTTATTTATTTATGATAGTCACAGAGAGAGAGAGAGAGAGAGAGGCAGAGACATAGGCAGAGGGAGAAGCAGGCTCCATGCACCGGGAGCCCGATGTGGGATTCGATCCCGGGTCTCCAGGATCGCGCCCTGGGCCAAAGGCAGGCGCCAAACCGCTGCGCCACCCAGGGATCCCCT	A	2018-01-01	0/1	0/1	0/0	0/0	2018-01-01	2018-01-01	0/1	0/0	2018-01-01	0/1	0/0	0/1	0/1	0/1	2018-01-01	2018-01-01	0/0	2018-01-01	0/0	0/0	2018-01-01	0/0	0/1	0/0	2018-01-01	0/1	0/1	2018-01-01	0/1	0/1	0/0	0/0	0/0	0/1	0/1	0/0	2018-01-01	0/0	0/1	7	0	8	0	Not in range
28	11038070	DEL02696722	TCCAGGTCTCCCACTTCTTTTTTTTTTTTTTTTTTTTTAAATTTTATTTATTTATGATAGTCACAGAGAGAGAGAGAGAGGCAGAGACACAGGAAGAGGGAGAAGCAGGCTCCATGCACCGGGAGCCTGACGTGGGATTCGATCCTGGGTCTCCAGGATCGCGCCCTGGGCCAAAGGCAGGCGCCAAACCGCTGCGCCACCCAGGGATCC	T	2018-01-01	0/1	0/1	0/0	0/0	2018-01-01	2018-01-01	0/1	0/0	0/0	0/1	0/0	0/1	0/1	0/1	2018-01-01	2018-01-01	0/0	2018-01-01	0/0	0/0	2018-01-01	0/0	0/1	0/0	2018-01-01	0/1	0/1	2018-01-01	0/1	0/1	0/0	0/0	0/0	0/1	0/1	0/0	2018-01-01	0/0	0/1	7	0	8	0	Not in range
28	11052872	BND02696755	T	[CHR17	0/1	0/1	0/1	0/1	0/1	0/1	0/1	0/0	0/1	0/1	0/1	0/1	0/1	0/1	0/1	0/1	0/1	0/1	0/1	0/1	0/1	0/1	0/1	0/1	0/1	0/1	0/1	0/1	0/1	0/1	0/1	0/1	0/1	0/1	0/1	0/1	0/1	0/1	0/1	0/1	19	0	20	0	Not in range
28	11052898	BND02696756	C	C]CHR17	0/1	0/0	0/0	0/0	0/1	0/1	0/0	0/0	0/0	0/0	0/1	0/0	0/0	0/1	0/1	0/1	0/1	0/1	0/1	0/1	0/1	0/1	0/0	0/1	0/0	0/0	0/0	0/0	0/1	0/1	0/1	0/0	0/1	0/0	0/1	0/1	0/1	0/0	0/1	0/1	11	0	12	0	Not in range
28	11068620	DEL02696777	TCTCTAAGAGGTTTTTATTTTTATTTTTATTTTTTTTTTAATTTTTTTTTATTTATTTATGATAGTCACAGAGAGAGAGAGAGGCAGAGACACAGGCAGAGGGAGAAGCAGGCTCCATGCACCAGGAGCCCGACGCGGGATTCGATCCCGGGTCTCCAGGATCGCGCCCTGGGCCAAAGGCAGGCGCCAAACCGCTGCGCCACCCAGGGATCC	T	2018-01-01	0/0	0/1	0/0	0/0	0/0	0/0	0/0	0/0	0/0	0/0	0/0	0/1	0/0	0/1	2018-01-01	2018-01-01	0/0	0/0	0/0	0/0	0/1	0/0	0/0	0/0	2018-01-01	0/0	0/0	0/0	0/0	0/1	2018-01-01	0/0	0/0	0/1	0/1	0/0	0/1	0/0	0/0	3	0	5	0	Not in range
28	11068942	DEL02696778	GCCCTGGTGTAGGCTTAGAA	G	0/0	0/0	0/0	0/0	0/0	0/0	0/0	0/0	0/0	0/0	0/0	0/0	0/0	0/0	0/0	0/1	0/0	0/0	0/0	0/0	0/0	0/0	0/0	0/0	0/0	0/0	0/0	0/0	0/0	0/0	0/0	0/0	0/0	0/0	0/0	0/0	0/0	0/0	0/0	0/0	1	0	0	0	Not in range
28	11069630	DEL02696780	GCTGGCAAGTGCCTGGGGC	G	0/1	0/0	0/1	0/0	0/0	0/0	0/0	0/0	0/0	0/0	0/0	0/0	0/1	0/0	0/0	2018-01-01	2018-01-01	0/0	0/0	0/0	0/0	0/1	0/0	0/0	0/0	2018-01-01	0/0	0/0	0/0	0/0	0/0	2018-01-01	0/0	0/0	0/0	0/1	0/0	0/1	0/0	0/0	3	0	3	0	Not in range
28	11074672	DEL02696799	GCGATGGTGACTTTTGGGGTAA	G	0/0	2018-01-01	0/1	2018-01-01	2018-01-01	0/0	0/0	0/1	2018-01-01	2018-01-01	0/1	2018-01-01	0/1	0/1	0/1	0/1	0/0	2018-01-01	0/0	2018-01-01	2018-01-01	0/0	2018-01-01	0/0	2018-01-01	0/0	0/1	0/1	0/0	0/1	0/1	0/0	2018-01-01	2018-01-01	0/1	0/1	2018-01-01	0/0	2018-01-01	0/1	7	0	7	0	Not in range
28	11075721	DEL02696801	AAAGATTTTATTTTATTTTATTTATTTATTTTTTTTAATTTTTATTTATTTATGATAGGCACACAGTGAGAGAGAGAGAGGCAGAGACACAGGCAGAGGGAGAAGCAGGCTCCATGCACCGGGAGCCTGACGTGGGATTCGATCCTGGGTCTCCAGGATCGCGCCCTGGGCCAAAGGCAGGCGCCAAACCGCTGCGCCACCCAGGAATCCC	A	0/0	0/0	0/0	0/0	0/0	0/0	0/0	0/0	0/0	0/0	0/0	0/0	0/0	0/0	0/1	0/0	0/0	0/0	0/0	0/0	0/0	0/0	0/0	0/1	0/0	0/0	0/0	0/0	0/0	0/0	0/0	0/0	0/0	0/0	0/0	0/0	0/0	0/0	0/0	0/0	1	0	1	0	Not in range
28	11078812	DEL02696806	CGGAGGGAGGGTGACTGGCCCG	C	0/0	0/0	0/0	0/0	0/0	0/0	0/0	0/0	0/0	0/0	0/0	0/0	0/1	0/0	0/0	0/1	0/0	0/0	0/0	0/0	0/0	0/0	0/0	0/0	0/0	0/0	0/0	0/0	0/0	0/0	0/0	0/0	0/0	0/0	0/0	0/0	0/0	0/0	0/0	0/0	2	0	0	0	Not in range
28	11079493	INS02696807	A	AATGAGTGCGTGTGCATTCAGTGTAT	0/0	0/0	0/0	0/0	0/0	2018-01-01	0/0	0/1	0/0	0/0	0/0	0/0	0/0	0/1	0/0	0/0	0/0	0/0	2018-01-01	0/0	0/0	2018-01-01	0/0	0/1	0/0	0/0	0/1	0/0	2018-01-01	0/1	0/0	0/0	0/0	0/0	0/0	0/0	0/0	0/1	0/0	0/1	2	0	5	0	Not in range
28	11084695	DEL02696815	TAAGATTTTATTTATTTGAGGGGATCCCTGGGTGGCGCAGCGGTTTGGCGCCTGCCTTTGGCCCAGGGCGCGATCCTGGAGACCCGGGATCGAATCCCACGTCGGGCTCCCGGTGCATGGAGCCTGCTTCTCCCTCTGCCTGTGTCTCTGCCTCTCTCTCTCTCTCTCTCTCTGTGACTATCATAAATAAATAAAAATTAAAAAAAAAA	T	2018-01-01	2018-01-01	2018-01-01	2018-01-01	2018-01-01	0/0	2018-01-01	0/1	2018-01-01	2018-01-01	2018-01-01	2018-01-01	0/1	0/1	2018-01-01	0/1	2018-01-01	2018-01-01	0/0	2018-01-01	2018-01-01	0/0	2018-01-01	0/1	2018-01-01	2018-01-01	0/1	2018-01-01	0/0	0/1	2018-01-01	2018-01-01	2018-01-01	2018-01-01	2018-01-01	2018-01-01	2018-01-01	0/1	2018-01-01	0/1	4	0	5	0	Not in range
28	11108527	DEL02696860	TAAAGCTCGGACGAGGGATCCCTGGGTGGCGCAGCGGTTTGGCGCCTGCCTTTGGCCCAGGGCGTGATCCTGGAGACCCAGGATTGAATCCCACATCAGGCTCCCGGTGCATGGAGCCTGCTTCTCCCTCTGCCTGTGTCTCTGCCTCTCTCTCTCTCTCTCTGTGACTATCATAAATAAATAAAAATTAAAAAAAAAAAAAAAAAAAAAAAA	T	2018-01-01	2018-01-01	2018-01-01	2018-01-01	0/1	2018-01-01	2018-01-01	0/1	2018-01-01	2018-01-01	2018-01-01	0/1	2018-01-01	2018-01-01	0/1	2018-01-01	2018-01-01	0/1	2018-01-01	2018-01-01	2018-01-01	2018-01-01	2018-01-01	0/1	2018-01-01	2018-01-01	2018-01-01	2018-01-01	2018-01-01	0/1	2018-01-01	2018-01-01	2018-01-01	0/0	0/1	2018-01-01	0/0	2018-01-01	2018-01-01	0/1	5	0	4	0	Not in range
28	11111378	INS02696862	T	TGCCAGTGGTCCCTGGGCCCCTCTTAGAGAA	0/0	0/0	0/0	0/0	0/1	0/0	0/0	0/0	0/0	0/0	0/0	0/1	0/0	0/0	0/0	0/0	0/0	0/0	0/0	0/0	0/0	0/0	0/0	0/0	0/0	0/0	0/0	0/0	0/0	0/0	0/0	0/0	0/0	2018-01-01	0/1	0/0	2018-01-01	0/0	0/0	0/1	2	0	2	0	Not in range
28	11123933	DEL02696878	GTCAACCATCCAATGCA	G	0/1	0/0	0/0	0/0	0/1	0/0	2018-01-01	0/1	0/0	0/0	0/1	0/1	0/0	0/0	0/0	0/0	0/0	0/0	0/0	0/0	0/0	2018-01-01	0/0	0/1	0/0	0/0	0/1	0/1	2018-01-01	0/1	0/0	2018-01-01	0/0	2018-01-01	0/1	0/1	2018-01-01	0/1	0/0	2018-01-01	5	0	7	0	Not in range
28	11124663	DEL02696879	AGGTGTCGCTATCTGCT	A	0/1	0/0	0/1	0/0	0/1	0/0	2018-01-01	0/1	0/0	0/0	0/1	0/0	0/0	0/0	0/0	0/0	0/0	0/0	0/0	0/0	0/0	2018-01-01	0/0	0/1	0/0	2018-01-01	0/1	0/1	2018-01-01	0/1	0/0	2018-01-01	0/0	2018-01-01	0/1	0/1	2018-01-01	2018-01-01	0/0	2018-01-01	5	0	6	0	Not in range
28	11142236	INS02696905	T	TTAACATAACATAACATAACA	2018-01-01	2018-01-01	2018-01-01	2018-01-01	2018-01-01	2018-01-01	2018-01-01	0/0	2018-01-01	2018-01-01	2018-01-01	2018-01-01	0/1	2018-01-01	2018-01-01	0/1	-1/-1	0/1	0/1	2018-01-01	2018-01-01	0/0	2018-01-01	0/1	2018-01-01	2018-01-01	2018-01-01	2018-01-01	2018-01-01	2018-01-01	2018-01-01	0/1	2018-01-01	2018-01-01	2018-01-01	2018-01-01	2018-01-01	0/0	2018-01-01	2018-01-01	4	0	2	0	Not in range
28	11142267	INS02696906	T	TAACATAACATAACATAACAC	2018-01-01	2018-01-01	2018-01-01	2018-01-01	2018-01-01	2018-01-01	2018-01-01	0/0	2018-01-01	2018-01-01	2018-01-01	2018-01-01	0/1	2018-01-01	2018-01-01	0/1	-1/-1	0/1	0/1	2018-01-01	2018-01-01	0/0	2018-01-01	0/1	2018-01-01	2018-01-01	2018-01-01	2018-01-01	2018-01-01	2018-01-01	2018-01-01	0/1	2018-01-01	2018-01-01	2018-01-01	2018-01-01	2018-01-01	0/0	2018-01-01	2018-01-01	4	0	2	0	Not in range
28	11219205	DEL02697037	TAGAAATGACACCTAAGAAAAAAAAAAAAAAAAAAA	T	0/1	0/1	0/1	0/0	0/1	0/0	2018-01-01	0/1	2018-01-01	2018-01-01	0/1	0/1	0/0	0/1	0/1	0/0	2018-01-01	0/1	2018-01-01	2018-01-01	0/0	2018-01-01	2018-01-01	0/1	2018-01-01	2018-01-01	2018-01-01	0/1	2018-01-01	0/1	2018-01-01	2018-01-01	0/0	0/0	2018-01-01	0/1	0/1	2018-01-01	2018-01-01	0/1	10	0	6	0	Not in range
28	11253083	DEL02697097	AAATGTGTGAATGGATGCACACATGCCTGAATGGTTGTTTCACATCTCCCTGGC	A	0/1	0/0	0/0	0/0	0/0	0/0	0/0	0/1	0/0	0/0	0/0	0/0	0/0	0/0	0/0	0/1	0/0	0/0	0/0	0/0	0/0	0/0	0/0	0/1	0/0	0/0	0/0	0/0	0/0	0/0	0/0	0/0	0/0	0/0	0/0	0/0	0/0	0/0	0/0	0/0	3	0	1	0	Not in range
28	11281179	DEL02697159	GGCTGGCCATGGCCAGCCAC	G	0/0	0/0	0/0	0/0	0/0	0/0	0/0	0/0	0/0	0/0	0/0	0/0	0/0	0/0	0/0	0/0	0/0	0/0	0/0	0/0	0/0	0/0	0/0	0/0	0/0	0/0	0/0	0/0	0/0	0/0	0/0	0/1	0/0	0/0	0/0	0/0	0/0	0/0	0/0	0/0	0	0	1	0	Not in range
28	11323803	BND02697241	T	T[CHR19	0/0	0/0	0/0	0/0	0/0	0/0	0/0	0/0	0/0	0/0	0/0	0/0	0/0	0/0	0/0	0/0	0/0	0/0	0/0	0/0	0/0	0/0	0/0	0/1	0/0	0/0	0/0	0/0	0/0	0/0	0/1	0/1	0/0	0/0	0/1	0/0	0/0	0/0	0/0	0/0	0	0	4	0	Not in range
28	11326114	INS02697249	A	ACAGACATATCATTTTTTTTTTTTTTTAATTTTTTTTTTT	0/0	0/0	0/1	2018-01-01	0/1	0/0	2018-01-01	0/0	2018-01-01	2018-01-01	2018-01-01	0/1	0/0	0/1	0/0	0/0	0/0	0/1	0/1	2018-01-01	2018-01-01	2018-01-01	2018-01-01	0/1	2018-01-01	0/0	0/1	2018-01-01	0/0	2018-01-01	0/1	0/0	0/0	2018-01-01	0/0	2018-01-01	2018-01-01	2018-01-01	2018-01-01	0/1	6	0	4	0	Not in range
28	11326122	INS02697250	A	ATCATTTTTTTTTTTTTTTAATTTTTTTTTTTCAGACATT	0/0	0/0	0/1	2018-01-01	0/1	0/0	2018-01-01	0/0	2018-01-01	2018-01-01	2018-01-01	0/1	0/0	0/1	0/0	0/0	0/0	0/1	0/1	2018-01-01	2018-01-01	2018-01-01	2018-01-01	0/1	2018-01-01	0/0	0/1	2018-01-01	0/0	2018-01-01	0/1	0/0	0/0	2018-01-01	0/0	2018-01-01	2018-01-01	2018-01-01	2018-01-01	0/1	6	0	4	0	Not in range
28	11329782	DEL02697258	GGGAGAATCAAGCTCCAT	G	0/0	0/0	0/0	0/0	0/0	0/0	0/0	0/0	0/0	0/0	0/0	0/0	0/0	0/0	0/1	0/0	0/0	0/0	0/0	0/0	0/0	0/0	0/0	0/1	0/0	0/0	0/0	0/0	0/0	0/0	0/1	0/1	0/0	0/0	0/1	0/0	0/0	0/0	0/0	0/0	1	0	4	0	Not in range
28	11329973	DEL02697263	GTATATATATATATATATATATATATATA	G	0/1	0/0	0/0	0/0	0/0	0/0	0/0	0/1	0/0	0/0	0/0	0/0	0/0	0/0	0/0	0/1	0/1	0/0	0/0	0/0	0/0	0/0	0/0	0/0	0/0	0/0	0/0	0/0	0/0	0/0	0/0	0/0	0/1	0/0	0/0	0/0	0/0	0/0	0/0	0/0	4	0	1	0	Not in range
28	11329994	DEL02697264	TATATATATATATATATATATATGG	T	0/1	0/0	0/0	0/0	0/0	0/0	0/0	0/0	0/0	0/0	0/0	0/0	0/0	0/0	0/0	0/0	0/0	0/0	0/0	0/0	0/0	0/0	0/0	0/0	0/0	0/0	0/0	0/0	0/0	0/0	0/0	0/0	0/0	0/0	0/0	0/0	0/0	0/0	0/0	0/0	1	0	0	0	Not in range
28	11444296	DEL02697476	TAAAAAATTTTATAGGGATCCCTGGGTGGCGCAGCGGTTTAGCGCCTGCCTTTGGCCCAGGGCACGATCCTGGAGACCCAGGATCGAATCCCACATCGGGCTCCCGGTGCATGGAGCCTGCTTCTCCCGGTGCATGGAGCCTGCTTCTCCCTCTGCCTGTGTCTCTGCCTCTCTCTCTCTCTCTCTGTGACTATCATAAATAAATAAAAATTTAAAAAAAAAAAAAA	T	2018-01-01	2018-01-01	2018-01-01	2018-01-01	2018-01-01	0/0	2018-01-01	0/1	0/0	2018-01-01	2018-01-01	2018-01-01	0/1	2018-01-01	2018-01-01	0/1	2018-01-01	2018-01-01	2018-01-01	2018-01-01	2018-01-01	2018-01-01	2018-01-01	2018-01-01	2018-01-01	2018-01-01	0/1	2018-01-01	0/0	2018-01-01	2018-01-01	2018-01-01	2018-01-01	2018-01-01	2018-01-01	2018-01-01	2018-01-01	2018-01-01	2018-01-01	0/1	3	0	2	0	Not in range
28	11473181	DEL02697526	TACCACATAAAGAGTGGACCCTAAAAGGGGGAAGCAGGTTTAGGTGATAAAGAGATCACCAAGGTGACATACACCAAAGTGAGAAACACACACACCAGGGAAAGTCCATGGTGCAGCATCAGGGGAAAGGAGATGTTAAGTGACAGTACGAGGTCGGGCAGAAACAGTAGTGTTCCCTTCCATGGGTCCC	T	0/0	0/0	0/0	0/0	0/0	0/0	0/0	0/0	0/0	0/0	0/0	0/0	0/0	0/0	0/0	0/1	0/0	0/0	0/0	0/0	0/0	0/0	0/0	0/0	0/0	0/0	0/0	0/0	0/0	0/0	0/0	0/0	0/0	0/0	0/0	0/0	0/0	0/0	0/0	0/0	1	0	0	0	Not in range
28	11492114	DEL02697557	GCAGGGAACAGCAACACTCCTA	G	0/0	0/0	0/1	0/0	0/0	0/0	0/0	0/0	0/0	0/0	0/0	0/0	0/0	0/0	0/0	0/0	0/0	0/0	0/0	0/0	0/0	0/0	0/0	0/0	0/0	2018-01-01	0/0	0/0	0/0	0/0	0/0	0/0	0/0	0/0	0/0	0/0	0/0	0/0	0/0	0/0	1	0	0	0	Not in range
28	11515996	DEL02697592	GTGGAAGTAGACGCAGTAAATGGGTAGCTTCCTGGCCTTTGGCTGGTGCTAATTAGCAATCAAGGTCAAAGCTGAACTCAATGTTCCATAATAAATTATGGTATATCCTTACAAGAGAATATTAGGCAGCTATTTAAAATAATGTTTTCAATGAATTTCAATGACAGCAAGATAAGATGCTCATGACATGAATTGAAATAGAGATGTAAAACCCACAGACAGAATATAGAATATGATCCAAATCATCTAAAAGACTATTTGGAAATTGTGTAAA	G	0/0	0/0	0/0	0/0	0/0	0/0	0/0	0/0	0/0	0/0	0/0	0/0	0/0	0/0	0/0	0/0	0/0	0/0	0/0	0/0	0/0	0/0	0/0	0/0	0/0	0/0	0/0	0/0	0/0	0/0	0/0	0/1	0/0	0/0	0/0	0/0	0/0	0/0	0/0	0/0	0	0	1	0	Not in range
28	11562517	DEL02697658	CTCTCTTAAATAAAATCTTTTTTTTTTTTTTTTTTTTTTTTTTT	C	0/1	0/1	2018-01-01	2018-01-01	2018-01-01	0/0	2018-01-01	0/1	0/0	2018-01-01	2018-01-01	2018-01-01	0/1	0/1	0/1	0/1	2018-01-01	2018-01-01	0/1	2018-01-01	2018-01-01	2018-01-01	0/0	2018-01-01	2018-01-01	2018-01-01	0/1	0/0	0/0	2018-01-01	0/1	0/0	2018-01-01	2018-01-01	2018-01-01	0/1	2018-01-01	0/1	2018-01-01	0/1	8	0	5	0	Not in range
28	11578248	DEL02697693	ACTGTTTTTTTCTTTTATTTTCTTTTATTTTATTTTTTAATTTTTATTTATTTGTGATAGTCACAGAGAGAGAGAGAGAATGAGGCAGAGAGAGAAGCAGGCTCCATGCACCAGGAGCCCGATGTGGGATTCGATCCCGGGTCTCCAGGATCGCGCCCTGGGCCAAAGGCAGGCGCCAAACCGCTGCGCCACCCAGGGATCC	A	2018-01-01	2018-01-01	2018-01-01	2018-01-01	2018-01-01	0/0	2018-01-01	0/1	2018-01-01	2018-01-01	2018-01-01	2018-01-01	0/1	2018-01-01	2018-01-01	0/1	2018-01-01	2018-01-01	0/1	2018-01-01	2018-01-01	2018-01-01	2018-01-01	2018-01-01	2018-01-01	0/0	0/1	0/1	0/0	2018-01-01	0/1	2018-01-01	2018-01-01	2018-01-01	2018-01-01	2018-01-01	2018-01-01	2018-01-01	2018-01-01	0/1	4	0	4	0	Not in range
28	11604757	DEL02697752	ATGAAGAAATGGAGACTGTTT	A	0/0	2018-01-01	0/0	2018-01-01	0/0	0/0	2018-01-01	0/0	0/0	2018-01-01	0/1	0/0	0/0	0/1	0/0	0/1	0/0	0/0	0/0	0/1	2018-01-01	2018-01-01	0/0	0/1	0/0	2018-01-01	0/1	0/1	0/0	0/1	0/0	2018-01-01	0/0	0/0	0/1	2018-01-01	0/1	2018-01-01	0/0	0/1	4	0	7	0	Not in range
28	11615940	DEL02697782	CTTGGTATTTGAATTTTTTTTTTTTTTTTTTTTTT	C	2018-01-01	2018-01-01	0/1	0/0	0/0	0/0	0/0	0/0	0/0	2018-01-01	0/0	0/0	0/0	0/1	0/0	0/0	0/0	0/0	0/0	0/0	0/0	0/0	0/0	0/0	0/0	2018-01-01	0/0	0/1	0/0	0/1	0/0	0/0	0/0	0/0	2018-01-01	0/1	0/0	0/0	0/0	0/0	2	0	3	0	Not in range
28	11615953	DEL02697783	TTTTTTTTTTTTTTTTTTTTTTTTGGTATTTGAA	T	2018-01-01	2018-01-01	0/1	0/0	0/0	0/0	0/0	0/0	0/0	2018-01-01	0/0	0/0	0/0	0/1	0/0	0/0	0/0	0/0	0/0	0/0	0/0	0/0	0/0	0/0	0/0	2018-01-01	0/0	0/1	0/0	0/1	0/0	0/0	0/0	0/0	2018-01-01	0/1	0/0	0/0	0/0	0/0	2	0	3	0	Not in range
28	11628696	DEL02697813	CTTTATCATATTCTTTATTCTCT	C	0/0	0/0	0/1	0/0	0/1	0/0	0/0	0/0	0/0	0/0	0/0	0/1	0/1	0/0	0/1	0/0	0/0	2018-01-01	0/1	0/0	0/0	0/0	0/0	0/1	2018-01-01	0/0	0/0	0/0	0/0	0/0	0/0	0/0	0/0	0/0	0/0	0/0	0/1	0/0	2018-01-01	0/0	6	0	2	0	Not in range
28	11634945	INS02697828	A	AAGAACCTCTTATTGAAGAACC	0/0	0/0	0/0	0/0	0/0	0/0	0/0	0/0	0/0	0/0	0/0	0/1	0/0	0/1	0/0	0/0	0/0	0/0	0/0	0/0	0/0	0/0	0/0	0/0	0/0	0/0	0/0	0/0	0/0	0/0	0/1	0/0	0/0	0/0	0/0	0/0	0/0	0/1	0/0	0/0	2	0	2	0	Not in range
28	11662480	DEL02697867	ACTGTGAGCTACACTGAC	A	0/0	2018-01-01	0/0	0/0	2018-01-01	0/0	0/0	0/0	0/0	2018-01-01	0/1	0/0	0/0	0/0	0/0	0/1	2018-01-01	0/0	0/0	2018-01-01	0/0	0/0	0/0	0/1	0/0	2018-01-01	0/0	0/0	0/0	0/1	0/0	0/0	2018-01-01	0/0	0/1	0/1	0/0	0/0	0/0	0/0	2	0	4	0	Not in range
28	11667281	DEL02697874	TACGTACACACACATACAC	T	2018-01-01	2018-01-01	2018-01-01	0/0	2018-01-01	0/0	0/0	0/1	2018-01-01	2018-01-01	0/1	2018-01-01	0/1	2018-01-01	2018-01-01	0/1	2018-01-01	2018-01-01	0/1	2018-01-01	0/0	0/1	2018-01-01	2018-01-01	2018-01-01	2018-01-01	0/0	0/1	0/0	0/1	2018-01-01	0/1	2018-01-01	0/0	2018-01-01	0/1	0/1	0/1	2018-01-01	0/0	5	0	7	0	Not in range
28	11690556	INS02697921	A	ACAAAGTAGTGTCATC	0/0	0/1	0/0	0/0	0/0	0/0	2018-01-01	0/0	0/0	0/0	0/1	0/0	0/0	0/0	0/0	0/0	0/0	0/0	0/0	0/0	2018-01-01	0/0	0/0	0/0	0/0	0/0	0/1	0/0	0/0	0/0	0/0	0/1	0/0	0/0	0/1	0/1	0/1	0/0	0/0	0/1	2	0	6	0	Not in range
28	11693427	INS02697926	T	TAAATTCTAGCTAGAAAAAAAA	0/0	0/0	0/0	0/0	0/0	0/0	0/0	0/0	0/0	0/0	0/0	0/0	0/0	0/1	0/0	0/0	0/0	0/0	0/0	0/0	0/0	0/1	2018-01-01	0/0	0/0	0/0	0/0	0/1	0/0	0/0	0/1	0/1	0/0	0/0	0/0	0/0	0/0	0/1	0/0	0/0	1	0	5	0	Not in range
28	11735701	DEL02698016	TAATGTCACTAAGTTTTG	T	0/0	0/0	0/0	0/0	0/0	0/0	0/0	0/0	0/0	0/0	0/0	0/0	0/0	0/0	0/0	0/0	0/0	0/0	0/0	0/0	0/0	0/0	0/0	0/0	0/0	0/0	0/0	0/0	0/0	0/0	0/0	0/0	0/0	0/0	0/1	0/0	0/0	0/0	0/0	0/0	0	0	1	0	Not in range
28	11739571	DEL02698023	TAAAAATTAAAAAAAAACTTAAAAAA	T	2018-01-01	2018-01-01	0/1	2018-01-01	2018-01-01	0/0	2018-01-01	0/1	2018-01-01	2018-01-01	0/1	0/1	0/1	2018-01-01	2018-01-01	0/1	2018-01-01	2018-01-01	0/1	2018-01-01	2018-01-01	0/1	2018-01-01	2018-01-01	2018-01-01	2018-01-01	2018-01-01	0/1	0/0	0/1	2018-01-01	2018-01-01	2018-01-01	2018-01-01	2018-01-01	2018-01-01	2018-01-01	0/1	2018-01-01	2018-01-01	7	0	4	0	Not in range
28	11739579	DEL02698025	AAAAAAAAACTTAAAAAAAAAAATT	A	0/1	0/1	0/1	2018-01-01	0/0	0/0	0/0	0/0	0/0	2018-01-01	0/0	0/1	0/0	0/0	0/0	0/0	0/0	2018-01-01	0/1	0/0	0/0	0/0	0/0	0/1	2018-01-01	0/0	0/1	0/0	0/0	0/0	0/0	2018-01-01	0/0	0/0	0/0	0/0	0/1	0/0	2018-01-01	0/1	5	0	4	0	Not in range
28	11759633	INS02698073	T	TAGATTAGATAGATAGATAGATAGATAGA	0/1	0/1	0/0	0/0	0/0	0/0	0/0	0/0	2018-01-01	2018-01-01	0/0	0/0	0/0	0/1	0/1	0/0	0/0	0/0	0/0	0/0	0/0	0/1	2018-01-01	0/0	0/0	2018-01-01	0/0	0/0	0/0	0/0	2018-01-01	0/0	0/0	0/0	0/0	0/0	0/0	0/0	0/0	0/0	4	0	1	0	Not in range
28	11759672	DEL02698074	TATATACATTGTATATATGTG	T	0/0	0/1	0/0	0/0	0/0	0/0	0/0	0/0	0/0	0/0	0/0	0/0	0/0	0/1	0/0	0/0	0/0	0/0	0/0	0/0	0/0	0/0	0/0	0/0	0/0	0/0	0/0	0/0	0/0	0/0	0/1	0/0	0/0	0/0	0/0	0/0	0/0	0/0	0/0	0/0	2	0	1	0	Not in range
28	11764244	DEL02698087	TAAAAATCAGGAGGCTGGGATCCCTGGGTGGCGCAGCGGTTTGGCGCCTGCCTTTGGCACAGGGCGCGATCCTGGAGACCCGGGATCGAATCCCACGTCGGGCTCCCAGTGCATGGAGCCTGCTTCTCCCTCTGCCTGTGTCTCTGCCTCTCTCTCTCTCTCTCTCTCTCTCTGTGACTATCATAAATAAATAAAAATTTAAAAAAAAAAAAAAAAAAAAAAAAAAAA	T	2018-01-01	2018-01-01	2018-01-01	2018-01-01	2018-01-01	0/0	2018-01-01	0/1	2018-01-01	2018-01-01	0/1	2018-01-01	0/1	2018-01-01	2018-01-01	0/1	2018-01-01	2018-01-01	0/1	2018-01-01	2018-01-01	2018-01-01	2018-01-01	0/1	2018-01-01	2018-01-01	2018-01-01	0/1	2018-01-01	0/1	2018-01-01	2018-01-01	2018-01-01	2018-01-01	2018-01-01	2018-01-01	2018-01-01	2018-01-01	2018-01-01	2018-01-01	5	0	3	0	Not in range
28	11765463	INS02698091	T	TATTATTTTTTATTTTATTATTTCATTAAATTATTTTA	0/1	0/1	0/0	0/0	0/0	0/0	0/0	0/0	0/0	0/0	0/0	0/0	0/0	0/1	0/0	0/0	0/0	0/0	0/0	0/0	0/0	0/0	0/0	0/0	0/0	0/0	0/0	0/0	0/0	0/0	0/1	0/0	0/0	0/0	0/0	0/0	0/0	0/0	0/0	0/0	3	0	1	0	Not in range
28	11777393	DEL02698116	GTCGAGGAATGTTCCCTCTATC	G	2018-01-01	2018-01-01	2018-01-01	2018-01-01	0/0	0/0	2018-01-01	0/0	2018-01-01	2018-01-01	0/1	0/1	0/1	0/0	2018-01-01	0/0	0/0	2018-01-01	0/1	0/0	2018-01-01	0/1	2018-01-01	0/0	2018-01-01	2018-01-01	2018-01-01	0/1	0/0	0/0	2018-01-01	2018-01-01	0/0	0/0	2018-01-01	0/1	0/1	0/1	2018-01-01	2018-01-01	4	0	5	0	Not in range
28	11819970	DEL02698201	GTTAACTTAAGTTAAGTTAACTTAAGGCTTAAGTTAAGTTA	G	2018-01-01	2018-01-01	2018-01-01	2018-01-01	2018-01-01	0/0	2018-01-01	0/1	2018-01-01	2018-01-01	0/1	2018-01-01	0/1	2018-01-01	2018-01-01	0/1	2018-01-01	2018-01-01	0/1	2018-01-01	2018-01-01	0/1	2018-01-01	0/1	2018-01-01	2018-01-01	2018-01-01	0/1	2018-01-01	0/1	2018-01-01	2018-01-01	2018-01-01	2018-01-01	2018-01-01	2018-01-01	2018-01-01	0/0	2018-01-01	2018-01-01	5	0	4	0	Not in range
28	11828731	DEL02698219	T	<DEL>	2018-01-01	0/1	2018-01-01	0/0	2018-01-01	0/0	2018-01-01	0/1	2018-01-01	2018-01-01	0/1	0/0	0/1	0/1	2018-01-01	0/1	2018-01-01	0/1	0/0	2018-01-01	2018-01-01	0/0	2018-01-01	0/1	0/0	2018-01-01	0/1	0/1	0/0	0/1	2018-01-01	0/0	2018-01-01	2018-01-01	0/1	2018-01-01	0/1	0/0	0/0	0/1	7	0	7	0	Not in range
28	11830702	DEL02698220	TAAGGCTTCCTGCTTAAGGGGATCCCTGGGTGGCGCAGCGGTTTGGCGCCTGCCTTTGGCCCAGGGCGCGATCCTGGAGACCCGGGATCGAATCCCACATCGGGCTCTCGGTGCATGGAGCCTGCTTCTCCCTCTGACTGTGTCTCTGCCTCTCTCTCTCTCTCTCTGTGACTATCATAAATAAATAAAAAAAATTAAAAAAAAAAAA	T	2018-01-01	0/1	2018-01-01	2018-01-01	2018-01-01	0/0	2018-01-01	0/1	2018-01-01	2018-01-01	0/1	0/1	0/1	0/1	2018-01-01	0/1	2018-01-01	2018-01-01	0/1	2018-01-01	2018-01-01	0/0	2018-01-01	0/1	2018-01-01	2018-01-01	2018-01-01	0/1	0/0	0/1	2018-01-01	2018-01-01	2018-01-01	2018-01-01	2018-01-01	2018-01-01	2018-01-01	0/0	2018-01-01	2018-01-01	8	0	3	0	Not in range
28	11830718	DEL02698221	A	<DEL>	0/1	0/1	0/1	0/0	0/1	0/0	0/1	0/1	0/1	0/1	0/1	0/0	0/1	0/1	0/1	0/1	0/1	0/1	0/0	0/1	0/1	0/0	0/1	0/1	0/0	0/1	0/1	0/1	0/0	0/1	0/1	0/0	0/1	0/1	0/1	0/1	0/1	0/0	0/1	0/1	16	0	15	0	Not in range
28	11835337	INS02698235	T	TAAAAATGGGAAGGTAAAAA	0/0	0/0	0/0	2018-01-01	0/0	0/0	0/0	0/0	0/0	0/0	0/0	2018-01-01	0/0	0/1	0/0	0/0	0/0	0/1	0/1	0/0	0/0	0/0	0/0	0/0	2018-01-01	0/0	0/1	0/0	2018-01-01	0/0	0/0	2018-01-01	0/0	0/0	0/1	0/0	0/1	0/0	2018-01-01	0/1	3	0	4	0	Not in range
28	11836313	INS02698239	A	ATGAGAAAATATTTTTTTTTTT	0/1	0/0	0/1	0/0	0/1	0/0	0/0	0/1	2018-01-01	0/0	0/0	0/0	0/0	0/0	0/1	0/1	0/0	0/1	0/0	2018-01-01	0/0	0/0	0/0	0/1	0/0	2018-01-01	0/0	0/0	0/0	0/1	0/1	0/0	0/0	2018-01-01	0/0	0/0	0/0	0/0	0/0	0/0	7	0	3	0	Not in range
28	11836323	INS02698240	A	ATTTTTTTTTTTTTGAGAAAATAT	0/1	0/0	0/1	0/0	0/1	0/0	0/0	0/1	2018-01-01	0/0	0/0	0/0	0/0	0/0	0/1	0/1	0/0	0/1	0/0	2018-01-01	0/0	0/0	0/0	0/1	0/0	2018-01-01	0/0	0/0	0/0	0/1	0/1	0/0	0/0	2018-01-01	0/0	0/0	0/0	0/0	0/0	0/0	7	0	3	0	Not in range
28	11843819	DEL02698260	CCTCTCTCTCTCTCTCTCT	C	2018-01-01	2018-01-01	2018-01-01	0/0	2018-01-01	0/0	2018-01-01	0/1	2018-01-01	2018-01-01	0/1	0/1	0/1	2018-01-01	2018-01-01	0/1	2018-01-01	0/1	0/0	2018-01-01	2018-01-01	0/1	2018-01-01	0/1	0/0	2018-01-01	0/1	0/1	2018-01-01	0/1	2018-01-01	0/0	2018-01-01	2018-01-01	0/1	2018-01-01	0/1	0/0	0/0	0/1	6	0	8	0	Not in range
28	11855243	DEL02698298	CTCTATTTGTATATTTTGACAATCTATTT	C	0/1	2018-01-01	0/1	0/0	0/1	0/0	2018-01-01	0/0	0/0	2018-01-01	0/1	0/1	0/1	2018-01-01	0/1	0/0	2018-01-01	0/0	0/0	0/0	2018-01-01	0/1	2018-01-01	0/0	0/0	0/0	0/1	0/1	2018-01-01	0/0	0/1	0/0	2018-01-01	0/0	0/1	2018-01-01	0/1	0/0	0/0	0/1	7	0	7	0	Not in range
28	11855489	DEL02698300	AAAAAATAAAATAAAAT	A	2018-01-01	2018-01-01	2018-01-01	-1/-1	2018-01-01	0/0	2018-01-01	0/0	-1/-1	0/1	0/1	0/1	0/1	2018-01-01	2018-01-01	0/0	2018-01-01	-1/-1	0/0	-1/-1	2018-01-01	0/1	2018-01-01	0/0	-1/-1	-1/-1	2018-01-01	0/1	0/1	0/0	0/1	-1/-1	2018-01-01	-1/-1	2018-01-01	2018-01-01	2018-01-01	0/0	-1/-1	2018-01-01	4	0	4	0	Not in range
28	11860157	INS02698306	A	ACTAACAGGAAATTTTTTTTTT	0/1	2018-01-01	0/1	0/0	0/1	0/0	0/0	0/0	0/0	0/0	0/0	0/0	0/0	0/1	0/0	0/0	2018-01-01	0/0	0/0	0/0	0/0	0/0	2018-01-01	0/0	0/0	0/0	0/0	0/1	0/0	0/0	0/0	0/0	2018-01-01	0/0	0/0	0/1	0/1	0/1	0/0	0/0	4	0	4	0	Not in range
28	11861145	INS02698308	A	AAAAAAGATAATCTTTTATCT	0/0	0/0	0/0	0/0	0/0	0/0	0/0	0/0	0/0	2018-01-01	0/0	0/0	0/0	0/0	0/0	0/0	0/0	0/0	0/0	0/0	0/0	0/0	0/0	0/0	0/0	0/0	0/0	0/0	0/0	0/0	0/0	0/0	0/0	0/0	0/1	0/0	0/0	0/0	0/0	0/0	0	0	1	0	Not in range
28	11865669	INS02698319	T	TAATAAATAAATGAATA	2018-01-01	2018-01-01	2018-01-01	2018-01-01	2018-01-01	0/0	2018-01-01	0/1	2018-01-01	2018-01-01	0/1	2018-01-01	0/1	2018-01-01	2018-01-01	0/1	2018-01-01	2018-01-01	0/1	2018-01-01	2018-01-01	0/1	2018-01-01	0/1	2018-01-01	2018-01-01	2018-01-01	0/1	2018-01-01	0/1	2018-01-01	2018-01-01	2018-01-01	2018-01-01	2018-01-01	2018-01-01	2018-01-01	0/1	2018-01-01	2018-01-01	5	0	5	0	Not in range
28	11868879	DEL02698329	TAAAAGATTTGGGGTTGGGGGATCCCTGGGTGGCGCAGCGGTTTGGCGCCTGCCTTTGGCCCAGGGCGCGATCCTGGAGACCCAGGATCGAATCCCACATCGGGCTCCCGGTGCATGGAGCCTGCTTCTCCCTCTGCCTGTGTCTCTGCCTCTCTCTCTCTCTCTCTGTGACTATCATAAATAAGTAAAAATTAAAAAAAAA	T	2018-01-01	2018-01-01	2018-01-01	2018-01-01	2018-01-01	0/0	2018-01-01	0/1	2018-01-01	2018-01-01	0/1	2018-01-01	0/1	2018-01-01	2018-01-01	0/1	2018-01-01	2018-01-01	0/1	2018-01-01	2018-01-01	0/1	2018-01-01	0/1	2018-01-01	2018-01-01	2018-01-01	0/1	2018-01-01	0/1	2018-01-01	2018-01-01	2018-01-01	2018-01-01	2018-01-01	2018-01-01	2018-01-01	0/1	2018-01-01	2018-01-01	5	0	5	0	Not in range
28	11886132	DEL02698366	TAAAAAAGTAAAAAAGAGGGGATCCCTGGGTGGCGCAGCGGTTTGGCGCCTGCCTTTGGCCCAGGGCGCGATCCTGGAGATCCGGGATCGAATCCCACATCAGGCTCCCAGTGCATGGAGCCTGCTTCTCTCTCTGCCTCTCTCTCTCGCTCTCTCTCTGTGACTATCATAAATGAATAAAAAATTTAAAAAAAA	T	0/0	0/1	0/0	0/0	0/0	0/0	2018-01-01	0/0	0/0	2018-01-01	0/1	0/1	0/1	2018-01-01	0/1	0/0	0/0	0/0	0/0	0/0	2018-01-01	0/1	0/0	0/0	0/0	0/0	0/0	0/0	2018-01-01	0/0	0/1	0/0	0/0	0/0	2018-01-01	0/1	0/0	0/1	0/0	0/1	5	0	5	0	Not in range
28	11910739	INS02698416	C	CAAATATAAAAAAATATAAAAAAAAACAAAA	0/1	0/1	0/1	2018-01-01	0/0	2018-01-01	0/0	0/0	0/0	0/0	0/1	0/1	0/1	0/0	0/0	0/1	0/0	0/1	2018-01-01	0/0	0/0	0/1	0/0	0/1	2018-01-01	2018-01-01	0/1	2018-01-01	0/0	0/1	0/1	2018-01-01	0/0	0/0	0/0	0/0	0/1	0/1	2018-01-01	0/1	8	0	8	0	Not in range
28	11912242	DEL02698425	TAAAAGAATCCAAAGGGATCCCTGGGTGGCGCAGTGGTTTAGCGCCTGCCTTTGGCCCAGGGCGCGATCCTGGAGACCCGGGATCGAATCCCACGTCAGGCTCCCGGTGCATGGAGCCTGCTTCTCCCTCTGCCTGTGTCTCTCTCTCTCTCTCTGTGACTATCATAAATAAAAATTAAAAAAAAAAAAA	T	0/1	0/1	0/1	0/0	0/1	0/0	2018-01-01	0/1	0/0	2018-01-01	0/1	0/0	0/1	0/0	0/1	0/0	2018-01-01	0/0	0/0	0/0	2018-01-01	0/1	2018-01-01	0/0	0/0	0/0	0/1	0/0	0/0	0/0	0/0	0/0	2018-01-01	0/0	2018-01-01	2018-01-01	0/1	0/0	0/0	0/1	8	0	4	0	Not in range
28	11915222	DEL02698437	CTCTTACTCTTAGACCT	C	0/1	0/1	0/1	2018-01-01	0/1	2018-01-01	0/0	0/1	2018-01-01	0/0	0/1	2018-01-01	0/1	2018-01-01	0/1	2018-01-01	0/0	2018-01-01	2018-01-01	2018-01-01	0/0	0/1	0/0	2018-01-01	2018-01-01	2018-01-01	0/1	2018-01-01	2018-01-01	2018-01-01	2018-01-01	2018-01-01	0/0	2018-01-01	0/0	0/0	0/1	2018-01-01	2018-01-01	0/1	8	0	4	0	Not in range
28	11998020	DEL02698646	TAAAAAATCCAGCATCGGGATCCCTGGGTGGCGCAGCGGTTTGGCGCCTGCCTTTGGCCCAGGGCGCGATCCTGGAGACTCAGGATCGAATCCCACGTCAGGCTCCTGGTGCATGGAGCCTGCATCTCCCTCTGCCTGTGTCTCTGTCTCTGCCTCTCTCTCTCTCTGTGACTATCATAAATAAATAAAAAAAAAAAAAAA	T	2018-01-01	2018-01-01	0/1	2018-01-01	0/1	2018-01-01	0/0	0/1	2018-01-01	2018-01-01	2018-01-01	2018-01-01	2018-01-01	2018-01-01	2018-01-01	2018-01-01	0/0	2018-01-01	2018-01-01	2018-01-01	2018-01-01	2018-01-01	0/0	2018-01-01	2018-01-01	2018-01-01	0/1	2018-01-01	2018-01-01	2018-01-01	2018-01-01	2018-01-01	0/0	2018-01-01	2018-01-01	2018-01-01	0/1	2018-01-01	2018-01-01	2018-01-01	3	0	2	0	Not in range
28	12041540	DEL02698775	TATTTATTTATTTATTTATTTATGACA	T	0/1	0/0	0/0	0/0	0/1	0/0	0/0	0/1	0/0	2018-01-01	0/1	0/1	0/1	2018-01-01	0/1	0/1	0/0	0/0	0/0	0/0	2018-01-01	2018-01-01	0/0	0/0	0/0	0/0	0/0	0/1	2018-01-01	0/0	0/0	0/0	0/0	0/0	0/0	0/1	0/0	2018-01-01	0/0	0/0	8	0	2	0	Not in range
28	12049404	INS02698809	T	TCAAAAAAAAATCTAAGTATAGA	0/0	0/0	0/0	0/0	0/0	0/0	0/0	0/1	0/0	0/0	0/0	0/0	0/0	0/0	0/0	0/0	0/0	0/0	0/0	0/0	0/0	2018-01-01	0/0	0/0	0/0	0/0	0/0	0/1	0/0	0/0	0/0	0/0	0/0	0/0	0/0	0/0	0/0	2018-01-01	0/0	0/0	1	0	1	0	Not in range
28	12085614	DEL02698895	AATATATATATATATATATATATAT	A	2018-01-01	0/0	0/0	0/0	0/0	0/0	0/0	0/0	0/0	0/0	0/0	0/0	0/0	0/0	0/0	0/0	0/0	0/0	0/0	0/0	0/0	0/0	0/0	0/0	0/0	0/0	0/0	0/0	0/0	0/0	0/0	0/0	0/0	0/0	0/0	0/0	0/0	0/0	0/0	0/0	0	0	0	0	Not in range
28	12091265	DEL02698917	C	<DEL>	0/0	0/0	0/1	0/0	0/1	0/0	2018-01-01	2018-01-01	0/0	2018-01-01	0/0	0/1	0/0	0/1	0/0	0/0	2018-01-01	0/0	0/0	0/1	0/0	0/0	2018-01-01	0/1	0/0	0/0	0/1	0/0	2018-01-01	0/0	0/0	0/0	2018-01-01	2018-01-01	0/0	0/0	0/1	0/0	0/0	0/0	5	0	3	0	Not in range
28	12095060	INS02698925	T	TTAGATAGATAGATAGATAGATAGA	0/0	0/0	0/1	0/0	0/1	0/0	2018-01-01	0/1	0/0	2018-01-01	0/0	0/1	0/0	0/1	0/0	0/0	0/1	0/0	0/0	0/1	0/0	0/0	2018-01-01	0/1	0/0	0/0	0/1	0/0	2018-01-01	0/0	0/0	0/0	2018-01-01	0/1	0/0	0/0	0/1	0/0	0/0	0/0	7	0	4	0	Not in range
28	12095073	INS02698926	A	AGATAGATAGATAGATAGAT	0/0	0/0	0/1	-1/-1	0/1	0/1	0/1	0/1	0/0	2018-01-01	0/1	0/1	0/0	0/1	0/1	0/1	2018-01-01	0/1	0/0	0/1	0/0	0/0	0/1	0/1	0/0	0/0	0/1	0/1	0/1	0/1	0/1	-1/-1	0/1	2018-01-01	0/0	0/0	2018-01-01	0/1	-1/-1	-1/-1	12	0	9	0	Not in range
28	12096358	DEL02698930	TAAAGATCAATACTGCGGGGATCCCTGGGTGGCGCAGCGGTTTGGCGCCTGCCTTTGGCCCAGGGCGTGATCCTGGAGACCCGGGATCAAATCCCACATCGGGCTCCCGGTGCATGGAGCCTGCTTCTCCCTCTGCCTATGTCTCTGCCTCTCTCTCTCTCTCTCTCTGTCTCTGTGACTATCATAAATAAATAAAAATTAAAAAAAAAATTTAAAAAAAAA	T	2018-01-01	0/1	2018-01-01	2018-01-01	2018-01-01	0/0	2018-01-01	2018-01-01	2018-01-01	2018-01-01	0/1	2018-01-01	0/1	0/1	2018-01-01	0/1	2018-01-01	2018-01-01	0/0	2018-01-01	2018-01-01	2018-01-01	2018-01-01	0/1	2018-01-01	2018-01-01	2018-01-01	0/1	2018-01-01	0/1	2018-01-01	2018-01-01	2018-01-01	2018-01-01	0/1	2018-01-01	2018-01-01	2018-01-01	2018-01-01	2018-01-01	5	0	4	0	Not in range
28	12099832	DEL02698939	TGAGATTACCATTCTTTTTTTTTAAAGATTTTATTTATTTATTCATGATAGTCACACAGAGAGAGACAGAGAGGCAGAGACACAGGTAGAGGGAGAAGCAGGCTCCATGCAGGGAGCCTGACGTGGGATTCGATCCCGGGTCTCCAGGATCGCGCCCCGGGCCAAAGGCAGGCGCCAAACCGCTGCGCCACCCAGGGATCCC	T	0/0	0/0	0/1	0/0	0/1	0/0	2018-01-01	2018-01-01	0/0	2018-01-01	0/0	0/1	0/0	0/1	0/0	0/0	2018-01-01	0/0	0/0	0/1	0/0	0/0	2018-01-01	0/1	0/0	0/0	0/1	0/0	2018-01-01	0/0	0/0	0/0	2018-01-01	2018-01-01	0/0	0/0	0/1	0/0	0/0	0/0	5	0	3	0	Not in range
28	12100372	INS02698944	T	TAAATAAATAAATAAAA	0/0	0/0	0/1	0/0	0/1	0/0	2018-01-01	2018-01-01	0/0	2018-01-01	0/0	0/1	0/0	0/1	0/0	0/0	2018-01-01	0/0	0/0	0/1	0/0	0/0	2018-01-01	0/1	0/0	0/0	0/1	0/0	2018-01-01	0/0	0/0	0/0	2018-01-01	2018-01-01	0/0	0/0	0/1	0/0	0/0	0/0	5	0	3	0	Not in range
28	12104133	INS02698955	G	GTAGAAATAGATTTTATTTTATTTTATTTTATTTTTTTTT	2018-01-01	0/1	0/1	2018-01-01	0/1	0/0	0/0	0/0	0/0	2018-01-01	0/0	2018-01-01	0/0	0/1	0/0	0/1	0/0	0/1	0/0	0/0	0/0	2018-01-01	0/0	0/0	2018-01-01	0/0	0/1	0/1	2018-01-01	0/0	0/1	2018-01-01	0/0	0/0	0/0	0/1	0/1	2018-01-01	2018-01-01	2018-01-01	6	0	5	0	Not in range
28	12116337	DEL02698985	TTTAAAAAAGATTTTATTGGGATCCCTGGGTGGCGCAGCGGTTTGGTGCCTGCCTTTGGCCCAGGGCGTGATCCCGGAGACCCGGGATCGAGTCCCACATCAGGCTCCCGGTGCATGGAGCCTGCTTCTCCCTCTGCCTGTGTCTCTGCCTCTCTCTCTCTCTCTGTGACTATCATAAATAAATTTAAAAAAAAAAATC	T	0/0	0/0	2018-01-01	0/0	0/1	0/0	2018-01-01	0/1	0/0	0/0	0/0	0/0	0/0	0/0	0/0	0/0	2018-01-01	0/0	0/0	0/1	0/0	0/0	2018-01-01	0/1	0/0	0/0	0/1	0/0	0/0	0/0	0/0	0/0	2018-01-01	2018-01-01	0/0	0/0	0/1	0/0	0/0	0/0	3	0	3	0	Not in range
28	12136201	BND02699034	T	T]CHR2	0/1	2018-01-01	0/0	0/1	0/1	0/1	0/0	0/1	0/1	0/1	0/1	0/1	0/1	0/1	0/1	0/1	0/0	0/1	0/1	0/1	0/1	0/1	0/0	0/1	0/1	0/1	0/1	0/1	0/1	0/1	0/1	0/1	0/0	0/0	2018-01-01	0/1	0/1	2018-01-01	0/1	0/1	16	0	15	0	Not in range
28	12137678	DUP02699038	A	<DUP>	0/0	0/0	0/0	0/0	0/1	0/0	0/0	0/0	0/0	0/0	0/0	0/0	0/0	0/0	0/0	0/0	0/0	0/0	0/0	0/0	0/0	0/0	0/0	0/0	0/0	0/0	0/0	0/0	0/0	0/0	0/0	0/0	0/0	0/0	0/0	0/0	0/0	0/0	0/0	0/0	1	0	0	0	Not in range
28	12143646	INS02699053	C	CTTGGTAAAAACTTAGAAAAGAAATCAAAATCTACCT	2018-01-01	2018-01-01	0/0	2018-01-01	0/1	2018-01-01	0/0	0/1	2018-01-01	2018-01-01	2018-01-01	2018-01-01	2018-01-01	2018-01-01	2018-01-01	2018-01-01	0/0	2018-01-01	2018-01-01	0/1	2018-01-01	2018-01-01	0/0	0/1	2018-01-01	0/0	0/1	2018-01-01	2018-01-01	2018-01-01	2018-01-01	2018-01-01	0/0	0/0	2018-01-01	2018-01-01	0/1	2018-01-01	2018-01-01	2018-01-01	3	0	3	0	Not in range
28	12174115	DEL02699131	CAAAATAAAATAAAATAAAAT	C	0/1	2018-01-01	0/0	2018-01-01	0/0	2018-01-01	0/0	0/0	0/0	-1/-1	2018-01-01	2018-01-01	2018-01-01	-1/-1	0/0	2018-01-01	0/0	0/1	2018-01-01	0/0	-1/-1	2018-01-01	0/0	2018-01-01	2018-01-01	0/0	0/1	2018-01-01	-1/-1	2018-01-01	0/0	0/1	0/0	2018-01-01	0/1	2018-01-01	0/1	2018-01-01	2018-01-01	2018-01-01	2	0	4	0	Not in range
28	12235088	INS02699272	A	AGTATATGAGTTTCAT	0/0	0/0	0/0	0/0	0/0	0/0	0/0	0/0	0/0	2018-01-01	0/0	0/1	0/0	0/1	0/0	0/0	0/0	0/0	0/0	0/0	0/0	0/0	0/0	0/0	0/0	0/0	0/0	0/0	2018-01-01	0/0	0/0	0/0	0/0	0/0	0/0	0/0	0/0	0/0	0/0	0/0	2	0	0	0	Not in range
28	12275681	DEL02699379	TGCTATCGTTATTTCTTTTTTTTTTTTTTTTTTTTTTTTAAATTTTTATTTATTTATGATAGTCACACACAGAGAGAGAGAGAGAGAGAGGCAGAGACACAGGCAGAGGGAGAAGCAGGCTCCATGCACCGGGAGCCCGACGTGGGATTCGATCCCGGGTCTCCAGGATCGCGCCCTGGGCCAAAGGCAGGCGCTAAACCGCTGCGCCACCCAGGGATCCC	T	2018-01-01	0/0	0/1	0/0	0/0	2018-01-01	2018-01-01	0/1	2018-01-01	2018-01-01	2018-01-01	0/1	2018-01-01	2018-01-01	0/1	0/1	0/0	0/1	2018-01-01	0/0	2018-01-01	0/1	0/0	2018-01-01	2018-01-01	2018-01-01	0/0	0/1	2018-01-01	2018-01-01	0/0	0/1	0/0	2018-01-01	0/0	2018-01-01	0/0	0/0	0/0	0/0	6	0	3	0	Not in range
28	12294744	INS02699425	G	GCATATAACACAGTGGT	0/1	0/1	0/0	0/0	0/0	0/0	2018-01-01	0/1	2018-01-01	2018-01-01	0/1	0/1	0/1	2018-01-01	2018-01-01	0/0	0/0	0/1	0/0	0/1	2018-01-01	0/1	2018-01-01	0/1	2018-01-01	2018-01-01	0/1	2018-01-01	2018-01-01	0/0	2018-01-01	0/0	0/0	2018-01-01	2018-01-01	0/1	0/1	0/0	2018-01-01	2018-01-01	8	0	5	0	Not in range
28	12319485	DEL02699480	CTTTGACCAGTATCTTTCCTTTTTTTTTTTTTTTT	C	2018-01-01	0/1	0/0	0/0	0/0	0/0	0/0	0/0	0/0	2018-01-01	0/1	0/1	0/1	2018-01-01	2018-01-01	0/0	0/0	0/1	0/1	0/1	2018-01-01	0/1	2018-01-01	0/0	2018-01-01	2018-01-01	0/0	0/1	2018-01-01	0/0	2018-01-01	0/0	0/0	0/0	0/1	2018-01-01	0/0	0/1	0/0	0/1	7	0	5	0	Not in range
28	12338209	DEL02699507	TGTCAACAATTTCTTTTTTTTATATATATATATATATTTTAAATTTTTATTTATTTATGATAGTCACAGAGAGAGAGAGAGAGAGGCAGAGACATAGGCAGAGGGAGAAGCAGGCTCCATGCACCGGGAGCCTGATGTGGGATTTGATCCCGGGTCTCCAGGATCACGCCCTGGGCCAAAGGCAGGTGCCAAACCGCTGTGCCACCCAGGGATCCC	T	2018-01-01	0/1	0/0	0/0	0/0	0/0	0/0	0/0	0/0	2018-01-01	0/0	0/1	0/0	2018-01-01	0/1	0/0	0/0	0/0	0/1	0/0	0/0	0/1	2018-01-01	0/0	2018-01-01	2018-01-01	0/0	0/1	2018-01-01	0/0	2018-01-01	0/0	0/0	0/0	0/1	0/0	0/0	0/1	0/0	0/1	4	0	5	0	Not in range
28	12352554	INS02699532	A	AAGAGAGAGAGAGAGAG	0/1	0/0	0/0	0/0	0/0	0/0	0/0	0/0	0/0	2018-01-01	0/0	0/1	0/0	0/1	0/1	0/0	0/0	0/1	0/0	0/0	0/0	0/1	2018-01-01	0/0	2018-01-01	2018-01-01	0/0	0/0	2018-01-01	0/0	2018-01-01	0/0	0/0	0/0	0/1	0/0	0/0	2018-01-01	0/0	0/0	5	0	2	0	Not in range
28	12379973	DEL02699583	TAAAAAGAGAAAGAAAGAAAGAAAGAAAGAAAGAAAGAAAGAAAGAAAGAAAGAAAGAAAGGAAAGAAAGAAAGAAAGAAAGAAAGAAAGAAAGAAAGAAAGAAAGAAAGAAAG	T	0/0	0/0	0/0	0/0	0/0	0/0	0/1	0/0	2018-01-01	0/0	0/1	0/0	0/0	0/0	0/1	0/0	0/0	0/0	0/0	0/0	2018-01-01	0/1	0/0	0/0	0/0	0/0	0/0	0/1	0/0	0/0	0/1	0/1	0/0	0/0	0/0	0/1	0/0	0/0	0/0	0/0	3	0	5	0	Not in range
28	12382686	INS02699599	G	GTTGTTGTTGTTATTATTATTATTA	0/1	0/1	0/0	0/0	0/0	0/0	2018-01-01	0/1	2018-01-01	0/1	0/1	0/1	0/1	0/1	2018-01-01	0/0	0/0	0/1	0/0	0/1	2018-01-01	0/1	2018-01-01	0/0	0/1	0/1	0/0	0/1	0/1	0/1	2018-01-01	0/1	0/0	0/0	0/1	0/1	0/1	0/1	2018-01-01	0/1	10	0	12	0	Not in range
28	12389296	DEL02699619	ACAGAGAGAGGCAGAAACATAGGCAGAGGGAGAAACAGGGTCCTCACAGGACACCCAATGTGGGACTCCATCCGGGGACACGGGGATCACGCCCTGAGCCGAAGGCAGATGCTCTACCGCTGAGCCACCCAAGCGTCCTAACCCTTTTCTTTGTTTTACCAAGTATTTATCATTTCTTTTAGATATTTATTTTATTTATTTATTTATTTATTTATTTATTTATTTATTTGAGAGACAGAGAGTGAGTACAAGTTGGGAGGAGAGGGAGAGGGAGAAGCAGACTACCTATTGAGCCCCATCCAGTGCTCTATCCCAGGACCTTGAGATCATGACCTGAGC	A	0/0	0/0	0/0	0/0	0/0	0/0	0/0	0/1	0/0	0/0	0/0	0/0	0/0	0/0	0/0	0/0	0/0	0/0	0/0	0/1	0/0	0/0	0/0	0/0	0/0	0/0	0/0	0/0	0/0	0/0	0/0	0/0	0/0	0/0	0/0	0/0	0/0	0/0	0/0	0/0	2	0	0	0	Not in range
28	12391709	INS02699625	T	TTGAAATGGTGAGTAAAAAAAAAAAAAAAAAA	0/0	0/0	0/0	0/0	0/0	0/0	2018-01-01	0/0	2018-01-01	0/0	0/1	0/0	0/1	0/0	2018-01-01	0/0	0/0	0/0	0/0	0/0	2018-01-01	0/0	0/0	0/0	0/0	0/0	0/0	0/1	0/0	0/0	2018-01-01	0/1	0/0	0/0	0/0	0/1	0/0	0/1	0/0	0/0	2	0	4	0	Not in range
28	12391710	INS02699626	T	TGAAATGGTGAGTAAAAAAAAAAAAAAAAAAA	0/0	0/0	0/0	0/0	0/0	0/0	2018-01-01	0/0	2018-01-01	0/0	0/1	0/0	0/1	0/0	2018-01-01	0/0	0/0	0/0	0/0	0/0	2018-01-01	0/0	0/0	0/0	0/0	0/0	0/0	0/1	0/0	0/0	2018-01-01	0/1	0/0	0/0	0/0	0/1	0/0	0/1	0/0	0/0	2	0	4	0	Not in range
28	12391715	INS02699627	T	TGGTGAGTAAAAAAAAAAAAAAAAAAATGAAAG	0/0	0/0	0/0	0/0	0/0	0/0	2018-01-01	0/0	2018-01-01	0/0	0/1	0/0	0/1	0/0	2018-01-01	0/0	0/0	0/0	0/0	0/0	2018-01-01	0/0	0/0	0/0	0/0	0/0	0/0	0/1	0/0	0/0	2018-01-01	0/1	0/0	0/0	0/0	0/1	0/0	0/1	0/0	0/0	2	0	4	0	Not in range
28	12391718	INS02699628	T	TGAGTAAAAAAAAAAAAAAAAAATGAAATGGG	0/0	0/0	0/0	0/0	0/0	0/0	2018-01-01	0/0	2018-01-01	0/0	0/1	0/0	0/1	0/0	2018-01-01	0/0	0/0	0/0	0/0	0/0	2018-01-01	0/0	0/0	0/0	0/0	0/0	0/0	0/1	0/0	0/0	2018-01-01	0/1	0/0	0/0	0/0	0/1	0/0	0/1	0/0	0/0	2	0	4	0	Not in range
28	12391722	INS02699629	T	TAAAAAAAAAAAAAAAAAATGAAATGGGGGGA	0/0	0/0	0/0	0/0	0/0	0/0	0/1	0/0	0/1	0/0	0/1	0/0	0/1	0/0	0/1	0/0	0/0	0/0	0/0	0/0	0/1	0/0	0/0	0/0	0/0	0/0	0/0	0/1	0/0	0/0	0/1	0/1	0/0	0/0	0/0	0/1	0/0	0/1	0/0	0/0	5	0	6	0	Not in range
28	12407919	DEL02699678	ACAGAGAGAGGCAGAAACATAAG	A	0/0	0/1	0/1	0/0	0/0	0/0	0/0	0/0	0/0	0/0	0/0	0/0	0/1	0/0	2018-01-01	0/0	0/0	0/0	0/0	0/0	0/0	0/0	0/0	0/0	0/0	0/0	0/0	0/0	0/0	0/0	0/1	0/0	0/0	0/0	0/0	0/0	0/0	0/0	0/0	0/1	3	0	2	0	Not in range
28	12430585	DEL02699747	T	<DEL>	0/1	0/1	0/1	0/0	2018-01-01	0/0	2018-01-01	0/1	0/0	2018-01-01	0/0	0/1	0/1	2018-01-01	2018-01-01	2018-01-01	2018-01-01	0/1	2018-01-01	2018-01-01	0/1	0/1	2018-01-01	0/1	2018-01-01	2018-01-01	0/1	2018-01-01	2018-01-01	0/0	0/1	2018-01-01	2018-01-01	2018-01-01	2018-01-01	0/0	2018-01-01	2018-01-01	2018-01-01	0/1	7	0	6	0	Not in range
28	12494034	DEL02699853	TCCAAAGGCATTTCTTTCTTTTTTTTTTTAATTTTTATTTATTTATGATAGTCACAGAGAGAGAGAGAGAGAGGCAGAGACACAGGCAGAGGGAGAAGCAGGCTTCATGCACTGGGAACCCGATGTGGGATTCGATCCCGGATCTCCAGGATCGCGCCCTGGGCCAAAGGCAGGCGCCAAACCGCTGCGCCACCTAGGGATCC	T	0/0	0/0	0/0	2018-01-01	0/0	2018-01-01	0/0	0/0	0/0	0/0	0/1	0/1	0/0	0/0	0/0	0/0	2018-01-01	2018-01-01	2018-01-01	0/0	0/0	0/0	0/0	0/1	0/0	2018-01-01	0/1	0/0	0/0	2018-01-01	0/1	0/1	0/0	0/0	0/1	0/1	0/0	0/0	0/0	0/0	2	0	6	0	Not in range
28	12499633	DEL02699865	CATATATATATATATATATATATATATATATATATATAT	C	-1/-1	-1/-1	2018-01-01	0/0	-1/-1	0/0	0/0	2018-01-01	2018-01-01	0/0	0/1	0/0	2018-01-01	0/0	-1/-1	-1/-1	0/0	0/0	0/0	2018-01-01	2018-01-01	2018-01-01	-1/-1	0/1	2018-01-01	0/0	0/0	-1/-1	0/0	0/0	0/0	0/0	-1/-1	2018-01-01	0/0	0/1	2018-01-01	2018-01-01	2018-01-01	-1/-1	1	0	2	0	Not in range
28	12499648	DEL02699866	ATATATATATATATATATATATATATATATATATATATATATATATATATCTC	A	2018-01-01	2018-01-01	0/1	0/0	2018-01-01	0/0	0/1	0/1	0/0	0/0	0/0	0/0	0/1	0/1	2018-01-01	2018-01-01	0/0	0/0	0/0	0/1	0/1	0/1	2018-01-01	0/0	0/0	0/0	0/1	2018-01-01	0/0	0/0	2018-01-01	0/1	2018-01-01	0/0	0/1	0/0	0/1	0/0	0/0	2018-01-01	6	0	6	0	Not in range
28	12499672	DEL02699868	ATATATATATATATATATATATATATCTC	A	2018-01-01	2018-01-01	0/1	0/0	2018-01-01	0/0	0/1	0/1	0/0	0/0	0/0	0/0	0/1	0/1	2018-01-01	2018-01-01	0/0	0/0	0/0	2018-01-01	0/1	0/1	2018-01-01	0/0	0/0	0/0	0/1	2018-01-01	0/0	0/0	2018-01-01	0/1	2018-01-01	0/0	0/1	0/0	0/1	0/0	0/0	2018-01-01	5	0	6	0	Not in range
28	12509863	INS02699895	C	CAAAAAGGCAAGTTTTGTTTTTTTTTGTTTTTTTTTTTTTTT	0/0	0/0	0/0	0/0	0/0	0/0	0/0	0/1	2018-01-01	0/0	0/0	0/0	2018-01-01	0/0	0/1	0/0	0/0	0/0	0/0	0/0	0/1	0/0	0/0	0/1	0/0	0/0	0/0	0/1	0/0	0/0	0/0	0/0	0/0	2018-01-01	0/0	0/0	0/0	2018-01-01	0/0	0/0	2	0	3	0	Not in range
28	12528431	INS02699938	A	ATCAAAATTTTTTATTTTTTATTTATTTATTTATTATTATTATTTTTTATTTATTTTTTTT	2018-01-01	2018-01-01	2018-01-01	2018-01-01	2018-01-01	2018-01-01	2018-01-01	0/1	0/0	2018-01-01	2018-01-01	2018-01-01	0/0	2018-01-01	0/1	2018-01-01	2018-01-01	2018-01-01	2018-01-01	2018-01-01	0/1	2018-01-01	2018-01-01	0/1	2018-01-01	2018-01-01	2018-01-01	0/1	2018-01-01	2018-01-01	2018-01-01	2018-01-01	2018-01-01	0/0	2018-01-01	2018-01-01	2018-01-01	0/1	2018-01-01	2018-01-01	2	0	4	0	Not in range
28	12530958	DEL02699944	TCAAAGTAACCTCTTTCAAAAAAAAAAAAAAAAAAAAA	T	0/0	0/1	0/0	0/0	0/0	0/0	0/0	0/0	0/0	2018-01-01	0/0	0/0	0/0	0/0	0/0	0/0	0/0	0/0	0/0	0/0	0/0	0/0	0/0	0/0	0/0	0/0	0/0	0/0	0/0	0/0	0/0	0/0	0/0	0/0	0/0	0/0	0/0	0/0	0/0	0/0	1	0	0	0	Not in range
28	12530998	DEL02699945	AAGTAACCTCTTTCCCATT	A	0/1	0/0	0/1	0/1	0/0	0/1	0/1	0/0	0/0	0/0	0/1	0/1	0/1	0/1	0/1	0/0	0/1	0/1	0/1	0/1	0/0	0/1	0/0	0/1	0/1	0/1	0/1	0/1	0/0	0/1	0/1	0/1	0/0	2018-01-01	0/1	2018-01-01	0/1	0/1	0/1	2018-01-01	14	0	13	0	Not in range
28	12531016	INS02699946	T	TAACTCTGACCTAAAAAAAAAAAAAAAAAAAAAA	2018-01-01	0/0	0/1	2018-01-01	0/0	2018-01-01	2018-01-01	0/0	0/0	0/0	2018-01-01	2018-01-01	2018-01-01	0/1	0/1	0/0	2018-01-01	2018-01-01	2018-01-01	0/1	0/0	2018-01-01	0/0	2018-01-01	2018-01-01	2018-01-01	0/1	0/1	0/0	2018-01-01	0/1	0/1	0/0	2018-01-01	2018-01-01	2018-01-01	0/1	2018-01-01	2018-01-01	2018-01-01	4	0	5	0	Not in range
28	12547428	DEL02699982	ATAATCTGTTTTTTTTTTTTTTTTAAATATTTTATTTATTTATTTATGATAGTCATACAGAGAGAGAGAGAGGCAGAGACACAGGCAGAGGGAGAAGCAGGCTCCATGCACCGGGAGCCCGATGTGGGACTCGATCCCGGGTCTCCAGGATCGCGCCCTGGGCCAAAGGCAGGCGCCAAACCGCTGCGCCACCCAGGGATCCC	A	0/0	0/0	0/1	0/0	0/0	0/0	0/0	0/0	0/0	0/0	0/0	0/0	0/0	0/0	0/0	0/0	0/0	0/0	0/0	0/0	0/0	0/0	0/0	0/0	0/0	0/0	0/0	0/0	0/0	0/0	0/0	0/0	0/0	0/0	0/1	0/1	0/0	0/0	0/0	0/0	1	0	2	0	Not in range
28	12549172	INS02699989	T	TTGTAACAAATAATAATGATAATTATTGATAATAGAAGTTGGAATAGGTGATA	0/0	0/0	0/1	0/0	0/0	0/0	0/0	0/0	0/0	0/0	0/0	0/0	0/0	0/0	0/0	0/0	0/0	0/0	0/0	0/0	0/0	0/0	0/0	0/0	0/0	0/0	0/0	0/0	0/0	0/0	0/0	0/0	0/0	0/0	0/1	0/0	0/0	0/0	0/0	0/0	1	0	1	0	Not in range
28	12573443	DEL02700058	ATCTTAAAAAAAAATCCCTCTCCTTCCCTCTGCC	A	2018-01-01	-1/-1	0/0	0/0	0/1	2018-01-01	0/0	0/1	0/0	2018-01-01	0/0	0/0	0/1	0/1	0/1	0/1	0/0	0/1	0/1	0/1	0/1	0/1	-1/-1	0/0	2018-01-01	0/0	0/0	0/1	2018-01-01	0/0	2018-01-01	2018-01-01	0/0	0/0	0/0	0/0	0/1	0/0	2018-01-01	0/0	9	0	4	0	Not in range
28	12583302	INS02700086	G	GGTGGCTTAGTGGTTGAGCGTCT	2018-01-01	0/0	0/0	0/0	0/1	0/0	0/0	0/0	0/0	2018-01-01	0/0	0/0	0/0	0/1	0/0	0/1	0/0	0/1	0/0	0/1	0/1	0/1	0/0	0/0	2018-01-01	0/0	0/0	0/1	0/0	0/0	0/1	2018-01-01	0/0	0/0	0/0	0/0	0/1	0/0	2018-01-01	0/0	5	0	5	0	Not in range
28	12588995	INS02700097	G	GTTCATCTTGTATGTTTTCTTTCTTTTTTTTTTTTTTTT	2018-01-01	0/0	0/0	0/0	0/1	0/0	2018-01-01	0/0	0/0	2018-01-01	0/0	0/1	0/0	2018-01-01	0/0	2018-01-01	0/0	0/1	0/0	0/1	0/1	0/1	0/0	0/0	2018-01-01	2018-01-01	0/0	0/1	0/0	0/0	0/1	2018-01-01	2018-01-01	0/0	0/0	0/0	0/1	0/0	2018-01-01	0/0	4	0	5	0	Not in range
28	12589013	INS02700098	C	CTTTCTTTTTTTTTTTTTTTTTTCTTTTTGTTTTTTTTT	0/1	0/0	0/0	0/0	0/1	0/0	0/1	0/0	0/0	0/1	0/0	0/1	0/0	0/1	0/0	0/1	0/0	0/1	0/0	0/1	0/1	0/1	0/0	0/0	0/1	0/1	0/0	0/1	0/0	0/0	0/1	0/1	0/1	0/0	0/0	0/0	0/1	0/0	0/1	0/0	9	0	10	0	Not in range
28	12596003	INS02700114	T	TATGTATGTACATGTATGTAC	2018-01-01	0/0	0/0	0/0	0/1	0/0	2018-01-01	0/0	0/0	2018-01-01	0/0	0/1	0/0	2018-01-01	0/0	2018-01-01	0/0	0/1	0/0	0/1	0/1	0/1	0/0	0/0	2018-01-01	2018-01-01	0/0	0/1	0/0	0/0	0/1	2018-01-01	2018-01-01	0/0	0/0	0/0	0/1	0/0	2018-01-01	0/0	4	0	5	0	Not in range
28	12599283	DEL02700123	TTTGGCTTACAGATCTCA	T	2018-01-01	0/0	0/0	0/0	0/1	0/0	2018-01-01	0/0	0/0	2018-01-01	0/0	0/1	0/0	2018-01-01	0/0	2018-01-01	0/0	0/1	0/0	0/1	0/1	0/1	0/0	0/0	2018-01-01	2018-01-01	0/0	0/1	0/0	0/0	0/1	2018-01-01	2018-01-01	0/0	0/0	0/0	0/1	0/0	2018-01-01	0/0	4	0	5	0	Not in range
28	12618330	INS02700157	T	TAAGAATCTGCCTTCAAAAAAAAAAA	0/0	0/0	0/0	0/0	0/0	0/0	0/0	0/0	0/0	0/0	0/0	0/0	0/0	0/0	0/0	0/0	0/0	0/0	0/0	0/0	0/0	0/0	0/0	0/0	0/0	0/0	0/0	0/0	0/0	0/0	0/0	0/0	0/0	0/0	0/1	0/0	0/0	0/1	0/0	0/0	0	0	2	0	Not in range
28	12626077	DEL02700171	GGAAGGAAGGAAGGAAGGAAGGAAGGAAAGAAAGAAAGAAAGAAAGAAAGAAAGAAAGAAA	G	0/0	0/1	0/1	0/0	0/0	2018-01-01	0/0	2018-01-01	2018-01-01	0/1	0/0	0/0	2018-01-01	0/0	2018-01-01	0/0	0/0	0/0	2018-01-01	0/0	0/1	2018-01-01	2018-01-01	0/0	2018-01-01	0/0	0/0	0/0	2018-01-01	0/0	0/1	0/1	2018-01-01	0/0	0/1	0/1	0/0	0/1	0/0	0/0	3	0	6	0	Not in range
28	12626081	DEL02700172	GGAAGGAAGGAAGGAAGGAAGGAAAGAAAGAAAGAAA	G	0/0	2018-01-01	0/1	0/0	0/0	2018-01-01	0/0	2018-01-01	2018-01-01	2018-01-01	0/0	0/0	2018-01-01	0/1	2018-01-01	0/1	0/0	0/0	2018-01-01	0/1	0/1	2018-01-01	2018-01-01	0/1	2018-01-01	0/0	0/0	0/0	2018-01-01	0/1	2018-01-01	2018-01-01	2018-01-01	0/0	0/1	0/1	0/0	0/1	0/0	0/0	4	0	6	0	Not in range
28	12626112	DEL02700173	AAGAAAGAAAGAAAGAAAGAAAGAAAGAAAGAAAGAAAGAAAGAAAG	A	2018-01-01	0/0	0/1	2018-01-01	2018-01-01	0/0	2018-01-01	0/0	-1/-1	0/0	2018-01-01	2018-01-01	0/0	2018-01-01	0/0	2018-01-01	2018-01-01	2018-01-01	0/0	0/1	2018-01-01	-1/-1	0/0	0/0	-1/-1	2018-01-01	0/1	0/1	0/0	0/0	0/1	0/0	0/0	0/0	2018-01-01	0/1	2018-01-01	2018-01-01	2018-01-01	2018-01-01	2	0	4	0	Not in range
28	12634108	DEL02700203	GAAGATCTGTACTATTGAGAGTTCCTGAGCTAGCAATGAATTGTGTCGTTTAGGTATTTTTATTCCCAGATCTCTACATAAAATCACAAATAAATATAACTTTGCTCTCTTTTACATAACTTTCAAAAACAGGTTTTGATAAATTTCTTTGTTCATTA	G	0/0	0/0	0/1	0/0	0/0	0/0	0/0	0/0	0/0	0/0	0/0	0/0	0/0	0/0	0/0	0/0	0/0	0/0	0/0	0/0	0/0	0/0	0/0	0/0	0/0	0/0	0/0	0/0	0/0	0/0	0/0	0/1	0/0	0/0	0/0	0/1	0/0	0/0	0/0	0/0	1	0	2	0	Not in range
28	12639704	INS02700219	A	AGTGTGTGTGTGTGTGT	2018-01-01	0/0	0/1	2018-01-01	2018-01-01	0/0	2018-01-01	0/0	0/0	0/0	2018-01-01	2018-01-01	0/0	0/1	0/0	2018-01-01	2018-01-01	2018-01-01	0/0	0/1	0/1	0/0	0/0	0/0	0/0	2018-01-01	0/1	0/1	0/0	0/0	0/1	0/0	0/0	0/0	0/1	0/1	2018-01-01	0/1	2018-01-01	2018-01-01	3	0	7	0	Not in range
28	12645772	INS02700233	T	TAGTTTGTTAGTCAGAACAAAA	2018-01-01	0/0	0/1	2018-01-01	2018-01-01	0/0	2018-01-01	0/0	0/0	0/0	2018-01-01	2018-01-01	0/0	0/1	0/0	2018-01-01	2018-01-01	2018-01-01	0/0	0/1	0/1	0/0	0/0	0/0	0/0	2018-01-01	0/1	0/1	0/0	0/0	0/1	0/0	0/0	0/0	0/1	0/1	2018-01-01	0/1	2018-01-01	2018-01-01	3	0	7	0	Not in range
28	12646131	DEL02700236	TGCATGTACCCCTTCATTTATTTTATTTTATTTTTTTTTTAAATTTTTATTTATTTATGATAGTCACAGAGAGAGAAAGAGAGAGAGGCAGAGACATAGGCAGAGGGAGAAGCAGGCTCCATGCACCGGGAGCCTGATGTGGGATTCGATCCCGGGTCTCCAGGATCGCGCCCTGGGCCAAAGGCAGGCGCCAAACCGCTGCGCCACCCAGGGATCCC	T	2018-01-01	0/1	2018-01-01	2018-01-01	2018-01-01	0/0	2018-01-01	0/0	0/0	0/0	2018-01-01	2018-01-01	0/0	0/1	0/0	2018-01-01	2018-01-01	2018-01-01	0/0	2018-01-01	0/1	0/0	0/0	2018-01-01	0/0	2018-01-01	2018-01-01	2018-01-01	0/0	2018-01-01	0/1	0/1	0/0	2018-01-01	0/1	2018-01-01	2018-01-01	0/1	2018-01-01	2018-01-01	2	0	5	0	Not in range
28	12693374	DUP02700342	T	<DUP>	0/0	0/0	0/0	0/0	0/0	0/0	0/0	0/1	0/0	0/0	0/0	0/0	0/0	0/0	0/0	0/0	0/0	0/0	0/0	0/0	0/0	0/0	0/1	0/0	0/0	0/0	0/0	0/0	0/1	0/0	0/0	0/0	0/0	0/0	0/0	0/0	0/0	0/0	0/0	0/0	1	0	2	0	Not in range
28	12708475	DEL02700366	AAAGACCAAGACCAAGTAAAGACC	A	0/0	0/0	0/0	0/0	0/0	0/0	0/0	0/0	0/0	0/0	0/0	0/0	0/0	0/0	0/0	0/0	0/0	0/0	0/0	0/0	0/0	0/0	0/0	0/1	0/0	0/0	0/0	0/0	0/0	0/0	0/0	0/0	0/0	2018-01-01	0/0	0/0	0/0	0/0	0/0	0/0	0	0	1	0	Not in range
28	12719806	DEL02700385	TGGGTTTTTTTTTATTTTATTTTTATTTATTTATGATAGTCACAGAGAGAGAGAGAGAGAGAGAGAGAGAGAGAGAGAGAGAGGCAGAGACACAGGCAGAGGGAGAAGCAGGCCCCATGCACCGGGAGCCCGATGTGGGATTCGATCCTGGGTCTCCAGGATCGCGCCCTGGGCCAAAGGCAGGCGCTAAACCGCTGCGCCACCCAGGGATCCCCACC	T	2018-01-01	0/0	0/1	0/0	0/0	0/0	2018-01-01	0/0	0/0	0/0	0/0	0/1	0/0	0/1	0/0	0/0	0/0	0/0	0/0	0/1	0/0	0/0	0/0	0/0	0/0	2018-01-01	0/0	0/0	0/0	0/0	0/0	0/0	0/0	0/0	0/0	0/0	0/1	0/0	0/0	0/0	4	0	1	0	Not in range
28	12719810	DEL02700386	T	<DEL>	2018-01-01	0/0	0/0	0/0	0/0	0/0	0/0	0/0	0/0	0/0	0/0	0/1	0/0	0/1	0/0	0/0	0/0	0/0	0/0	0/1	0/0	0/0	0/0	0/0	0/0	0/0	0/0	0/0	0/0	0/0	0/0	0/0	0/0	0/0	0/0	0/0	0/1	0/0	0/0	0/0	3	0	1	0	Not in range
28	12720111	DEL02700389	GTCACCAGTTAGTTCTTTTTTTTTTTTTTTTTTTTTTTTTTTTTTTTTAAGCACCTTATTGTAGCACTGTGCTTTTTTTTTTTTTTTTAATTTATTTATTTATGATAGTCACAGAGAGAGGGAGAGAAAGAGAGACAGGCAGAGAGAGAAGCAGGCTCCATGCACCGGGAGCCCGATGTGGGATTTGATCCCGGGTTTCCAGGATCGCGCCCTGGGCCAAAGGCAGGCGCCAAACCGCTGCGCCACCCAGGGATCCC	G	2018-01-01	0/0	0/1	0/0	0/0	0/0	2018-01-01	0/0	0/0	0/0	0/0	0/1	0/0	0/1	0/0	0/0	0/0	0/0	0/0	0/1	0/0	0/0	0/0	0/0	0/0	2018-01-01	0/0	0/0	0/0	0/0	0/0	0/0	0/0	0/0	0/0	0/0	0/1	0/0	0/0	0/0	4	0	1	0	Not in range
28	12776195	DEL02700512	TAAAAAAAAAAAAAAAAAAAAAATTA	T	0/0	0/0	0/0	0/0	0/0	0/0	0/0	0/0	0/0	0/0	0/0	0/0	0/0	0/0	0/0	0/0	0/0	0/0	0/0	0/0	0/0	0/0	0/0	0/0	0/0	0/0	0/0	0/0	0/0	0/0	0/0	0/0	0/0	0/0	0/0	0/0	0/0	0/0	0/0	2018-01-01	0	0	0	0	Not in range
28	12777136	DEL02700517	C	<DEL>	0/0	0/0	0/0	0/0	0/0	0/0	0/0	0/0	0/0	0/0	0/0	0/0	0/0	0/0	0/0	0/0	0/0	0/0	0/1	0/0	0/0	0/0	0/0	0/0	0/0	0/0	0/0	0/0	0/0	0/0	0/0	0/0	0/0	0/0	0/0	0/0	0/0	0/0	0/0	0/0	1	0	0	0	Not in range
28	12781600	DEL02700524	GGCAGGCCCAGGCCGCAGGCCCAGGCC	G	2018-01-01	2018-01-01	2018-01-01	2018-01-01	2018-01-01	2018-01-01	2018-01-01	0/1	2018-01-01	2018-01-01	0/1	0/1	2018-01-01	2018-01-01	2018-01-01	0/1	0/0	2018-01-01	2018-01-01	2018-01-01	2018-01-01	2018-01-01	2018-01-01	2018-01-01	2018-01-01	2018-01-01	0/1	0/1	2018-01-01	0/0	2018-01-01	2018-01-01	2018-01-01	2018-01-01	2018-01-01	2018-01-01	2018-01-01	2018-01-01	0/0	2018-01-01	4	0	2	0	Not in range
28	12782032	INS02700525	G	GTCTTATTATTAAGACAATTATTAAGTGTCTTATTATTAAGGTAGCTATTATTGT	0/0	0/0	0/0	0/0	0/0	0/0	0/0	0/0	0/0	0/0	0/0	0/0	0/0	0/0	0/0	0/0	0/0	0/0	0/0	0/0	0/0	0/1	0/0	0/0	0/0	0/0	0/0	0/0	0/0	0/0	0/0	0/0	0/0	0/0	0/0	0/0	0/0	0/0	0/0	0/0	0	0	1	0	Not in range
28	12788266	BND02700545	T	]CHR7	0/1	0/1	0/1	0/1	0/0	0/0	0/0	0/1	0/0	0/0	0/1	0/0	0/1	0/0	0/1	0/1	0/1	0/0	0/0	0/1	0/0	0/0	0/0	0/1	0/1	0/1	0/0	0/1	0/1	0/0	0/1	0/0	0/0	0/1	0/1	0/1	0/1	0/0	0/0	0/1	11	0	11	0	Not in range
28	12788268	BND02700547	T	[CHR7	0/1	0/0	0/1	0/0	0/1	0/1	0/1	0/1	0/1	0/1	0/1	0/0	0/1	0/1	0/0	0/1	0/0	0/1	0/1	0/0	0/0	0/1	0/1	0/0	0/1	0/0	0/1	0/1	0/1	0/0	0/0	0/1	0/0	0/0	0/0	0/1	0/0	0/1	0/0	0/1	14	0	10	0	Not in range
28	12788471	BND02700566	C	C[CHR2	0/0	0/0	0/1	0/0	0/0	0/0	0/0	0/0	0/0	0/0	0/0	0/0	0/0	0/0	0/0	0/0	0/0	0/0	0/1	0/0	0/0	0/0	0/0	0/0	0/0	0/0	0/0	0/0	0/0	0/0	0/0	0/1	0/0	0/0	0/0	0/0	0/0	0/1	0/0	0/0	2	0	2	0	Not in range
28	12788471	BND02700565	C	C[CHR3	0/0	0/1	0/0	0/0	0/0	0/0	0/0	0/0	0/0	0/0	0/0	0/0	0/0	0/0	0/0	0/0	0/0	0/0	0/0	0/0	0/0	0/0	0/0	0/0	0/0	0/0	0/0	0/0	0/0	0/0	0/0	0/0	0/0	0/0	0/0	0/0	0/0	0/0	0/0	0/0	1	0	0	0	Not in range
28	12788471	BND02700562	C	C]CHR9	0/0	0/0	0/0	0/0	0/0	0/0	0/1	0/1	0/0	0/0	0/0	0/0	0/0	0/0	0/0	0/0	0/0	0/0	0/0	0/0	0/0	0/0	0/0	0/0	0/0	0/0	0/0	0/0	0/0	0/0	0/0	0/0	0/0	0/0	0/0	0/0	0/0	0/0	0/0	0/0	2	0	0	0	Not in range
28	12805364	DEL02700601	TTTCATTGCCCAGTATGCTATGATCAGAGACGTCTCGGCA	T	0/1	2018-01-01	0/1	0/0	2018-01-01	2018-01-01	0/0	2018-01-01	2018-01-01	0/0	2018-01-01	2018-01-01	2018-01-01	0/0	2018-01-01	2018-01-01	2018-01-01	0/1	2018-01-01	2018-01-01	2018-01-01	0/1	0/0	2018-01-01	2018-01-01	0/0	0/1	0/1	0/0	0/0	2018-01-01	0/1	0/0	2018-01-01	0/1	2018-01-01	2018-01-01	0/1	2018-01-01	2018-01-01	3	0	6	0	Not in range
28	12819770	DEL02700655	CATATATTTCTTTAATA	C	0/0	0/1	0/0	0/0	0/0	2018-01-01	0/0	0/1	2018-01-01	0/0	0/0	0/0	0/0	0/0	0/0	0/0	0/0	0/0	0/1	0/0	2018-01-01	0/0	0/0	0/0	0/0	0/0	0/0	0/0	0/0	0/0	0/0	0/0	0/0	0/0	0/0	0/0	0/0	0/0	0/0	0/0	3	0	0	0	Not in range
28	12822505	DEL02700659	TAAAAAAGTCTACTCTTTTTTTTTTTTTTTTTTTTTTTTATTGGGGTTCAATTTACTAACATACAGAATAACACCCAGTGCCCGTCACCCATTCACTCCCACCCCCCGCCCTCCTCCCCTTCTACCACCCCTAGTTCGTTTCCCAGAGTTAGCAGTCTTTACGTTCTGTCTCCCTTTCTGATATTTCCCACACATTTCTTCTCCCTTCCCTTATTTTCCCTTTCACTATTATTTATATTCCCCAAATGAATGAGAACATATAATGTTTGTCCTTCTCCGACTGACTTACTTCACTCAGC	T	0/0	0/0	0/1	0/0	0/0	0/0	0/0	0/0	0/0	2018-01-01	0/0	0/0	0/0	0/1	0/0	0/1	0/0	0/0	0/0	0/0	0/0	0/0	0/0	0/0	0/0	0/0	0/0	0/0	0/0	0/0	0/0	0/1	2018-01-01	0/0	0/1	0/0	0/1	0/0	0/0	0/0	3	0	3	0	Not in range
28	12823386	DEL02700666	ATCGGTAGGGTTTTTTTTTTTTTTTTTTTTTAAATTTTTATTTATTTATGATAGGCACACAGTGAGAGAGAGAGAGGCAGAGACACAGGCAGAGGGAGAAGCAGGCTCCATGCACCGGAAGCCTGACGTGGGATTTGATCCTGGGTCTCCAGGATCGCGCCCTGGGCCAAAGGCAGGCGCTAAACCGCTGCGCCACCCAGGGATCCC	A	0/1	0/0	0/1	2018-01-01	0/0	0/0	0/0	0/0	0/0	2018-01-01	0/0	0/0	0/0	0/1	0/0	0/1	0/0	0/1	0/0	0/0	0/0	0/1	2018-01-01	0/0	0/0	2018-01-01	0/1	0/1	2018-01-01	2018-01-01	0/0	0/1	2018-01-01	0/0	0/1	0/0	0/1	0/1	0/0	0/0	5	0	7	0	Not in range
28	12824653	DEL02700671	TAGAAAATGTTGGAAGAAAAAAAAAAAAAAAAAAAAAAAAAAAAAAAAAAAAA	T	0/1	2018-01-01	2018-01-01	0/0	2018-01-01	2018-01-01	2018-01-01	2018-01-01	2018-01-01	2018-01-01	2018-01-01	2018-01-01	2018-01-01	2018-01-01	2018-01-01	2018-01-01	2018-01-01	0/1	2018-01-01	2018-01-01	2018-01-01	2018-01-01	0/0	2018-01-01	2018-01-01	0/0	0/1	0/1	0/0	0/0	2018-01-01	2018-01-01	2018-01-01	2018-01-01	2018-01-01	2018-01-01	2018-01-01	2018-01-01	2018-01-01	2018-01-01	2	0	2	0	Not in range
28	12826438	DEL02700678	CTGTGTCTGTGCTATGCTAAGTTGA	C	0/0	0/0	0/0	0/0	0/0	0/0	0/0	0/0	0/0	2018-01-01	0/0	0/0	0/0	0/1	0/0	0/0	0/0	0/0	0/0	0/0	0/0	0/0	0/0	0/0	0/0	0/0	0/0	0/0	0/0	0/0	0/0	0/1	0/0	0/0	0/1	0/0	0/0	0/0	0/0	0/0	1	0	2	0	Not in range
28	12837418	DEL02700713	TTCCTTTACTAACCTTTTTTTTTTTTAATTTTTATTTATTTATGATAGTCACAGAGAGAGAGAGAGAGAGGCAGAGACACAGGCAGAGGGAGAAGCAGGCTCCATGCACCGGGAGCCCGATGTGGGATTCGATCCCGGGTCTCCAGGATCACGCCCTGGGCCAAAGGCAGGCGCTAAACTGCTGCGCCACCCAGGGATCCC	T	0/0	0/0	0/0	0/0	0/0	2018-01-01	0/0	0/0	0/0	2018-01-01	0/0	0/0	0/0	0/1	0/1	0/0	0/0	0/0	0/0	0/1	0/0	0/0	0/0	0/0	0/0	0/0	0/1	0/1	0/0	2018-01-01	0/1	0/1	2018-01-01	0/0	2018-01-01	0/0	0/0	0/0	0/0	0/0	3	0	4	0	Not in range
28	12838603	INS02700715	A	ATATACAGAATTTTTCTTTTTTTTTT	0/0	0/0	0/0	0/0	0/0	2018-01-01	0/0	0/0	0/0	2018-01-01	0/0	0/0	0/0	0/1	0/1	0/0	0/0	0/0	0/0	0/1	0/0	0/0	0/0	0/0	0/0	0/0	0/1	0/1	0/0	2018-01-01	0/1	0/1	2018-01-01	0/0	2018-01-01	0/0	0/0	0/0	0/0	0/0	3	0	4	0	Not in range
28	12847529	DEL02700734	GTCCCTTGTCCAGGCC	G	2018-01-01	0/0	0/1	2018-01-01	0/0	2018-01-01	0/0	0/0	0/0	2018-01-01	0/0	0/0	0/1	0/1	0/0	0/1	0/0	0/1	0/0	0/1	0/0	0/0	2018-01-01	2018-01-01	2018-01-01	0/0	0/0	0/0	2018-01-01	0/0	0/0	2018-01-01	2018-01-01	2018-01-01	2018-01-01	0/1	0/1	0/1	0/0	2018-01-01	6	0	3	0	Not in range
28	12852055	INS02700745	C	CTTTTTTTTTTTTTTTTTTTAATAAATAAAAATT	0/0	0/0	0/0	2018-01-01	0/0	0/0	0/0	0/0	0/0	0/0	0/0	0/0	0/0	0/0	0/0	0/0	0/0	0/0	0/0	0/0	0/0	0/0	2018-01-01	0/0	0/0	0/0	0/0	0/0	2018-01-01	0/0	0/0	0/0	0/0	0/0	0/0	0/0	0/0	0/0	0/0	0/0	0	0	0	0	Not in range
28	12862652	DEL02700768	GGGAGAAAGAATCTTTTTTTTTTTTTTTTTTAT	G	0/0	0/0	0/1	0/0	0/0	0/0	0/0	0/0	0/0	0/0	0/0	0/0	0/0	0/0	0/0	0/1	0/0	0/0	0/0	0/0	0/0	0/1	0/0	0/0	0/0	0/0	0/0	0/0	0/0	0/0	0/0	0/0	0/0	0/0	0/1	0/0	0/0	0/0	0/0	0/0	2	0	2	0	Not in range
28	12865299	DEL02700775	CTGGGCCCTGGCTCTCT	C	2018-01-01	0/0	0/0	-1/-1	0/0	2018-01-01	0/0	0/0	-1/-1	0/0	0/0	0/0	0/0	0/0	0/0	0/0	0/0	0/0	0/0	0/1	-1/-1	0/0	-1/-1	0/1	2018-01-01	0/0	0/0	0/0	0/0	0/0	0/0	0/0	0/0	2018-01-01	0/0	0/0	0/0	0/0	0/0	2018-01-01	1	0	1	0	Not in range
28	12876655	DEL02700801	AATATATATATATATATATATATATATAT	A	0/0	0/0	0/1	0/0	-1/-1	0/0	0/0	0/0	0/0	0/0	0/0	0/0	0/0	0/0	0/0	0/0	0/0	0/0	0/0	0/0	0/0	0/0	0/0	0/0	0/0	0/0	0/0	0/0	0/0	0/0	0/0	0/0	0/0	0/0	0/0	0/0	0/0	0/0	0/0	0/0	1	0	0	0	Not in range
28	12886382	DEL02700825	CACAGAGAGAGAGAGAGAGAGGAAG	C	0/1	0/1	0/1	0/0	0/1	0/0	0/1	0/1	0/1	0/0	0/1	0/1	0/1	0/1	0/1	0/1	0/1	0/1	0/1	0/1	0/1	0/1	0/1	0/1	0/0	0/1	0/1	0/1	0/1	0/1	0/1	0/1	0/1	0/0	0/1	0/1	2018-01-01	0/0	0/1	0/0	17	0	15	0	Not in range
28	12894043	DEL02700858	GAGATATATATATATATATATATATATATATAT	G	0/0	0/0	0/0	0/0	0/0	0/0	0/0	0/0	0/0	0/0	0/0	0/0	0/0	0/0	0/0	0/0	0/0	0/0	0/0	0/0	0/0	0/0	0/0	0/0	0/0	0/0	0/0	0/0	0/0	0/0	0/0	0/0	0/0	0/0	0/1	0/0	0/0	0/0	0/0	0/0	0	0	1	0	Not in range
28	12931843	DEL02700953	TCACACACACACACACACACACACA	T	0/0	0/0	0/0	0/0	0/0	0/0	2018-01-01	0/0	0/0	0/0	0/0	0/0	0/0	0/0	0/0	0/0	0/0	0/0	0/0	0/0	0/0	0/1	0/0	0/0	0/0	0/0	0/0	0/0	0/0	0/0	0/0	0/0	0/0	0/0	0/0	0/0	0/0	0/1	0/0	0/0	0	0	2	0	Not in range
28	12941887	DEL02700986	GAAAAAAAAAAAAAAAA	G	0/0	0/0	0/0	0/0	0/0	0/0	2018-01-01	0/0	0/0	0/0	0/0	0/0	0/0	0/0	0/0	0/0	0/0	0/0	0/0	0/0	0/0	0/1	0/0	0/0	0/0	0/0	0/0	0/0	0/0	0/0	0/0	0/0	0/0	0/0	0/0	0/0	0/0	2018-01-01	0/0	0/0	0	0	1	0	Not in range
28	12947908	BND02701008	A	]CHR9	0/0	0/0	0/0	0/0	0/0	0/0	2018-01-01	0/0	0/0	0/0	0/0	0/0	0/0	0/0	0/0	0/0	0/0	0/0	0/0	0/0	0/0	0/1	0/0	0/0	0/0	0/0	0/0	0/0	0/0	0/0	0/0	0/0	0/0	0/0	0/0	0/0	0/0	0/1	0/0	0/0	0	0	2	0	Not in range
28	12963458	INS02701048	G	GGTTCTGTCCTGTCCCCGT	0/0	0/0	0/1	2018-01-01	0/0	0/0	0/0	0/1	0/0	0/0	2018-01-01	0/0	0/0	0/1	0/0	0/0	0/0	2018-01-01	0/0	0/1	0/0	0/0	2018-01-01	0/0	0/0	0/0	0/0	0/0	0/0	0/0	0/0	2018-01-01	0/0	0/0	0/1	0/0	0/0	0/0	0/0	0/0	4	0	1	0	Not in range
28	13021183	DEL02701214	CTAAAAACTATAAAACAAAAAAAAAAAATAAATAAAAAAAAATAAAAATAAAAAAAA	C	0/1	2018-01-01	2018-01-01	0/0	0/1	0/0	2018-01-01	0/1	0/0	2018-01-01	2018-01-01	0/0	0/1	2018-01-01	0/1	0/1	0/0	2018-01-01	2018-01-01	0/1	0/0	0/1	2018-01-01	0/0	0/0	2018-01-01	0/0	0/0	0/0	0/0	0/1	2018-01-01	2018-01-01	0/0	0/1	0/1	2018-01-01	0/0	0/0	0/0	7	0	4	0	Not in range
28	13033459	DEL02701251	GAGGGCGAGAGGAAGGGCGAGAGGA	G	0/1	2018-01-01	2018-01-01	0/0	0/1	2018-01-01	2018-01-01	0/0	0/0	2018-01-01	0/1	0/0	0/1	2018-01-01	0/1	0/1	2018-01-01	0/1	2018-01-01	2018-01-01	0/0	0/1	0/0	0/0	0/0	2018-01-01	0/0	0/0	2018-01-01	0/0	0/1	2018-01-01	2018-01-01	2018-01-01	0/1	0/1	2018-01-01	0/0	0/0	0/0	7	0	4	0	Not in range
28	13056545	DEL02701294	AATATATATATATATATAT	A	0/1	0/0	0/0	0/0	2018-01-01	0/0	0/0	0/0	0/0	2018-01-01	2018-01-01	0/1	0/1	2018-01-01	0/0	2018-01-01	-1/-1	-1/-1	0/0	0/0	0/0	0/0	0/0	0/0	0/0	0/1	0/1	0/1	0/0	0/0	0/0	2018-01-01	0/0	0/0	0/1	0/0	0/1	0/0	0/0	0/0	3	0	5	0	Not in range
28	13149358	DEL02701469	CTTTTTTTTTTTTTTT	C	0/0	2018-01-01	2018-01-01	0/0	0/1	2018-01-01	0/0	0/0	0/0	0/1	0/0	0/0	0/0	0/0	0/1	0/0	0/0	0/1	0/1	0/0	0/0	0/0	0/0	0/0	0/0	0/0	0/0	0/0	0/0	0/0	0/1	0/0	0/0	0/0	0/0	0/1	0/0	0/1	0/0	0/0	5	0	3	0	Not in range
28	13163935	DEL02701496	GTATATATATATATATATATATATA	G	0/0	0/0	0/1	2018-01-01	0/1	0/0	2018-01-01	0/1	0/0	0/0	0/1	0/1	0/1	2018-01-01	0/1	0/1	0/0	2018-01-01	0/0	2018-01-01	0/0	0/1	0/0	0/1	2018-01-01	2018-01-01	2018-01-01	2018-01-01	0/0	2018-01-01	0/1	2018-01-01	2018-01-01	0/0	2018-01-01	0/0	2018-01-01	0/0	2018-01-01	0/0	8	0	3	0	Not in range
28	13199024	DEL02701590	CAAGAATGTATGCTGAAAAAACAAAACAAAAAAAAAAAAAAAAAAA	C	0/1	2018-01-01	2018-01-01	2018-01-01	2018-01-01	0/0	2018-01-01	0/1	0/1	2018-01-01	0/1	0/1	0/1	2018-01-01	2018-01-01	0/1	0/0	2018-01-01	2018-01-01	2018-01-01	0/0	0/1	0/0	0/1	2018-01-01	2018-01-01	2018-01-01	2018-01-01	0/0	2018-01-01	2018-01-01	2018-01-01	2018-01-01	0/0	2018-01-01	0/1	2018-01-01	0/1	2018-01-01	0/0	7	0	4	0	Not in range
28	13258001	DEL02701712	TGATAAGGCCTTTTTTTTTTTTTTAAAGATTTATTTATTTATTCATGATAGACATAGAGAGAGAGAAAGAGGCAGAGACACAGGAGGAGGGAGAAGCAGGCTCCATGCACCGGGAGCCTGACGTGGGATTCGATCCCGGGTCTCCAGGATCGCGCCCTGGGCCAAAGGCAGGCGCCAAACCGCTGCGCCACCCAGGGATCCC	T	0/1	2018-01-01	0/1	0/0	0/0	0/0	0/0	0/0	2018-01-01	2018-01-01	0/0	0/1	0/1	0/1	0/0	0/0	2018-01-01	0/0	0/0	0/1	0/0	0/1	0/0	0/0	0/0	2018-01-01	0/0	0/0	0/0	0/0	0/0	2018-01-01	0/0	2018-01-01	0/1	0/1	0/1	0/1	0/0	0/0	6	0	5	0	Not in range
28	13295413	DEL02701780	AGGAATCAGGGTTTTTTTTTTTTTTTTTTTTAATTTTTTTTAAATTTTTATTTATTTATGATAGTCACAGAGAGAGAGAGAGAGAGAGAGGCAGAGACACAGGCAGAGGGAGAAGCAGGCTCCATGCACCGGGAGCCCGACGTGGGATTCGATCCCGGGTCTCCAGGATCGCGCCCTGGGCCAAAGGCAGGCGCTAAACCACTGCGCCACCCAGGGATCCC	A	0/1	2018-01-01	0/1	0/0	0/0	0/0	0/0	0/0	2018-01-01	2018-01-01	0/0	0/1	0/1	0/1	0/1	0/0	2018-01-01	0/0	0/0	0/1	0/0	0/1	0/0	0/0	0/0	2018-01-01	0/0	0/0	0/0	0/0	0/0	2018-01-01	0/0	2018-01-01	0/1	0/1	0/1	0/1	0/0	0/0	7	0	5	0	Not in range
28	13313102	INS02701819	C	CTTTTCTTTTCTTTTCTT	0/1	0/1	0/1	0/0	0/0	0/0	0/0	0/0	0/1	2018-01-01	0/0	0/1	0/1	0/1	2018-01-01	0/0	2018-01-01	0/0	0/0	0/1	0/0	0/1	0/0	0/0	0/0	2018-01-01	0/0	0/0	0/0	0/0	0/0	2018-01-01	0/0	2018-01-01	0/1	0/1	0/1	0/1	0/0	0/0	8	0	5	0	Not in range
28	13317858	BND02701834	C	[CHR17	0/0	0/0	0/1	0/0	0/0	0/0	0/1	0/0	0/0	0/0	0/0	0/0	0/0	0/0	0/0	0/0	0/0	0/0	0/0	0/0	0/0	0/0	0/0	0/0	0/0	0/0	0/0	0/0	0/0	0/0	0/0	0/0	0/0	0/0	0/0	0/0	0/0	0/0	0/0	0/0	2	0	0	0	Not in range
28	13332461	INS02701852	A	AGTGTGTGTGTGTGTGTGT	2018-01-01	0/0	2018-01-01	2018-01-01	2018-01-01	2018-01-01	2018-01-01	0/1	2018-01-01	2018-01-01	2018-01-01	2018-01-01	2018-01-01	2018-01-01	2018-01-01	2018-01-01	2018-01-01	2018-01-01	2018-01-01	2018-01-01	0/0	2018-01-01	2018-01-01	2018-01-01	2018-01-01	2018-01-01	2018-01-01	2018-01-01	0/0	2018-01-01	2018-01-01	2018-01-01	2018-01-01	2018-01-01	2018-01-01	2018-01-01	2018-01-01	2018-01-01	2018-01-01	2018-01-01	1	0	0	0	Not in range
28	13332485	INS02701853	T	TGTGTGTGTGTGTGTGTGG	2018-01-01	0/0	2018-01-01	2018-01-01	2018-01-01	2018-01-01	2018-01-01	0/1	2018-01-01	2018-01-01	2018-01-01	2018-01-01	2018-01-01	2018-01-01	2018-01-01	2018-01-01	2018-01-01	2018-01-01	2018-01-01	2018-01-01	0/0	2018-01-01	2018-01-01	2018-01-01	2018-01-01	2018-01-01	2018-01-01	2018-01-01	0/0	2018-01-01	2018-01-01	2018-01-01	2018-01-01	2018-01-01	2018-01-01	2018-01-01	2018-01-01	2018-01-01	2018-01-01	2018-01-01	1	0	0	0	Not in range
28	13356053	DEL02701911	ACATATCTAGCTTCTTTTTTTTTTTTTTTTAAAGTGCTTTTTTTTTTTTTTTTTTTTTTTTTATTTATGATAGTCACAGAGAGAGAGAGAGGCAGAGACACAGGCAGAGGGAGAAGCAGGCTCCATGCACCGGGAGCCCGACGTGGGATTCGATCCCGGAGCCCGACGTGGGATTCGATCCCGGGTCTCCAGGATCGCGCCCTGGGCCAAAGGCAGGCACCAAACCGCTGCGCCACCCAGGGATCCC	A	0/1	0/0	2018-01-01	2018-01-01	2018-01-01	2018-01-01	2018-01-01	0/0	2018-01-01	0/0	2018-01-01	0/1	2018-01-01	0/1	0/1	2018-01-01	2018-01-01	2018-01-01	2018-01-01	2018-01-01	0/0	2018-01-01	2018-01-01	2018-01-01	0/0	0/0	2018-01-01	2018-01-01	0/0	2018-01-01	2018-01-01	0/0	2018-01-01	2018-01-01	0/1	2018-01-01	2018-01-01	2018-01-01	2018-01-01	2018-01-01	4	0	1	0	Not in range
28	13360913	DEL02701918	CCCTCTTTCCTCCTCGTCTTCCTCCTCCTCCTCTCT	C	0/0	0/0	0/0	0/0	0/0	0/0	0/0	0/1	0/0	0/0	0/0	0/0	0/0	0/0	0/0	0/0	0/0	0/0	0/0	0/0	0/0	0/0	0/0	0/0	0/0	0/0	0/0	0/0	0/0	0/0	0/0	0/0	0/0	0/0	0/0	0/0	0/0	0/0	0/0	0/0	1	0	0	0	Not in range
28	13363284	DEL02701920	TAATCCTGGCTTGGGGGGGATCCCTGGGTGGCGCAGCGGTTTGGCGCCTGCCTTTGGCCCAGGGCGCGATCCTGGAGACCCAGGATCGAATCCCACGTCGGGCTCCCGGTGCATGGAGCCTGCTTCTCCCTCTGCCTGTGTCTCTGCCTCTCTCTCTCTCACTGTGTGCCTATCATAAATAAATAAAAATTAAAAAAAA	T	2018-01-01	0/0	2018-01-01	2018-01-01	2018-01-01	2018-01-01	2018-01-01	0/1	2018-01-01	0/0	2018-01-01	0/1	0/1	0/1	0/1	2018-01-01	2018-01-01	2018-01-01	0/1	2018-01-01	0/0	2018-01-01	2018-01-01	0/1	2018-01-01	0/0	2018-01-01	2018-01-01	0/0	2018-01-01	2018-01-01	0/0	2018-01-01	2018-01-01	0/1	2018-01-01	2018-01-01	2018-01-01	2018-01-01	0/0	6	0	2	0	Not in range
28	13369291	DEL02701932	TAAATAAATAGAATCTTTTTTTTTTTTTTTTTTAATTTTTTATTTATTTATGATAGTCACAGAGAGAGAGAGAGGCAGAGACACAGGCAGAGGGAGAAGCAGGCTCCATGCACCGGGAGCCTGATGTGGGATTCGATCCCGGGTCTCCGGGATCGCGCCCTGGCCCAAAGGCAGGCGCCAAACCGCTGCGCCACCCAGGGATCCC	T	2018-01-01	0/0	2018-01-01	2018-01-01	2018-01-01	2018-01-01	2018-01-01	0/1	2018-01-01	0/0	2018-01-01	0/1	0/1	0/1	2018-01-01	2018-01-01	2018-01-01	2018-01-01	2018-01-01	2018-01-01	0/0	2018-01-01	2018-01-01	0/1	2018-01-01	0/0	2018-01-01	2018-01-01	0/0	2018-01-01	2018-01-01	0/0	2018-01-01	2018-01-01	0/1	2018-01-01	2018-01-01	2018-01-01	2018-01-01	0/0	4	0	2	0	Not in range
28	13372606	DEL02701941	CTTCCTACTGCAGGGGACAA	C	2018-01-01	0/0	2018-01-01	2018-01-01	2018-01-01	2018-01-01	2018-01-01	0/1	2018-01-01	0/0	2018-01-01	0/1	0/1	0/1	2018-01-01	2018-01-01	2018-01-01	2018-01-01	2018-01-01	2018-01-01	0/0	2018-01-01	2018-01-01	0/1	2018-01-01	0/0	2018-01-01	2018-01-01	0/0	2018-01-01	2018-01-01	0/0	2018-01-01	2018-01-01	0/1	2018-01-01	2018-01-01	2018-01-01	2018-01-01	0/0	4	0	2	0	Not in range
28	13379146	DEL02701960	TGATCTCCCTTTTTCTTTTTTCTTTTTTTTTTTTTTTTTTTTTTTTAAAGATTTTATTTATTTATTCATGATAGTCACAGAGAGAGAGAGAGAGGCAGAGACACAGGCAGAGGGAGAAGCAGGCTCCATGCAGGGAGCCCGACGTGGGATTCGATCCCGAGTCTCCAGGATCGCGCCCTGGGCCAAAGGCAGGCGCCAAACCGCTGCGCCACCCAGGGATCCC	T	2018-01-01	2018-01-01	2018-01-01	2018-01-01	2018-01-01	2018-01-01	2018-01-01	0/1	0/0	2018-01-01	0/1	0/1	2018-01-01	2018-01-01	0/1	0/1	0/0	0/1	2018-01-01	2018-01-01	2018-01-01	2018-01-01	0/0	0/1	2018-01-01	2018-01-01	2018-01-01	0/1	2018-01-01	0/0	0/1	2018-01-01	2018-01-01	0/0	0/1	2018-01-01	2018-01-01	2018-01-01	2018-01-01	2018-01-01	6	0	4	0	Not in range
28	13412247	INS02702021	T	TGCCAGGGCAAGAGTGTGTTCACACTCAGTCA	0/0	2018-01-01	0/1	0/0	0/0	0/0	0/0	0/0	0/0	0/0	0/0	0/0	0/0	0/0	0/0	0/0	0/0	0/0	0/0	0/0	0/0	0/0	0/0	0/1	2018-01-01	0/0	0/0	0/0	2018-01-01	0/0	0/0	0/0	2018-01-01	0/0	0/1	0/1	0/0	0/0	0/0	2018-01-01	1	0	3	0	Not in range
28	13416742	INS02702029	A	ATCTTGGCTATACGATT	0/1	0/0	2018-01-01	2018-01-01	0/1	2018-01-01	2018-01-01	0/0	0/0	0/0	0/0	0/0	2018-01-01	2018-01-01	0/1	0/0	0/0	0/1	2018-01-01	2018-01-01	0/0	2018-01-01	0/0	0/0	2018-01-01	0/0	0/0	0/0	0/0	0/0	0/1	0/0	0/0	0/0	0/0	0/1	0/1	0/0	0/0	0/0	4	0	3	0	Not in range
28	13417014	DEL02702033	CCTCTCTCTCTCTCTCTCTCT	C	0/0	0/0	0/1	2018-01-01	0/1	2018-01-01	2018-01-01	0/0	0/0	0/0	0/1	0/1	2018-01-01	2018-01-01	0/1	0/0	0/0	0/1	2018-01-01	2018-01-01	0/0	2018-01-01	0/1	0/0	2018-01-01	0/0	0/0	0/0	2018-01-01	0/1	2018-01-01	0/0	0/0	0/0	0/1	0/1	0/1	0/0	0/0	0/0	6	0	5	0	Not in range
28	13421996	DEL02702048	GCCGGGCGGGCTGTGGGCTGGA	G	0/1	0/0	2018-01-01	2018-01-01	0/1	2018-01-01	2018-01-01	0/0	0/0	0/0	0/0	0/0	2018-01-01	2018-01-01	0/1	0/0	0/0	0/1	2018-01-01	2018-01-01	0/0	2018-01-01	0/0	0/0	2018-01-01	0/0	0/0	0/0	0/0	0/0	0/1	0/0	0/0	0/0	0/0	0/1	0/1	0/0	0/0	0/0	4	0	3	0	Not in range
28	13434809	DEL02702062	CCCCTCTCACACACACCTTCCACGCA	C	0/0	0/1	0/0	0/0	0/0	0/0	0/0	0/0	0/0	0/0	0/0	0/1	0/0	0/0	0/0	0/0	0/0	0/0	0/0	0/0	0/0	0/0	0/0	0/1	0/0	0/0	0/0	0/0	2018-01-01	0/0	0/0	0/1	2018-01-01	0/0	2018-01-01	0/1	0/1	0/0	0/0	2018-01-01	2	0	4	0	Not in range
28	13464879	INS02702109	T	TATAGATAGATAGATAGATAGATAGATAG	0/1	2018-01-01	0/0	0/0	0/0	0/0	0/0	0/0	0/0	0/0	0/0	0/0	0/0	0/0	0/0	0/0	0/0	0/0	0/0	0/1	0/0	0/0	0/0	0/0	0/0	0/0	0/0	0/0	2018-01-01	0/0	0/0	0/0	0/0	0/0	0/0	0/0	0/0	0/0	0/0	0/0	2	0	0	0	Not in range
28	13475055	DEL02702128	TCCTCCTTTCCTCTTTTTTTTTTTTTTTTAATTTTTTTTAATTTTTATTTATTTATGATAGTCACACACACACACACAGAGAGAGAGAGAGAGGCAGAGGGAGAAGCAGGTTCCATGCACCGGGAGCCTGATGTGGGATTCGATCCCGGGTCTCCAGGATCACGCCCTGGGCCAAAGGCAGGCGCCAAACCACTGCGCCACCCAGGGATCCC	T	0/1	2018-01-01	0/0	0/0	0/0	0/0	0/0	0/0	0/0	0/0	0/0	0/0	0/0	0/0	0/0	0/0	0/0	0/0	0/0	0/1	0/0	0/0	0/0	0/0	0/0	2018-01-01	0/0	0/0	2018-01-01	0/0	0/0	0/0	0/0	0/0	0/0	0/1	0/0	0/0	0/0	0/0	2	0	1	0	Not in range
28	13479617	INS02702135	G	GTGGTGGGCATTAGCGAGGACAAT	0/0	0/0	0/0	0/0	0/0	0/0	0/0	0/0	0/0	0/0	0/0	0/0	0/0	0/0	0/0	0/0	0/0	0/0	0/0	0/0	0/0	0/0	0/0	0/0	0/0	0/0	0/0	0/0	2018-01-01	0/0	0/0	0/0	0/0	0/0	0/0	0/0	0/0	0/0	0/0	0/0	0	0	0	0	Not in range
28	13490360	INS02702153	T	TAAAATAAAATAAAATAAAATAAAATA	2018-01-01	2018-01-01	2018-01-01	0/0	0/1	0/0	2018-01-01	2018-01-01	2018-01-01	2018-01-01	0/1	0/0	0/1	0/0	0/1	0/0	0/0	2018-01-01	0/1	2018-01-01	0/0	0/1	0/0	2018-01-01	2018-01-01	0/1	0/0	0/1	2018-01-01	0/1	0/0	0/0	2018-01-01	0/0	0/1	2018-01-01	0/1	2018-01-01	2018-01-01	2018-01-01	5	0	6	0	Not in range
28	13491422	DEL02702156	TAGGGATCCCCTGGGTGGCGCAGCGGTTTGGCGCCTGCCTTTGGCCCAGGGCGCGATCCTGGAGACCCAGGATCGAATCCCACATCGGGCTCCCAGTGCATGGAGCCTGCTTCTCCCTCTGCCTCTCTCTCTCTCTCTCTCTCTCTCTGTGACTATCATAAATAAATAAAAAAACTAAAAAAAAAAAAAAATAGGGA	T	0/1	2018-01-01	0/0	0/0	0/0	0/0	0/0	0/0	0/0	0/0	0/0	0/0	0/0	0/0	0/0	0/0	0/0	0/0	0/0	0/1	0/0	0/0	0/0	0/0	0/0	0/0	0/0	0/0	2018-01-01	0/0	0/0	0/0	0/0	0/0	0/0	0/0	0/0	0/0	0/0	0/0	2	0	0	0	Not in range
28	13518936	DEL02702193	TTAAATGCCATAAACAGGGATCCCTGAGTGGCGCAGCGGTTTAGCGCCTGCCTTTGGCCCAGGGCACGATCCTGGAGACCCGGGATCGAATCCCACGTCGGGCTCCCGGGGCATGGAGCCTGCTTCTCCCTCTGCCTTTGTCTCTGTATCATAAATAAATAAAAATTAAAAAAAAAAATTTAAAAAAAAAAAAATAAAAAAAAAAAAAAA	T	2018-01-01	2018-01-01	2018-01-01	2018-01-01	0/1	2018-01-01	2018-01-01	0/1	2018-01-01	2018-01-01	0/1	0/1	2018-01-01	0/1	0/1	0/0	2018-01-01	2018-01-01	0/1	2018-01-01	0/0	2018-01-01	0/0	2018-01-01	2018-01-01	2018-01-01	0/0	0/1	2018-01-01	0/1	0/1	0/0	2018-01-01	2018-01-01	2018-01-01	2018-01-01	0/1	2018-01-01	2018-01-01	2018-01-01	7	0	4	0	Not in range
28	13546868	DEL02702239	CAAATAAATAAATAAATAAAT	C	0/0	0/0	0/0	0/0	0/0	0/0	0/0	0/0	0/0	0/0	0/0	0/0	0/1	0/0	0/0	0/0	0/0	0/0	0/0	0/0	-1/-1	0/0	0/0	0/0	0/0	0/0	0/0	0/0	0/0	0/0	0/0	0/0	0/0	0/0	0/0	0/0	0/0	0/0	0/0	0/0	1	0	0	0	Not in range
28	13547849	DEL02702241	CTTTCTTTCTTTCTTTCTTTCTTTCTTTTTTT	C	0/1	0/1	0/1	0/1	0/1	0/1	0/1	0/1	0/0	0/0	0/1	0/1	0/1	0/1	0/1	0/0	0/1	0/1	2018-01-01	0/1	0/1	0/1	0/1	0/1	0/1	0/1	0/0	0/0	0/0	0/1	2018-01-01	0/1	0/0	0/1	0/1	0/1	0/1	0/1	0/1	0/1	16	0	15	0	Not in range
28	13551286	DEL02702248	CACACACCACACACACACACAT	C	0/1	0/0	2018-01-01	2018-01-01	0/1	2018-01-01	2018-01-01	2018-01-01	0/0	0/0	0/1	2018-01-01	0/1	2018-01-01	0/1	0/0	2018-01-01	0/1	2018-01-01	0/1	2018-01-01	2018-01-01	2018-01-01	0/1	0/0	2018-01-01	0/0	0/0	0/0	0/1	2018-01-01	2018-01-01	0/0	2018-01-01	2018-01-01	0/1	0/1	0/1	2018-01-01	2018-01-01	7	0	5	0	Not in range
28	13558042	INS02702266	A	ATATTTTTAAAATTTAATTTTTTTTT	0/0	0/0	0/0	0/0	0/0	0/0	0/0	0/0	0/0	0/0	0/0	0/0	0/1	0/0	0/0	0/0	0/0	0/0	0/0	0/0	0/0	0/0	0/0	0/0	0/1	0/0	0/0	0/0	0/0	0/0	0/0	0/0	0/0	0/0	0/0	0/0	0/0	0/1	0/0	0/0	1	0	2	0	Not in range
28	13578461	INS02702291	C	CTTCCTTTGTGTACCTTCCTTTGTG	0/0	0/0	0/0	0/0	0/0	0/0	0/0	0/0	0/0	0/0	0/0	0/0	0/0	0/0	0/0	0/0	0/0	0/0	0/0	0/0	0/0	0/0	0/0	0/0	0/1	0/0	0/0	0/0	0/0	0/0	0/0	0/0	0/0	0/0	0/0	0/0	0/0	0/0	0/0	0/0	0	0	1	0	Not in range
28	13629641	DEL02702405	TTAAAATGAAATGTATGGGGATCCCTGGGTGGCGCAGCGGTTTGGCGCCTGCCTTTGGGCCAGGGCGCGATCCCGGAGACCCGGGATCGAATCCCACATCAGGCTCCCGGTGCATGGAGCCTGCTTCTCCCTCTGCCTGTGTCTCTGCCTCTCTCTCTCTCTGTGACTATCATAAATAAAAAAAAATATAAAAAAAAAAAAA	T	0/0	2018-01-01	0/0	0/0	0/0	0/0	0/0	0/0	0/0	0/0	0/1	0/0	0/1	0/0	0/1	0/0	0/0	0/0	0/0	0/1	0/0	0/0	2018-01-01	0/0	0/0	0/0	0/0	0/0	2018-01-01	0/0	0/0	0/0	0/0	0/0	0/1	0/0	0/0	0/1	0/0	0/0	4	0	2	0	Not in range
28	13644788	DEL02702450	ACTAACTTATTACCTTTTTTTTTTTTTTTTTTTATTTATTTATTAATGATAGACATAGAAAGAAAGAGAGGGGCAGAGACACAGGCGGAAGGAGAAGCAGGCTCCATGCAGGGAGCCTGACATGGGACTAGATCCCGGGTCTCCAGGATCACGCCCTGGGCCAAAGGCAGGCGCTTAAACCGCTGAGCCACCCAGGGATCCCCC	A	0/0	0/0	0/0	0/0	0/0	0/0	0/0	0/0	0/0	0/0	0/0	0/0	0/0	0/0	0/0	0/0	0/0	0/0	0/0	0/0	0/0	0/0	0/0	0/0	0/0	0/0	0/0	0/0	0/0	0/0	0/0	0/0	0/0	0/0	0/0	0/0	0/0	0/1	0/0	0/0	0	0	1	0	Not in range
28	13654251	INS02702468	T	TTTTGTTTTGTTTTGA	0/0	0/0	0/1	0/0	0/0	0/0	0/0	0/0	0/0	0/0	0/0	0/0	0/0	0/0	0/0	0/0	0/0	0/0	0/0	0/0	0/0	2018-01-01	0/0	0/0	0/0	2018-01-01	0/0	0/0	0/0	0/0	0/0	0/0	0/0	0/0	0/0	0/0	0/0	0/0	0/0	0/0	1	0	0	0	Not in range
28	13692822	BND02702516	C	]CHR18	0/0	0/0	0/0	0/0	0/0	0/0	0/0	0/0	0/0	0/0	0/0	0/0	0/0	0/0	0/0	0/0	0/0	0/0	0/0	0/0	0/0	0/0	0/0	0/0	0/0	0/0	0/0	0/0	0/0	0/0	0/0	0/0	0/0	0/0	0/0	0/0	0/0	0/1	0/0	0/0	0	0	1	0	Not in range
28	13715802	DEL02702560	TGGGGTGGGGTGGGGTGGGGTGG	T	-1/-1	0/0	0/1	0/0	0/0	0/0	0/0	0/0	0/0	0/0	0/0	0/0	0/0	0/0	0/0	0/0	0/0	0/0	0/0	0/0	0/0	2018-01-01	-1/-1	0/0	0/0	2018-01-01	0/0	0/0	0/0	0/0	-1/-1	0/1	0/0	0/0	0/0	0/1	0/0	0/1	0/0	0/0	1	0	3	0	Not in range
28	13724465	DEL02702570	CCAGCTTCAGTTTCTTTTTTTTTTTTTTAAAGATTTATTTATTTATTTATGATAGACATAGAGTGAGAGAGAGAGAGAGGCAGAGTGTGTCACAGGCAGAGAGAGAAGCAGGCTCCATGCCGGGAGCCTGACGTGGGACTCGATCCCGGGACTCCAGAATTGCGCCCTGGGCCAAAGGCAGGTGCTAAACCGCTGAGCCACCCAGGGATCCCCCCCTTTTTTTTTTTTTTTTAAAGATT	C	0/1	0/1	2018-01-01	0/0	2018-01-01	2018-01-01	2018-01-01	0/0	0/0	2018-01-01	0/1	0/1	2018-01-01	0/1	2018-01-01	2018-01-01	2018-01-01	0/1	2018-01-01	0/1	0/1	2018-01-01	0/0	0/0	0/1	0/0	2018-01-01	0/1	2018-01-01	0/1	0/1	0/0	2018-01-01	2018-01-01	0/1	0/0	0/1	0/1	2018-01-01	0/0	7	0	8	0	Not in range
28	13727875	INS02702574	T	TAGCCGGGTCTCCTAAGTCA	0/1	0/1	2018-01-01	0/0	2018-01-01	2018-01-01	2018-01-01	0/0	0/0	2018-01-01	0/1	0/1	2018-01-01	0/1	2018-01-01	2018-01-01	2018-01-01	0/1	2018-01-01	0/1	0/1	2018-01-01	0/0	0/0	0/1	0/0	2018-01-01	0/1	2018-01-01	0/1	0/1	0/0	2018-01-01	2018-01-01	0/1	0/0	0/1	0/1	2018-01-01	0/0	7	0	8	0	Not in range
28	13728988	DEL02702575	CCACACACACACACACACACA	C	0/0	0/0	0/0	0/0	0/1	0/0	0/0	0/0	0/0	0/0	0/0	0/0	0/1	0/0	0/0	0/0	0/0	0/0	0/0	0/0	0/0	0/0	0/0	0/0	0/0	0/0	0/0	0/0	2018-01-01	0/0	0/0	0/0	2018-01-01	0/0	0/0	0/0	0/0	0/0	0/0	0/0	2	0	0	0	Not in range
28	13739757	DEL02702602	GGAAGGAAGGAAGGAAGGAAGGAAGGAAGGAAGGAAGGAAGGAAGGAAGGAAGGAAGGAAGGAAGGAAGGAAGGAAGGAAGGAAGGAAGGAAGGAAGA	G	2018-01-01	0/1	0/1	0/1	2018-01-01	2018-01-01	2018-01-01	0/1	0/1	2018-01-01	2018-01-01	2018-01-01	2018-01-01	2018-01-01	2018-01-01	2018-01-01	0/1	0/1	2018-01-01	0/1	0/1	0/0	2018-01-01	0/0	0/1	0/0	2018-01-01	0/1	2018-01-01	0/1	2018-01-01	0/1	0/1	0/1	2018-01-01	0/1	2018-01-01	0/1	2018-01-01	0/0	8	0	9	0	Not in range
28	13755201	INS02702631	G	GAATAAATAAATAAATA	0/0	0/0	0/0	0/0	2018-01-01	0/0	0/0	0/0	0/0	2018-01-01	0/1	0/1	0/1	2018-01-01	0/1	0/1	2018-01-01	0/1	0/1	0/0	0/1	2018-01-01	0/0	0/0	0/0	0/0	0/0	0/0	2018-01-01	0/0	0/0	0/0	2018-01-01	2018-01-01	2018-01-01	0/1	0/0	2018-01-01	0/0	0/0	7	0	2	0	Not in range
28	13765138	DUP02702649	G	<DUP>	0/0	0/0	0/0	0/0	0/0	0/0	0/0	0/0	0/0	0/0	0/0	0/0	0/0	0/0	0/0	0/0	0/0	0/0	0/0	0/0	0/1	0/0	0/0	0/0	0/0	0/0	0/0	0/0	0/0	0/0	0/0	0/0	0/0	0/0	0/0	0/0	0/0	0/0	0/0	0/0	0	0	1	0	Not in range
28	13780054	DEL02702677	CTTTCAGAGTTCTTTTTTATAACTTTATTTTTTTTTTCAAGATTTTATTTATTTATTCATGATAGACATAGAGAGAGAGAGAGGCAGAGACACAGGCAGAGAGAGAAGCAGGCTCCATGCAGGGAGCCTGACGTGGGACTTGATCCTGGATCTCCAGGATCGCACCCTGGGCCAAAGGCAGGCACTAAACCGCTGCGCCACCCAGGGATCCCCCT	C	0/1	0/0	0/0	0/0	0/0	2018-01-01	0/0	0/0	0/0	0/0	0/0	0/0	0/1	0/0	0/0	0/1	0/0	0/0	0/0	0/0	0/0	0/0	0/0	0/0	0/0	0/0	2018-01-01	0/1	0/0	0/0	0/0	0/0	0/0	0/0	0/0	0/1	0/0	0/0	2018-01-01	0/0	3	0	2	0	Not in range
28	13782849	BND02702686	C	C[CHR8	0/0	0/0	0/1	0/0	0/0	0/0	0/0	0/0	0/0	0/0	0/1	0/0	0/0	0/1	0/0	0/1	0/1	0/0	0/0	0/0	0/1	0/0	0/0	0/1	0/0	0/0	0/0	0/0	0/0	0/0	0/0	0/0	0/0	0/1	0/1	0/0	0/0	0/0	0/1	0/0	5	0	5	0	Not in range
28	13787841	DEL02702694	AGCCAGGTTCCTCAGGGTGCCAT	A	0/0	0/0	0/0	0/0	0/0	2018-01-01	0/0	0/0	0/0	0/0	0/0	0/0	0/0	0/0	0/0	0/0	0/0	0/0	0/0	0/0	0/0	0/0	0/0	0/0	0/0	0/0	0/0	0/0	0/0	0/0	0/0	0/0	0/0	0/0	0/0	0/0	0/0	0/0	0/0	0/0	0	0	0	0	Not in range
28	13830652	DEL02702778	TAAAACATTAGATTGCTGGGATCCCTGGGTGGCGCAGCGGTTTGGCGCCTGCCTTTGGCCCAGGGCACGATCCTGGAGACCCGGGATCGAATCCCACATCGGACTCCCGGTGCATGGAGCCTGCTTCTCCCTCTGCCTGTGTCTCTGCCTCTCTCTCTCTCTCTCTCTGTGACTATCATAAATAAATAAAAAATTAAAAAAAA	T	0/0	2018-01-01	0/0	0/0	0/1	0/0	0/0	0/1	0/0	0/0	0/0	0/1	0/0	0/0	0/0	0/0	0/0	0/0	0/0	0/1	0/0	2018-01-01	0/0	0/1	0/1	0/0	0/0	0/0	0/0	0/0	0/1	0/1	0/0	0/0	2018-01-01	0/0	0/1	2018-01-01	0/0	2018-01-01	4	0	5	0	Not in range
28	13894259	DEL02702891	C	<DEL>	0/1	0/1	0/0	0/0	0/0	0/0	0/0	0/0	0/0	0/0	0/1	0/0	0/0	0/1	0/0	0/0	0/1	0/0	0/0	0/0	0/0	0/0	0/0	0/0	0/0	0/0	0/0	0/0	0/0	0/0	0/0	0/0	0/0	0/0	0/0	0/0	0/1	0/0	0/0	0/0	5	0	1	0	Not in range
28	13894452	DEL02702892	TTAAAAAACAAAATAGGGGGGATCCCTGGGTGGCGCAGTGGTTTGGCGCCTGCCTTTGGCCCAGGGCGCGATCCTGGAGACCCGGGATCGAATCCCACGTCAGGCTCCCGGTGCATGGAGCCTGCTTCTCCCTCTGCCTGTGTCTCTGCCTCTCTCTCTCTCTCTCTGTGTGACTATCATAAATAAAAAATAAATAAATAAATAAAATAAAAAAA	T	0/0	0/0	0/0	0/0	0/0	0/0	0/0	0/0	0/0	0/0	0/0	0/0	0/0	0/0	0/0	0/0	2018-01-01	0/0	0/1	0/0	0/0	0/0	0/0	0/0	0/0	0/0	0/0	0/0	0/0	0/0	0/0	0/0	0/0	2018-01-01	0/0	0/0	0/0	0/0	0/0	0/0	1	0	0	0	Not in range
28	13963759	DEL02703033	CCAGGTGGCTTAGCCTCCTAGCTAGTGAT	C	0/0	2018-01-01	0/0	0/0	0/1	0/0	0/0	0/1	0/0	0/0	0/1	0/1	0/0	0/0	0/0	0/0	0/0	0/0	0/0	0/0	0/0	0/0	0/0	0/0	0/0	0/0	0/0	0/0	2018-01-01	0/0	0/1	0/0	0/0	0/0	0/1	0/0	0/1	0/0	0/0	0/0	4	0	3	0	Not in range
28	13969102	DEL02703046	CTGCGAAGTCCAGCCATTGCCTGCT	C	0/0	0/0	0/0	0/0	0/0	0/0	0/0	0/0	0/0	0/0	0/0	0/0	0/0	0/0	0/0	0/0	0/0	0/0	0/0	0/0	0/0	0/1	0/0	0/0	0/0	0/0	0/0	0/0	0/0	0/0	0/0	0/0	0/0	0/0	0/0	0/0	0/0	0/0	0/0	0/0	0	0	1	0	Not in range
28	13975924	DEL02703055	CTAAGACAAGGTTTCCTTTTTTTTTTTTTTTT	C	0/1	2018-01-01	0/1	2018-01-01	2018-01-01	2018-01-01	2018-01-01	0/1	2018-01-01	0/0	0/1	2018-01-01	2018-01-01	0/1	0/1	0/1	2018-01-01	0/0	0/1	2018-01-01	0/0	2018-01-01	2018-01-01	0/1	0/0	2018-01-01	2018-01-01	0/1	2018-01-01	0/1	2018-01-01	0/0	2018-01-01	2018-01-01	2018-01-01	0/1	2018-01-01	0/1	2018-01-01	2018-01-01	8	0	5	0	Not in range
28	13982027	DEL02703066	AAAAAAAGATTTAGTTTGACTCTTTTTTTTTTTTTTTTTTTTTTTAAGATTTTGTTTATTTATTCATAGACAGAG	A	0/1	2018-01-01	0/1	2018-01-01	2018-01-01	2018-01-01	2018-01-01	0/1	2018-01-01	0/0	0/1	2018-01-01	2018-01-01	0/1	0/1	0/1	2018-01-01	0/0	0/1	2018-01-01	0/0	2018-01-01	2018-01-01	0/1	0/0	2018-01-01	2018-01-01	0/1	2018-01-01	0/1	2018-01-01	0/0	2018-01-01	2018-01-01	2018-01-01	0/1	2018-01-01	0/1	2018-01-01	2018-01-01	8	0	5	0	Not in range
28	14011822	INS02703150	C	CTTACTTATTTATTTATTTATTTAT	0/1	2018-01-01	0/0	0/0	0/1	0/0	0/0	0/1	0/0	0/0	0/1	0/1	0/0	0/0	0/0	0/1	0/0	0/0	0/1	0/0	0/0	2018-01-01	0/0	0/0	0/0	0/0	2018-01-01	0/1	2018-01-01	0/0	0/1	0/1	0/0	0/0	0/1	0/1	0/1	0/0	0/0	0/0	7	0	6	0	Not in range
28	14029933	DEL02703209	GTAATTCTTTTTTTTTTTTTTTTTAAGTTTATTTATTTATGATAGCCACACAGAGAGAGAGAGGGGCAGAGACACAGGCAGAGAGAGAAGCAGGCTCCACGCACCGAGAGCCCGACGTGGGATTCGATCCCGAGTCTCCAGGATCGTGCCCTGGGCCAAAGGCAGGCGCCAAACCACTGCGCCACCCAGGGATCCC	G	0/1	2018-01-01	0/0	0/0	0/1	0/0	0/0	0/1	0/0	0/0	0/1	0/1	0/1	0/0	0/0	0/1	0/0	0/0	0/1	2018-01-01	0/0	2018-01-01	0/0	0/0	0/0	0/0	2018-01-01	0/1	2018-01-01	0/0	0/1	0/1	0/0	0/0	0/1	0/1	0/1	0/1	0/0	0/0	8	0	7	0	Not in range
28	14037237	DEL02703239	TAAAGTATAAGTATACTTTAAAGTATAAGTATAAGAAG	T	0/1	2018-01-01	2018-01-01	2018-01-01	2018-01-01	2018-01-01	2018-01-01	0/1	2018-01-01	2018-01-01	0/1	2018-01-01	2018-01-01	0/1	0/1	2018-01-01	2018-01-01	0/0	0/1	2018-01-01	0/1	2018-01-01	2018-01-01	0/1	0/1	2018-01-01	2018-01-01	0/1	2018-01-01	0/1	2018-01-01	0/1	2018-01-01	2018-01-01	2018-01-01	2018-01-01	2018-01-01	2018-01-01	2018-01-01	2018-01-01	6	0	6	0	Not in range
28	14041288	DEL02703262	TTACGTTGGCTTTTTTTTTTTTTTTTTTTTTTTTTTTTTTTTAAATTTTTTTTATTTATTTATGATAGGCACACAGTGAGAGAGAGAGAGGCAGAGACACAGGCAGAGGGAGAAGCAGGCTCCATGCACCGGGAGCCCGACGTGGGATTCGATCCCGGGTCTCCAGGATCACGCCCTGGGCCAAAGGCAGGCGCCAAACCGCTGCGCCACCCAGGGATCCC	T	0/1	2018-01-01	0/1	2018-01-01	0/1	0/0	2018-01-01	0/1	2018-01-01	0/0	0/1	2018-01-01	0/1	0/1	0/0	0/1	2018-01-01	0/0	0/1	2018-01-01	0/0	2018-01-01	2018-01-01	0/1	0/0	2018-01-01	2018-01-01	0/1	2018-01-01	0/0	2018-01-01	0/1	0/0	2018-01-01	2018-01-01	0/1	2018-01-01	0/1	2018-01-01	2018-01-01	9	0	5	0	Not in range
28	14044696	INS02703276	T	TTAAATATTTTCTGAAAAAAAAAAAAAAA	0/0	0/0	0/0	0/0	0/0	0/0	0/0	0/0	0/0	0/0	0/0	0/0	0/1	0/0	0/0	0/0	0/0	0/0	0/0	2018-01-01	0/0	0/0	0/0	0/0	0/0	0/0	0/0	0/0	0/0	0/0	0/0	0/0	0/0	0/0	0/0	0/0	0/0	0/0	0/0	0/0	1	0	0	0	Not in range
28	14058707	DEL02703320	TGCTATATTTCTTTTATTTTTTTTATTTTTTTTTATAAATTTTTTTTTTTAATTTTTATTTATTTATGATAGTCACAGAGAGAGAGAGAGAGGCAGAGACATAGGCAGAGGGAGAAGCAGGCTCCATGCACCGGGAGCCTGATGTGGGATTCGATCCTGGGTCTCCAGGATCGCGCCCTGGGCCAAAGGCAGGCGCCAAACCGCTGCGCCACCCAGGGATCCC	T	0/0	0/0	0/0	0/0	0/0	0/0	0/0	0/0	0/0	0/0	0/0	0/0	0/1	0/0	0/0	0/0	0/0	0/0	0/0	2018-01-01	0/0	2018-01-01	0/0	0/0	0/0	0/0	0/0	0/0	0/0	0/0	0/0	0/1	0/0	0/0	0/0	0/1	0/0	0/1	0/0	0/0	1	0	3	0	Not in range
28	14062555	INS02703346	A	ATATCTATCTATCTATCTATCTATC	0/1	2018-01-01	0/0	0/0	0/1	0/0	0/0	0/1	0/0	0/0	0/1	0/1	0/1	0/0	0/0	0/1	0/0	0/0	0/1	2018-01-01	0/0	2018-01-01	0/0	0/1	0/0	0/0	2018-01-01	0/1	2018-01-01	0/0	0/1	0/1	0/0	0/0	0/1	0/1	0/1	0/1	0/0	0/0	8	0	8	0	Not in range
28	14086081	INS02703414	G	GTGTCTCTGTCTCTCTCTC	0/1	2018-01-01	0/0	0/0	0/1	0/0	0/0	0/1	0/0	0/0	0/1	0/1	0/1	0/0	0/0	0/1	0/0	0/0	0/1	2018-01-01	0/0	2018-01-01	0/0	0/0	0/0	0/0	2018-01-01	0/1	2018-01-01	0/0	0/1	0/1	0/0	0/0	0/1	0/1	0/1	0/1	0/0	0/0	8	0	7	0	Not in range
28	14123392	INS02703487	A	ATGTATTTTTCTTTTTCTTTTTTTTTTTTTTTTGAGTTTTT	0/0	0/0	0/0	0/0	0/0	0/0	0/0	0/0	0/0	0/0	0/0	0/0	0/1	0/0	0/0	0/0	0/0	0/0	0/0	0/1	0/0	0/1	0/0	0/0	0/0	0/0	0/0	0/0	0/0	0/0	0/0	0/0	0/0	0/0	0/0	0/0	0/0	0/1	0/0	0/0	2	0	2	0	Not in range
28	14148148	DEL02703554	ATAAAGGTTTTCTTTCCTGT	A	0/0	0/0	0/1	2018-01-01	0/0	0/0	2018-01-01	0/0	2018-01-01	0/0	0/0	0/1	0/0	0/1	0/0	0/0	2018-01-01	0/0	0/0	0/0	0/0	0/0	2018-01-01	0/1	0/0	2018-01-01	0/0	0/0	0/0	0/0	0/1	0/0	0/0	2018-01-01	0/1	0/1	0/1	0/0	2018-01-01	2018-01-01	3	0	5	0	Not in range
28	14153997	BND02703569	G	[CHR27	0/1	0/0	0/0	0/0	0/0	0/0	0/0	0/0	0/0	0/0	0/0	0/0	0/0	0/0	0/0	0/1	0/0	0/0	0/0	0/1	0/0	0/0	0/0	0/0	0/0	0/0	0/1	0/1	0/1	0/0	0/0	0/0	0/0	0/0	0/0	0/0	0/0	0/0	0/0	0/0	3	0	3	0	Not in range
28	14154890	DEL02703574	TAAAAATCTGGTCCAAAAAAAA	T	0/0	0/0	0/1	2018-01-01	0/0	0/0	2018-01-01	0/0	2018-01-01	0/0	0/0	0/1	0/0	0/1	0/0	0/0	2018-01-01	0/0	0/0	0/0	0/0	0/0	2018-01-01	0/1	0/0	2018-01-01	0/0	0/0	0/0	0/0	0/1	0/1	0/0	2018-01-01	0/1	0/1	0/1	0/0	2018-01-01	2018-01-01	3	0	6	0	Not in range
28	14212511	DEL02703663	GAGAGAGAGAGGCAGAGACAC	G	0/0	0/0	0/0	0/0	0/0	0/0	0/0	0/0	0/0	0/0	0/0	0/0	0/1	0/0	0/0	0/0	0/0	0/0	0/1	2018-01-01	0/0	0/1	0/0	0/0	0/0	2018-01-01	0/0	0/0	0/0	0/0	0/0	0/0	0/0	0/0	0/0	0/1	0/0	0/1	0/0	0/0	2	0	3	0	Not in range
28	14217058	DEL02703672	ACCAGGCCCCTCTGAAGTATTAAAAGCCTCATCCTCT	A	0/0	0/0	0/0	0/0	0/0	0/0	0/0	0/0	0/0	0/0	0/0	0/0	0/0	0/0	0/0	0/0	0/0	0/0	0/0	0/1	0/0	0/1	0/0	0/0	0/0	0/0	0/0	0/0	0/0	0/0	0/0	0/0	0/0	0/0	0/0	0/0	0/0	0/0	0/0	0/0	1	0	1	0	Not in range
28	14245624	DEL02703717	CAAAATGCAGGAGGAGGGATCCCTGGGTGGCGCAGCGGTTTGGCGCCTGCCTTTGGCCCAGGGCGCAATCCTGGAGACCCAGGATCGAATCCCACATCAGGCTCCCGGTGCATGGAGCCTGCTTCTCCCTCTGCCTGTGTCTCTGCCTCTCTCTCTCTCTCTCTGTGACTATCATAAATAAATAAAAATTAAAAAAAAAAATTTAAAAA	C	0/0	0/1	0/0	0/0	0/1	0/0	0/0	0/1	0/0	0/0	0/1	0/1	0/0	0/0	0/0	0/0	0/1	0/0	0/0	0/1	0/0	0/1	0/0	0/0	0/0	0/0	0/0	0/0	0/0	0/0	0/0	0/0	0/0	0/0	0/1	0/0	0/1	0/1	0/0	0/0	7	0	4	0	Not in range
28	14260061	DEL02703745	AAAAAAATAAAAAATAGGGATCCCTGGGTGGCGCAGCGGTTTGGCGCCTGCCTTTGGCCCAGGGCGCGATCCTGGAGACCCGGGATCGAATCCCACGTCGGCTCCCGGTGCATGGAGCCTGCTTCTCCCTCTGCCTGTGTCTCTGCGTCTCTCTCTCTCACTGTGTGCCTATCATAAATAAAAAAATAAATAAATAAAAAAAT	A	0/0	0/1	0/0	0/0	0/1	0/0	0/0	0/1	0/0	0/0	0/1	0/1	0/0	0/0	0/0	0/0	0/1	0/0	0/0	0/1	0/0	0/1	0/0	0/0	0/0	0/0	0/0	0/0	0/0	0/0	0/0	0/0	0/0	0/0	0/1	0/0	0/1	0/1	0/0	0/0	7	0	4	0	Not in range
28	14278555	DEL02703786	CTTTTCATTAAGGGCTCTG	C	0/1	0/0	0/1	2018-01-01	0/0	2018-01-01	2018-01-01	0/0	0/0	2018-01-01	0/0	0/1	2018-01-01	0/1	0/1	2018-01-01	0/1	0/0	0/1	0/1	0/1	0/0	2018-01-01	0/1	0/0	0/0	2018-01-01	2018-01-01	0/0	0/1	2018-01-01	0/1	2018-01-01	2018-01-01	0/1	0/1	0/1	0/0	2018-01-01	2018-01-01	8	0	7	0	Not in range
28	14282863	DEL02703799	T	<DEL>	0/1	0/1	0/1	2018-01-01	0/1	2018-01-01	2018-01-01	0/1	0/0	2018-01-01	0/1	2018-01-01	2018-01-01	0/1	0/1	2018-01-01	2018-01-01	0/0	0/1	2018-01-01	0/1	0/1	2018-01-01	0/1	0/0	0/0	2018-01-01	2018-01-01	2018-01-01	0/1	2018-01-01	0/1	2018-01-01	2018-01-01	2018-01-01	0/1	2018-01-01	0/1	2018-01-01	2018-01-01	9	0	7	0	Not in range
28	14288995	INS02703812	A	ATCAATGTATTTTTTTTTTTTTTTTTTTT	0/1	0/1	0/1	2018-01-01	0/1	2018-01-01	2018-01-01	0/1	0/0	2018-01-01	0/1	2018-01-01	2018-01-01	0/1	0/1	2018-01-01	2018-01-01	0/0	0/1	2018-01-01	0/1	0/1	2018-01-01	0/1	0/0	0/0	2018-01-01	2018-01-01	2018-01-01	0/1	2018-01-01	0/1	2018-01-01	2018-01-01	2018-01-01	0/1	2018-01-01	0/1	2018-01-01	2018-01-01	9	0	7	0	Not in range
28	14312354	DEL02703884	CACGCCCTGGGCCAAAGGCAGGCACTAAACCGCTGCACCACCCAGGGATCCCTTGAATTGGTTTTTAATTAAAGGTATATGAAGCAGAGACACCTGGGTGGCTCAGTGGTTGGGCATCTGCCTTTGGCTCAGGGCGTGATCCCGGAGACCCAGGACT	C	0/0	0/0	0/0	0/0	0/0	0/0	0/0	0/0	0/0	0/0	0/0	0/1	0/0	0/0	0/0	0/0	0/1	0/0	0/0	0/0	0/0	0/0	0/0	0/0	0/0	0/0	0/0	0/0	0/0	0/0	0/0	0/0	0/0	0/0	0/0	0/0	0/0	0/0	0/0	0/0	2	0	0	0	Not in range
28	14312590	BND02703885	T	[CHR23	0/1	0/1	0/1	2018-01-01	0/1	0/1	0/1	0/1	0/1	0/1	0/1	0/1	0/1	0/1	0/1	0/1	0/1	0/0	0/0	0/0	0/1	0/0	0/1	0/1	0/0	0/0	0/1	0/1	0/0	0/1	0/1	0/1	0/1	2018-01-01	0/1	0/1	0/1	0/0	0/1	0/1	16	0	14	0	Not in range
28	14318572	DEL02703901	GCCAAATAAACCATAACATGTCCATCTGTAGAATAATATGCAATCATTTCAAAGAGTGAAACTGGGGACCCTGGGTGGCTCAGTGGTTTGGCGCCTGCCTTTGGCCCAGGGCACGATCCTGGAGTCCCGGGATCGAGTCCCACGTCGGGCTTCGGGCATGGAGCCTGCTTCTCCCTCCTCCTGTGTCTCTA	G	0/0	0/0	0/0	0/0	0/0	0/0	0/0	0/0	0/0	0/0	0/0	0/0	0/0	0/0	0/0	0/0	0/0	0/0	0/0	0/1	0/0	0/1	0/0	0/0	0/0	0/0	0/0	0/0	2018-01-01	0/0	0/0	0/0	0/0	0/0	0/0	0/0	0/0	0/0	0/0	0/0	1	0	1	0	Not in range
28	14325267	DEL02703929	TAAAAGTCTTGTTTCTTTTTTTTTTTTTTTTAATTTTTATTTATTTATGATAGTCACAGAGAGAGAGAGAGAGAGAGGCAGAGACACAGGCAGAGGGAGAAGCAGGCTCCATGCACCGTGAGCCTGATGTGGGATTCGATCCCGGGTCTCCAGGATCACACCCTGGGCCAACGGCAGGCGCCAAACCGCTGCGCCACCCAGGGATCCC	T	0/0	0/0	0/0	0/0	0/0	0/0	0/0	0/0	0/0	0/0	0/0	0/0	0/1	0/0	0/0	0/1	0/0	0/0	0/1	2018-01-01	0/0	2018-01-01	0/0	0/0	0/1	0/0	2018-01-01	0/1	2018-01-01	0/0	0/0	0/0	0/0	0/0	0/0	0/1	0/0	0/0	0/0	0/0	3	0	3	0	Not in range
28	14329269	BND02703940	G	[CHR12	0/0	0/0	0/0	0/1	0/0	0/0	0/0	0/0	0/0	0/0	0/0	0/0	0/0	0/0	0/0	0/0	0/0	0/0	0/0	0/0	0/0	0/0	0/0	0/0	0/0	0/0	0/0	0/0	0/0	0/0	0/0	0/0	0/0	0/0	0/0	0/0	0/0	0/0	0/0	0/0	1	0	0	0	Not in range
28	14329476	BND02703942	A	A]CHR12	0/0	0/0	0/0	0/1	0/0	0/0	0/0	0/0	0/0	0/0	0/0	0/0	0/0	0/0	0/0	0/0	0/0	0/0	0/0	0/0	0/0	0/0	0/0	0/0	0/0	0/0	0/0	0/0	0/0	0/0	0/0	0/0	0/0	0/0	0/0	0/0	0/0	0/0	0/0	0/0	1	0	0	0	Not in range
28	14329485	INS02703943	T	TAGATAGATAGACAGACAGAC	0/0	0/0	0/0	0/0	0/0	0/0	0/0	0/0	0/0	0/0	0/0	0/0	0/1	0/0	0/0	0/1	0/0	0/0	0/1	0/1	0/0	0/1	0/0	0/0	0/1	0/0	2018-01-01	0/1	0/0	0/0	0/0	0/0	0/0	0/0	0/0	0/1	0/0	0/0	0/0	0/0	4	0	4	0	Not in range
28	14350403	DEL02703988	TGAAAAGCACACCCAGGGTTCCCTGGGTGGCGCAGCGGTTTGGCGCCTGCTTTTGGCCCAGGGCGCGATCCCCGCAGACCCGGGGTCGAATCCCACGTCGGGCTCCCGGTGCATGGAGCCTGCTTCTCCCTCTGCCTGTGTCTCTGCCTCTCTCTCTCTCTCTGTGACTATCATAAATAAATAAAAAAAAAAAAAAAAAAAAAAAAAAA	T	0/0	2018-01-01	0/0	0/0	0/1	0/0	0/0	0/1	0/0	0/0	0/1	0/1	0/0	0/0	0/0	0/0	0/1	0/0	0/0	0/1	0/0	0/0	0/0	0/0	0/0	0/0	0/0	0/0	0/0	0/0	0/0	0/0	0/0	0/0	0/1	0/1	0/0	0/0	0/0	0/0	6	0	2	0	Not in range
28	14374101	DEL02704026	CCCTGTGCGTGGCCCATGTGGCATA	C	0/0	2018-01-01	0/1	2018-01-01	0/1	0/0	2018-01-01	0/1	0/0	0/0	2018-01-01	0/1	0/1	0/1	0/1	0/0	2018-01-01	0/1	0/1	2018-01-01	0/1	0/1	2018-01-01	2018-01-01	0/1	0/0	0/0	0/0	0/0	0/1	0/1	0/1	0/0	2018-01-01	2018-01-01	2018-01-01	0/0	0/1	0/0	2018-01-01	9	0	7	0	Not in range
28	14445924	DEL02704181	CAGTGAAGACAGAAGACTTA	C	0/0	0/0	0/0	0/0	0/0	0/0	0/0	0/0	0/0	0/0	0/0	0/0	0/0	0/0	0/0	0/0	0/0	0/0	0/0	0/0	0/0	0/0	0/0	0/0	0/0	0/0	0/0	0/0	0/0	0/0	0/0	0/0	0/0	0/0	0/0	0/0	0/0	0/1	2018-01-01	0/0	0	0	1	0	Not in range
28	14451827	DEL02704211	TTAAAATGTCTGTCCTGGGGATCCCTGGGTGGCACAGCGGTTTGGCGCCTGCCTTTGGCCCAGGGCGCGATCCTGGAGACCCGGGATCGAATCCCACATCGGGCTCCCGGTGCATGGAGCCTGCTTCTCCCTCTGCCTGTGTCTCTGCGCCTCTCTCTCTCTCTGTGACTATCATAAATAAATAAAAATTAAAAATAAAATAAAATAAAA	T	0/0	0/1	0/1	2018-01-01	0/1	0/0	0/0	0/1	0/0	0/0	0/0	0/0	0/0	0/0	0/0	0/0	0/1	0/0	0/1	2018-01-01	0/1	0/0	2018-01-01	2018-01-01	0/1	0/0	0/0	0/0	0/0	0/1	0/1	0/1	0/0	2018-01-01	0/0	0/0	0/0	0/0	0/0	0/0	6	0	5	0	Not in range
28	14520957	DEL02704415	CAGAAATAGAGCAAATAGGGGATCCCTGGGTGGCGCAGCGGTTTGGCGCCTGCCTTTGGCCCAGGGCGCGATCCTGGAGACCCGGGATCGAATCCCACATCAGGCTCCCGGTGCATGGAGCCTGCTTCTCCCTCTGCCTATGTCTCTGCCTCTCTCTCTCTCTCTGTCTCTCTGTGACTATCATAAATAAATAAAAATTAAAAAAAAAAAATTAAAAAAAAAAAAAAAAA	C	2018-01-01	0/1	0/1	0/0	0/1	2018-01-01	2018-01-01	0/1	2018-01-01	2018-01-01	2018-01-01	2018-01-01	2018-01-01	2018-01-01	2018-01-01	0/1	0/1	2018-01-01	0/1	0/0	0/1	2018-01-01	0/0	0/0	0/1	2018-01-01	2018-01-01	2018-01-01	2018-01-01	0/1	0/1	0/1	2018-01-01	0/0	2018-01-01	2018-01-01	2018-01-01	2018-01-01	2018-01-01	2018-01-01	7	0	5	0	Not in range
28	14543693	BND02704482	G	G]CHR25	0/0	0/0	0/0	0/0	0/0	0/0	0/0	0/0	0/0	0/0	0/0	0/0	0/0	0/0	0/0	0/1	0/0	0/0	0/0	0/0	0/0	0/0	0/0	0/0	0/0	0/0	0/1	0/1	0/0	0/0	0/0	0/0	0/0	0/0	0/0	0/0	0/0	0/0	0/0	0/0	1	0	2	0	Not in range
28	14546923	DEL02704486	GAATAAATAAATAAATA	G	2018-01-01	2018-01-01	0/1	2018-01-01	0/1	-1/-1	0/0	2018-01-01	2018-01-01	0/0	-1/-1	0/1	2018-01-01	2018-01-01	2018-01-01	2018-01-01	2018-01-01	0/0	2018-01-01	2018-01-01	2018-01-01	2018-01-01	2018-01-01	2018-01-01	2018-01-01	2018-01-01	2018-01-01	2018-01-01	2018-01-01	2018-01-01	2018-01-01	0/1	0/0	2018-01-01	2018-01-01	2018-01-01	0/1	2018-01-01	2018-01-01	0/1	3	0	3	0	Not in range
28	14548690	DEL02704493	CTATATATATATATATATATCA	C	0/0	0/1	0/1	2018-01-01	0/1	0/0	0/0	0/1	0/0	0/0	0/0	0/0	0/0	0/0	0/0	0/1	0/1	0/0	0/1	2018-01-01	2018-01-01	0/0	2018-01-01	2018-01-01	0/1	0/0	0/0	0/0	0/0	0/1	0/1	0/1	0/0	2018-01-01	0/0	0/0	0/0	0/0	0/0	0/0	7	0	4	0	Not in range
28	14552676	INS02704510	A	AATTTATTTATTTATTT	2018-01-01	0/0	2018-01-01	-1/-1	0/1	0/0	2018-01-01	0/0	2018-01-01	-1/-1	0/0	0/0	0/1	2018-01-01	0/1	0/1	0/0	2018-01-01	2018-01-01	-1/-1	-1/-1	0/1	-1/-1	0/0	0/1	2018-01-01	2018-01-01	0/1	0/1	0/1	0/1	2018-01-01	2018-01-01	-1/-1	0/1	2018-01-01	0/1	0/1	2018-01-01	2018-01-01	4	0	9	0	Not in range
28	14606561	DEL02704675	ACTAAGTCATGTTGCATCTCACAAATAGTT	A	0/0	0/0	0/0	0/0	0/0	2018-01-01	0/0	0/1	0/0	2018-01-01	2018-01-01	2018-01-01	0/0	0/1	0/1	0/0	0/1	0/1	0/0	0/0	0/1	0/0	0/0	0/0	0/0	0/0	0/0	0/0	0/0	0/0	0/0	0/0	0/0	0/0	0/1	0/1	0/1	0/0	0/0	0/0	5	0	4	0	Not in range
28	14618298	BND02704712	A	A]CHR11	0/0	0/0	0/0	0/0	0/1	0/0	0/0	0/0	0/0	0/1	0/1	0/0	0/0	0/0	0/1	0/0	0/0	0/0	0/1	0/0	0/0	0/0	0/0	0/0	0/0	0/0	0/0	0/0	0/0	0/0	0/0	0/1	0/0	0/0	0/0	0/0	0/0	0/1	0/0	0/1	5	0	3	0	Not in range
28	14619000	DEL02704717	TAAAATCTTAAGAAAAGGGATCCCTGGGTGGCGCAGCGGTTTGGCGCCTGCCTTTGGCCCAGGGCGCGATTCTGGAGACCCGGGATCGAGTCCCACGTCGGGCTCCCGGTGCATGGAGCCTGCTTCTCCCTCTGCCTGTGTCTCTGCCTCTCTCTCTCTCTCTCTCTCTCTGTGACTATCATAAATAAATAAAAATTAAAAAAAA	T	0/1	0/0	2018-01-01	0/0	0/1	0/0	2018-01-01	0/0	2018-01-01	2018-01-01	0/0	0/0	2018-01-01	0/1	0/1	0/1	0/0	0/1	2018-01-01	0/0	0/0	2018-01-01	2018-01-01	0/0	0/1	2018-01-01	2018-01-01	2018-01-01	2018-01-01	0/1	0/1	2018-01-01	2018-01-01	0/0	0/1	0/1	0/1	0/1	0/0	2018-01-01	6	0	7	0	Not in range
28	14619249	DEL02704718	AACTAGAAAGTAGCAACTCTAAG	A	0/0	0/0	0/1	0/0	0/0	0/0	2018-01-01	0/0	0/0	0/0	0/0	0/0	0/1	0/0	0/0	0/0	0/0	0/0	0/1	0/0	0/0	0/1	0/0	0/0	0/1	0/0	0/0	0/0	0/0	0/0	0/1	0/0	0/0	0/0	0/0	0/0	0/0	0/0	0/0	0/0	3	0	3	0	Not in range
28	14639460	DEL02704790	ATCTAACTAGGTCACTTCTCTGTT	A	0/0	0/0	0/0	0/0	0/0	0/1	0/0	0/0	0/0	0/0	0/1	0/1	0/0	0/0	0/1	0/0	0/1	0/0	0/0	0/0	0/0	0/0	0/0	0/0	0/0	0/0	0/0	0/0	0/0	0/0	0/0	0/0	0/0	0/0	0/1	0/0	0/0	0/0	0/0	0/0	5	0	1	0	Not in range
28	14667777	DEL02704844	GCAGGAAGCCACACCTGGGGCTTGATCCC	G	0/0	0/0	0/0	0/0	0/0	0/0	0/0	0/0	0/0	0/0	0/0	0/0	0/0	0/0	0/0	0/0	0/0	0/0	0/0	0/0	0/0	0/0	0/0	0/0	0/0	0/0	0/0	0/1	0/0	0/0	0/0	0/0	0/0	0/0	0/0	0/0	0/0	0/0	0/0	0/0	0	0	1	0	Not in range
28	14671638	DEL02704850	ATTTTTTTTTTTTTTTTTTTTTT	A	0/1	0/0	0/0	0/0	0/1	0/0	0/0	0/0	0/0	0/0	0/0	0/0	0/1	0/0	0/1	0/0	0/1	0/0	2018-01-01	0/0	0/0	2018-01-01	0/0	0/0	0/1	2018-01-01	0/0	0/1	2018-01-01	0/1	2018-01-01	0/1	2018-01-01	2018-01-01	0/1	0/1	0/1	0/1	0/0	2018-01-01	5	0	8	0	Not in range
28	14691188	DEL02704879	TTTTTCTTTCTTTTCTTTTCTTTTCTTTTC	T	0/0	0/0	0/1	0/1	0/1	0/1	0/0	0/1	0/1	2018-01-01	0/1	0/1	0/1	0/1	0/1	0/0	0/1	0/0	2018-01-01	0/0	0/1	0/1	0/0	0/0	0/1	0/1	0/0	0/0	0/1	0/0	0/0	0/1	0/1	0/0	0/1	0/0	0/0	0/1	0/0	0/1	12	0	10	0	Not in range
28	14693654	INS02704897	C	CTCTAAAGCATGAGGATTGATAGAGCTTT	0/0	0/0	0/0	0/0	0/0	0/0	0/0	0/0	0/0	0/0	0/0	0/0	0/0	0/0	0/0	0/0	0/0	0/0	0/0	0/0	0/0	0/0	0/0	0/0	0/0	0/0	0/0	0/1	0/0	0/0	0/0	0/0	0/0	0/0	0/0	0/0	0/0	0/0	0/0	0/0	0	0	1	0	Not in range
28	14696182	INS02704904	G	GTATTTATTTATTTATTTATTTATTCATTCATTCATT	2018-01-01	0/0	0/0	0/0	0/1	0/0	0/0	0/0	0/0	0/0	0/0	0/0	0/0	0/0	0/1	0/0	0/0	0/0	2018-01-01	0/0	0/0	0/1	0/0	0/0	0/0	2018-01-01	0/0	0/0	2018-01-01	0/1	0/0	0/1	2018-01-01	0/0	0/0	0/0	0/1	0/1	0/0	2018-01-01	2	0	5	0	Not in range
28	14711513	DEL02704945	ACACACACACCATGAGGGTG	A	0/0	0/0	0/0	0/0	0/0	0/0	0/0	0/0	0/0	0/0	0/0	0/0	0/1	0/0	0/0	0/0	0/0	0/0	0/1	0/0	0/0	0/1	0/0	0/0	0/1	0/0	0/0	0/0	0/0	0/0	0/1	0/0	0/0	0/0	0/0	0/0	0/0	0/0	0/0	0/0	2	0	3	0	Not in range
28	14716950	DEL02704966	TAAAAAACAAAAACAAGGGATCCCTGGGTGGCGCAGCAGTTTGGCGCCTGCCTTTGGCCCAGGGCGCGATCCTGGAGACCCAGGATCGAATCCCACATCGGGCTCCCGGTGCTTGGAGCCTGCTTCTCCCTCTGCCTGTGTCTCTGCCTCTCTCTCTCTCTCCGTGTGACTATCATGAATAAATAAATTTAAAAAAACAAAAAACAAAAAAAAAAA	T	0/1	0/0	0/0	0/0	0/1	0/0	0/0	0/0	0/0	0/0	0/0	0/0	0/1	0/0	0/1	0/0	0/0	0/0	2018-01-01	0/0	0/0	2018-01-01	0/0	0/0	0/1	2018-01-01	0/0	0/1	2018-01-01	0/1	0/1	0/1	2018-01-01	0/0	0/1	0/1	0/1	0/1	0/0	2018-01-01	4	0	9	0	Not in range
28	14754421	DEL02705080	CTTCCTGCATGGAGCCTGCTTCTCCCTCTGCTTGTGTCTCTGCCTCTCTCTCTCTCTCTCTCTCTCTCTCTCTCTCTCGTCTATCATGAATGAATAAATAAAATATTTTTAAAAATAAAAGTTAAATAAATAAATAAATAAATATTTATGTCTCTTGTCCCTTGTTTTGCAAATCTCCATCTTATTTCAAACTATCTTCAGGTCTTGTATTTCTCCCTCACTTTCCTAAAGCCTAGGAGAGACCTAAGGATAGACCAGTTAAGATCTTTTTTAAAAAAAGATTTTATTTATTTATTTATGAGAGAGAGAGAGAGAGGCAGAGACACAGGCAGAGGGAGAAGCAGGT	C	0/0	0/0	0/0	0/0	0/0	0/0	0/0	0/0	0/0	0/0	0/0	0/0	0/0	0/0	0/0	0/0	0/0	0/0	0/0	0/0	0/0	0/1	0/0	0/0	0/0	0/0	0/0	0/0	0/0	0/0	0/0	0/0	0/0	0/0	0/0	0/0	0/0	0/0	0/0	0/0	0	0	1	0	Not in range
28	14809548	BND02705196	T	]CHR4	0/0	0/0	0/0	0/0	0/0	0/1	0/1	0/0	0/0	0/0	0/1	0/0	0/0	0/0	0/0	0/0	0/0	0/0	0/0	0/0	0/0	0/0	0/0	0/0	0/0	0/0	0/0	0/0	0/0	0/0	0/0	0/0	0/0	0/0	0/0	0/0	0/0	0/0	0/0	0/0	3	0	0	0	Not in range
28	14816968	DEL02705210	TTAAAACCTAGGTAGGAAAAAAAAAAAAATAAAATAAAAAA	T	0/0	0/0	0/0	0/0	0/0	0/0	0/0	0/0	0/0	0/0	0/0	0/0	0/0	0/0	0/0	0/0	0/0	0/0	0/0	0/0	0/0	2018-01-01	0/0	0/0	0/0	2018-01-01	0/0	0/1	0/0	0/0	0/0	0/0	0/0	0/0	0/0	0/0	0/0	0/1	0/0	2018-01-01	0	0	2	0	Not in range
28	14828275	INS02705236	G	GGGACGCCTGGGTGACTCA	0/0	0/0	0/0	0/0	0/0	0/0	0/0	0/0	0/0	0/0	0/0	0/0	0/0	0/0	0/0	0/0	0/0	0/0	0/0	0/0	0/0	2018-01-01	0/0	0/0	0/0	2018-01-01	0/0	0/1	0/0	0/0	0/0	0/0	0/0	0/0	0/0	0/0	0/0	0/1	0/0	2018-01-01	0	0	2	0	Not in range
28	14864273	DEL02705336	TGAGTTTTATTTTTCTTTTTTTTTTTTTTTTTTTTTTTTTTTTTTAATTTTTATTTATTTATGATAGTCACACAGAGAGAAAGAGAGAGAGGCAGAGACACAGGCAGAGGGAGAAGCAGGCTCCACGCACCAGGAGCCCGATGTGGGATTCGATCCCGGGTCTCCAGGATCGCGCCCTGGGCCAAAGGCAGGCGCCAAACCGCTGCGCCACCCAGGGATCCC	T	0/1	0/0	2018-01-01	2018-01-01	2018-01-01	2018-01-01	2018-01-01	0/0	2018-01-01	2018-01-01	2018-01-01	2018-01-01	2018-01-01	2018-01-01	0/1	0/0	2018-01-01	0/1	2018-01-01	0/0	2018-01-01	2018-01-01	2018-01-01	2018-01-01	0/1	2018-01-01	0/0	0/1	0/0	0/0	0/1	0/1	0/0	2018-01-01	2018-01-01	2018-01-01	0/1	0/1	0/0	2018-01-01	3	0	6	0	Not in range
28	14869965	DEL02705348	TAAAAAAAAAAAAAAAA	T	0/0	0/0	0/0	0/0	0/0	0/0	0/0	0/0	0/0	0/0	0/0	0/0	0/0	0/0	0/0	0/0	0/0	0/0	0/0	0/0	0/0	0/0	0/0	0/0	0/0	0/0	0/0	0/0	0/0	0/0	0/0	0/0	0/0	0/0	0/0	0/0	0/0	0/0	0/0	2018-01-01	0	0	0	0	Not in range
28	14905247	BND02705431	G	]CHR15	0/0	0/0	0/1	0/0	0/0	0/0	0/0	0/0	0/0	0/0	0/0	0/0	0/0	0/0	0/0	0/0	0/0	0/0	0/0	0/0	0/0	0/0	0/0	0/0	0/0	0/0	0/0	0/0	0/0	0/0	0/0	0/0	0/0	0/0	0/0	0/0	0/1	0/0	0/0	0/0	1	0	1	0	Not in range
28	14954664	DEL02705516	ATAAATAAAATCTTTTTTTTTTTTTTTTTTTTTTTTTTT	A	2018-01-01	0/0	0/0	0/0	0/0	2018-01-01	0/0	0/0	2018-01-01	0/0	2018-01-01	0/1	0/1	2018-01-01	0/1	0/0	0/1	0/0	0/1	0/0	0/1	0/0	0/0	0/1	0/0	0/0	0/0	0/0	0/0	0/0	0/0	0/0	0/0	0/0	0/1	0/0	0/1	0/1	0/0	0/0	5	0	5	0	Not in range
28	14963967	DEL02705535	TAACACTATAATGGTGCTATAAATTTTGTAGGCATTTTA	T	0/0	0/0	0/0	0/0	0/0	0/0	0/0	0/0	0/0	0/0	0/0	0/0	0/0	0/0	0/0	0/0	0/0	0/0	0/0	0/0	0/0	0/0	0/1	0/0	0/0	0/0	0/0	0/0	0/0	0/0	0/0	0/0	0/0	0/0	0/0	0/0	0/0	0/0	0/0	0/0	0	0	1	0	Not in range
28	14994695	INS02705583	T	TGGGGGTCTAGACTGGGG	0/0	0/0	0/0	0/0	0/0	2018-01-01	0/0	0/0	0/0	0/0	0/0	0/0	0/0	0/0	0/0	0/0	0/0	0/0	0/0	0/0	0/0	0/0	0/0	0/0	0/0	0/0	0/0	0/0	0/0	0/0	0/0	0/0	0/0	0/0	0/0	0/0	0/0	0/0	0/0	0/0	0	0	0	0	Not in range
28	15003340	BND02705607	T	]CHR1	0/0	0/0	0/1	0/0	0/0	0/0	0/1	0/0	0/0	0/0	0/0	0/0	0/0	0/0	0/0	0/0	0/0	0/0	0/0	0/0	0/0	0/0	0/0	0/0	0/0	0/0	0/0	0/0	0/0	0/0	0/0	0/0	0/0	0/0	0/0	0/0	0/0	0/0	0/0	0/0	2	0	0	0	Not in range
28	15003351	BND02705608	A	A[CHR1	0/0	0/0	0/1	0/0	0/0	0/0	0/1	0/0	0/0	0/0	0/0	0/0	0/0	0/0	0/0	0/0	0/0	0/0	0/0	0/0	0/0	0/0	0/0	0/0	0/0	0/0	0/0	0/0	0/0	0/0	0/0	0/0	0/0	0/0	0/0	0/0	0/0	0/0	0/0	0/0	2	0	0	0	Not in range
28	15004601	DEL02705612	TTGCAGGAACTTTTTATTTTTTTTATTTTTATTTTTTATTTATTTTTTTTTTTAAATTTTTTATTTATTTATGATAGTCACAGAGAGAGAGAGAGGCAGAGACACAGGCAGAGGGAGAAGCAGGCTCCATGCACCGGGAGCCTGATGTGGGATTCGATCCCGGGTCTCCAGGATCGCGCCCTGGGCCAAAGGCAGGCGCCAAACCGCTGCGCCACCCAGGGATCCC	T	2018-01-01	0/0	2018-01-01	0/0	0/1	2018-01-01	2018-01-01	0/0	2018-01-01	2018-01-01	2018-01-01	2018-01-01	0/1	0/1	0/1	0/0	0/1	0/0	2018-01-01	0/0	0/1	0/0	2018-01-01	0/1	2018-01-01	0/0	0/0	0/0	0/0	0/0	0/1	0/1	0/0	0/0	0/1	0/1	2018-01-01	0/1	0/0	2018-01-01	5	0	7	0	Not in range
28	15008466	INS02705620	T	TTTATTAATTAATTAATTTATTTATTTATTTTTTTTA	0/1	0/0	0/0	0/0	0/0	2018-01-01	0/0	0/0	2018-01-01	0/0	0/1	2018-01-01	0/0	0/0	0/1	0/0	0/1	0/0	0/1	0/0	0/0	0/0	0/0	0/1	0/0	0/0	0/0	0/0	0/0	0/0	0/0	0/0	0/0	0/0	0/1	0/0	0/1	0/1	0/0	0/0	5	0	4	0	Not in range
28	15059952	BND02705788	T	T]CHR12	0/0	0/0	0/0	0/0	0/0	0/1	0/0	0/0	0/1	0/0	0/0	0/1	0/0	0/0	0/1	0/0	0/0	0/0	0/1	0/0	0/0	0/0	0/0	0/1	0/0	0/0	0/0	0/0	0/0	0/0	0/0	0/0	0/0	0/0	0/1	0/0	0/0	0/1	0/0	0/0	5	0	3	0	Not in range
28	15123583	DEL02705930	CCCGTCGCGGCCGTCCCCGCCGTCGCCGCCGTCGCCGGAGGAAGTGTGCGGCTCCCGGGCTCTGTCCGCTGCGGGGCGCGCCCCAATGTCAGCCGCGAAGCCGGGAGCAGGCCGCGGGCCGCCNNNNNNNNNNTAGCAGGGTACACAACGCTCGTTCACATGCGGCCCAAAACTATACTCTTTACCTCAGTACTTACAGTTAAGCGATAATCCAGCATCCTCCGTGATGAAAACGTTACCAGGCCTATAAACTTTTGGCCCCGATAATACCAGCACGGGGGAGTGAGGCGCCGCCGCCCGGGAACCTCCAGCCCGCCTCGCCCGCCCGCCGCCGATCTAGCCGCCCTCGGCGCGGCCGCCCCGACTCCCCGGCCGCTCGGACCCCGGACGAGGCGGGTG…	C	0/0	0/0	0/1	0/0	-1/-1	0/0	2018-01-01	2018-01-01	2018-01-01	0/0	0/1	0/0	0/0	2018-01-01	2018-01-01	2018-01-01	-1/-1	2018-01-01	0/0	0/0	0/1	0/1	2018-01-01	-1/-1	0/1	0/0	0/0	-1/-1	2018-01-01	2018-01-01	2018-01-01	2018-01-01	2018-01-01	0/0	0/0	0/0	-1/-1	0/1	2018-01-01	2018-01-01	2	0	4	0	Not in range
28	15124011	DEL02705931	CCCGTCGCGGCCGTCCCCGCCGTCGCCG	C	-1/-1	0/0	2018-01-01	0/0	-1/-1	0/0	2018-01-01	2018-01-01	2018-01-01	0/0	0/1	0/0	0/0	2018-01-01	2018-01-01	2018-01-01	-1/-1	2018-01-01	0/0	0/0	0/1	0/1	2018-01-01	-1/-1	0/0	0/0	0/0	-1/-1	2018-01-01	2018-01-01	-1/-1	2018-01-01	2018-01-01	0/0	0/0	0/0	-1/-1	0/1	2018-01-01	2018-01-01	1	0	3	0	Not in range
28	15195743	DEL02706096	CTTTTTTTTTTTTTTTTTTTTTAAATTTTTTTAATTTTTATTTATTTATGATAGTCACAGAGAGAGAGAGAGAGAGAGGCAGAGACACAGGCAGAGGGAGAAGCAGGCTCCATGCACCGGGAGCCCGACGTGGGACTCGATCCCGGGTCTCCAGGATCGCGCCCTGGGCCAAAGGCAGGCGCCAAACCACTGCGCCACCCAGGGATCCCT	C	0/1	0/0	0/0	0/0	0/1	2018-01-01	0/0	0/0	0/0	0/0	0/1	0/1	0/1	0/0	0/1	0/0	0/0	0/0	2018-01-01	0/1	0/1	0/0	0/0	0/1	0/0	2018-01-01	2018-01-01	0/0	0/0	0/1	0/0	0/1	2018-01-01	2018-01-01	0/1	0/1	0/0	0/0	0/0	0/0	7	0	6	0	Not in range
28	15198123	DEL02706102	AGGAGGGAGCCCAAAGTAG	A	0/1	0/0	0/0	0/0	0/1	2018-01-01	0/0	0/0	0/0	0/0	0/1	0/1	0/1	0/0	0/1	0/0	0/0	0/0	2018-01-01	0/1	0/1	0/0	0/0	0/1	0/0	2018-01-01	2018-01-01	0/0	0/0	0/1	0/0	0/1	2018-01-01	2018-01-01	0/1	0/1	0/0	0/0	0/0	0/0	7	0	6	0	Not in range
28	15209233	DEL02706126	TTGCATGCGACTCTTTTTTTTTTTTTAATTCTTTTTTTTATACTTTTTTCTTTATTTATTTATTATAGTCACAGAGAGAGAGAGAGAGAGAGGCAGAGACACAGGCAGAGGGAGAAGCAGGCTCCATGCACCGGGAGCCCGATGTGGGGTTCGATCCCGGGTCTCCAGGATCGCCCCTGGGCCAAAGGCAGACGCCAAACCACTGCGCCACCCAGGGATCCC	T	2018-01-01	2018-01-01	0/0	0/0	2018-01-01	2018-01-01	0/0	0/0	2018-01-01	2018-01-01	2018-01-01	0/1	0/1	0/1	0/1	0/0	0/0	0/0	2018-01-01	0/1	0/1	0/0	0/0	2018-01-01	0/1	2018-01-01	2018-01-01	0/1	0/0	0/1	0/1	0/1	2018-01-01	2018-01-01	2018-01-01	0/1	2018-01-01	0/0	0/0	0/0	5	0	7	0	Not in range
28	15215526	DEL02706145	TAAATAAAATAAAATAAAATAAAATA	T	0/0	0/0	2018-01-01	0/0	0/0	0/0	2018-01-01	0/0	0/0	0/0	0/0	0/1	0/1	0/0	0/0	0/1	0/1	0/1	0/0	0/0	0/0	2018-01-01	2018-01-01	0/0	0/0	0/0	0/0	0/1	0/0	0/0	0/0	0/0	0/0	0/0	0/0	0/0	0/0	2018-01-01	0/0	2018-01-01	5	0	1	0	Not in range
28	15225892	DEL02706174	ATTACTCTCAGATTTGTTTTTTTTTTTTTTTTTTTTTT	A	0/1	2018-01-01	2018-01-01	2018-01-01	0/1	0/0	2018-01-01	2018-01-01	0/0	2018-01-01	0/0	0/1	0/1	0/0	0/1	0/1	0/1	2018-01-01	0/1	0/0	0/1	2018-01-01	2018-01-01	0/0	2018-01-01	0/0	0/0	0/1	2018-01-01	0/0	0/1	2018-01-01	0/0	0/0	0/0	2018-01-01	2018-01-01	2018-01-01	0/0	2018-01-01	8	0	3	0	Not in range
28	15231277	INS02706187	A	AGCAGGCTCTATGCAGGGAGCCCGAT	2018-01-01	2018-01-01	2018-01-01	2018-01-01	2018-01-01	2018-01-01	2018-01-01	0/1	0/0	2018-01-01	0/1	2018-01-01	2018-01-01	0/1	0/1	0/1	0/1	2018-01-01	2018-01-01	0/1	0/1	2018-01-01	2018-01-01	0/1	2018-01-01	2018-01-01	2018-01-01	0/1	2018-01-01	0/1	2018-01-01	2018-01-01	2018-01-01	2018-01-01	0/1	2018-01-01	2018-01-01	0/1	0/0	2018-01-01	7	0	6	0	Not in range
28	15296932	DEL02706316	GCCCCCCGCCCCCCCCCC	G	2018-01-01	2018-01-01	2018-01-01	2018-01-01	2018-01-01	2018-01-01	2018-01-01	-1/-1	2018-01-01	2018-01-01	2018-01-01	2018-01-01	2018-01-01	2018-01-01	2018-01-01	2018-01-01	2018-01-01	2018-01-01	2018-01-01	2018-01-01	-1/-1	0/0	2018-01-01	0/1	0/1	0/0	2018-01-01	2018-01-01	2018-01-01	2018-01-01	2018-01-01	2018-01-01	2018-01-01	2018-01-01	2018-01-01	2018-01-01	0/1	0/0	0/0	2018-01-01	0	0	3	0	Not in range
28	15299670	INS02706321	A	AAATATATATATATATATATT	0/1	0/1	2018-01-01	0/0	2018-01-01	0/0	2018-01-01	2018-01-01	0/0	2018-01-01	0/0	0/1	0/1	0/0	2018-01-01	2018-01-01	0/1	2018-01-01	0/0	0/0	-1/-1	0/1	0/0	0/0	0/1	0/1	0/0	0/1	0/0	0/1	2018-01-01	0/1	0/0	0/0	0/1	2018-01-01	0/1	0/1	2018-01-01	2018-01-01	5	0	9	0	Not in range
28	15299671	INS02706322	A	AATATATATATATATATATTT	0/1	0/1	2018-01-01	0/0	2018-01-01	0/0	2018-01-01	2018-01-01	0/0	2018-01-01	0/0	0/1	0/1	0/0	2018-01-01	2018-01-01	0/1	2018-01-01	0/0	0/1	-1/-1	0/1	0/0	0/0	0/1	0/0	0/0	0/1	0/0	0/0	2018-01-01	0/1	0/0	0/0	0/1	2018-01-01	0/1	0/1	-1/-1	2018-01-01	6	0	7	0	Not in range
28	15309164	DEL02706356	AGAAGTTAATTCTTTTATTTTTTATTTTTTATTTTATTTTATTTTTTTTAATTTTTATTTATTTATGATAGTCACACAGAGAGAGAGAGAGAGAGAGGCGCAGAGACACAGGCAGAGGGAGAAGCAGGCTCCATGCAACGGGAGCCCGACGTGGGATTCGATCCCGGGTTTCCAGGATCGCGCCCTGGGCCAAAGGCAGGCGCCAAACCGCTGCGCCACCCAGGGATCCC	A	0/0	0/0	0/1	0/0	0/0	0/0	0/0	2018-01-01	0/0	0/0	0/0	0/0	0/0	0/0	0/1	0/1	0/0	0/1	0/0	0/0	2018-01-01	0/1	0/0	0/0	0/0	2018-01-01	0/0	0/0	0/0	0/1	0/1	0/0	0/0	0/0	0/1	0/0	0/0	2018-01-01	2018-01-01	0/0	4	0	4	0	Not in range
28	15321103	INS02706386	T	TAAAAAATATTTTATTAAAAAAAAAAA	0/0	0/0	0/0	0/0	0/0	0/0	0/0	0/0	0/0	0/0	0/0	0/0	0/0	0/0	0/0	0/0	0/0	0/0	0/0	0/0	0/0	0/0	0/0	0/0	0/0	2018-01-01	0/0	0/0	0/0	0/0	0/0	0/0	0/0	0/0	0/0	0/0	0/0	0/0	0/0	0/0	0	0	0	0	Not in range
28	15325219	DEL02706401	ATGTCTTTGAATTTTATTTTATTTTATTTTTTTATTTTTATTTTTTTTAAGATTTTATTTATTTATTCATGATAGACACAGAGAGAGAGAGGCAGAGACACAGGCAGAGAGAGAAGCAGGGGCTCCATGCACCGGGAGCCTGACGTGGGATTCGATCCCGGGTCTCCAGGATCGCGCCCTGGGTCAAAGGCAGGCGCTAAACCGCTGCGCCACCCAGGGATCC	A	2018-01-01	2018-01-01	0/1	2018-01-01	2018-01-01	2018-01-01	2018-01-01	0/0	2018-01-01	2018-01-01	2018-01-01	2018-01-01	2018-01-01	2018-01-01	0/1	0/1	2018-01-01	0/1	2018-01-01	2018-01-01	0/0	2018-01-01	2018-01-01	2018-01-01	2018-01-01	2018-01-01	2018-01-01	0/1	0/0	0/1	0/1	2018-01-01	2018-01-01	2018-01-01	0/1	2018-01-01	2018-01-01	0/1	0/0	2018-01-01	4	0	5	0	Not in range
28	15341772	DEL02706440	CTTTATTTATTTATTTATTTA	C	0/0	2018-01-01	0/1	0/0	0/1	2018-01-01	2018-01-01	0/0	0/0	2018-01-01	2018-01-01	2018-01-01	2018-01-01	2018-01-01	0/1	0/1	0/1	0/1	2018-01-01	2018-01-01	0/0	0/1	0/0	0/1	2018-01-01	0/0	2018-01-01	2018-01-01	0/0	0/1	0/1	2018-01-01	2018-01-01	2018-01-01	0/1	0/1	0/1	0/0	0/0	2018-01-01	6	0	7	0	Not in range
28	15381848	INS02706543	C	CCTGTGTCTCTGCCTCTCTCTGT	2018-01-01	2018-01-01	0/1	2018-01-01	0/0	2018-01-01	0/0	0/0	2018-01-01	2018-01-01	2018-01-01	2018-01-01	0/1	-1/-1	0/1	0/1	2018-01-01	0/0	2018-01-01	0/1	0/0	0/0	0/0	0/1	2018-01-01	2018-01-01	2018-01-01	0/0	0/0	0/1	2018-01-01	0/0	0/0	2018-01-01	2018-01-01	0/0	0/1	0/0	2018-01-01	0/0	5	0	3	0	Not in range
28	15384710	DEL02706551	TCCGTAAATGCATTTTTTTTTTTAAATTTATTTATGATAGTCACAGAGAGAGAGAGGGAGAGGCAGAGACACAGGAGGAGGGAGAAGCAGGCTCCATGCCGGGAGCCTGACTTGGGACTCGATCCTGGGTCTCCAGGATCGCGCCCTGGGCCAAAGGCAGGCGCCAAACCGCTGCGCCACCCAGGGTTCC	T	0/0	0/0	0/0	0/0	0/0	0/0	0/0	0/0	0/0	0/0	0/0	0/0	0/1	0/0	0/1	0/0	0/0	0/1	0/0	0/1	0/0	0/0	0/0	0/0	0/0	2018-01-01	0/0	0/0	0/0	0/0	0/0	0/0	0/0	0/0	0/0	0/1	0/0	0/0	0/0	0/0	4	0	1	0	Not in range
28	15391425	INS02706573	T	TTGTGTGTGTGTGTGTG	0/0	0/0	0/1	0/0	2018-01-01	0/0	2018-01-01	2018-01-01	0/0	0/0	0/0	0/0	0/1	0/0	2018-01-01	2018-01-01	0/0	2018-01-01	0/0	0/1	2018-01-01	2018-01-01	-1/-1	0/1	0/0	-1/-1	0/0	2018-01-01	0/0	2018-01-01	0/1	2018-01-01	2018-01-01	0/0	0/0	2018-01-01	0/1	2018-01-01	2018-01-01	2018-01-01	3	0	3	0	Not in range
28	15403982	INS02706608	T	TTTAAAAAGTATTAAAGTATTAAAAAAAGTATTAAAGTATTAAAAAAAGTA	0/0	0/0	0/0	0/0	0/0	0/0	0/0	0/0	0/0	0/0	0/0	0/0	0/1	0/0	0/1	0/0	0/0	0/1	0/0	0/1	0/0	0/0	0/0	0/0	0/0	0/0	0/0	0/0	0/0	0/0	0/0	0/0	0/0	0/0	0/0	0/1	0/0	0/0	0/0	0/0	4	0	1	0	Not in range
28	15411830	DEL02706631	CATCCCTCAGGTATATATTTTATTATTTTTTATTTTTTTTATTTTTATTTTTTTTTAATTTTTACTTATTTATGATAGTCAGAGAAATAGGCAGAGGGAGAAGCAGGCTCCGTGCACCGGGAGCCCGATGTGGGATTCGATCCCGGGTCTCCAGGATCGCGCCCTGGGCCAAAGGCAGGCGCCAAACCGCTGCGCCACCCAGGG	C	0/0	0/0	0/1	0/0	2018-01-01	0/0	2018-01-01	2018-01-01	0/1	0/0	0/0	0/0	0/0	0/0	0/0	0/1	0/0	0/1	0/0	0/0	2018-01-01	2018-01-01	2018-01-01	0/1	0/0	2018-01-01	0/0	2018-01-01	2018-01-01	0/1	0/0	2018-01-01	2018-01-01	0/0	0/0	0/1	0/0	2018-01-01	0/0	2018-01-01	4	0	3	0	Not in range
28	15422497	BND02706674	T	[CHR25	0/1	0/1	0/1	0/1	0/1	0/1	0/1	0/0	0/1	0/1	0/1	0/1	0/1	0/1	0/1	0/1	0/1	0/1	0/1	0/1	0/1	0/1	0/1	0/1	0/1	0/1	0/1	0/1	0/1	0/1	0/1	0/1	0/1	0/0	0/1	0/1	0/1	0/1	0/1	0/1	19	0	19	0	Not in range
28	15442834	INS02706733	T	TAAAAGAAAATAAGCAAAAAAAAAAGAAAAAAA	0/0	0/0	0/0	0/0	0/1	0/0	0/0	0/0	0/0	0/0	0/0	0/0	0/1	0/0	2018-01-01	0/1	0/0	0/1	0/0	0/1	0/0	0/0	2018-01-01	0/0	0/0	0/0	0/0	0/0	2018-01-01	0/1	0/1	0/1	0/0	0/0	0/0	0/1	0/0	0/0	2018-01-01	0/0	5	0	4	0	Not in range
28	15442847	INS02706734	G	GCAAAAAAAAAAGAAAAAAAAAAAAAAAATAAA	0/0	0/0	0/0	0/0	0/1	0/0	0/0	0/0	0/0	0/0	0/0	0/0	0/1	0/0	2018-01-01	0/1	0/0	0/1	0/0	0/1	0/0	0/0	2018-01-01	0/0	0/0	0/0	0/0	0/0	2018-01-01	0/1	0/1	0/1	0/0	0/0	0/0	0/1	0/0	0/0	2018-01-01	0/0	5	0	4	0	Not in range
28	15474703	INS02706802	G	GTTTTTTTTTTTTTTTTTTTGCCTT	0/0	0/0	0/0	0/0	0/0	0/0	0/0	0/0	0/0	0/0	0/0	0/0	0/0	0/0	0/1	0/1	0/0	0/0	0/0	0/0	0/0	0/0	0/0	0/0	0/0	0/0	0/0	0/0	0/0	0/1	0/1	0/0	0/0	0/0	0/0	0/0	0/1	0/0	2018-01-01	0/0	2	0	3	0	Not in range
28	15541569	DEL02706915	TGATCTTGGGGTCCTGG	T	0/0	0/0	0/1	2018-01-01	0/0	0/0	2018-01-01	0/0	0/1	2018-01-01	2018-01-01	2018-01-01	0/1	0/0	0/0	0/1	0/1	0/0	0/0	0/1	0/1	0/1	0/0	2018-01-01	0/1	2018-01-01	2018-01-01	0/1	0/0	0/1	0/0	0/1	2018-01-01	0/0	2018-01-01	0/1	0/1	0/1	0/0	2018-01-01	6	0	9	0	Not in range
28	15566715	INS02706987	G	GCCTGGAATATTTGGATAGTACTTTATTATA	0/0	0/0	2018-01-01	2018-01-01	0/0	0/0	2018-01-01	0/0	0/1	2018-01-01	2018-01-01	2018-01-01	0/1	0/0	0/0	0/1	0/1	0/0	0/0	0/1	0/1	2018-01-01	0/0	2018-01-01	0/1	2018-01-01	2018-01-01	0/1	0/0	0/1	0/0	0/1	2018-01-01	0/0	2018-01-01	0/1	0/1	2018-01-01	0/0	2018-01-01	5	0	7	0	Not in range
28	15584455	DEL02707045	AGCCTGATGTGGGACTCGATCCTGGGGCCCCAGGATCATGCCCTGGGCTGAAGACAGCACTAACCACTGAGCCACCCGGGCTGCCCCTGCTTCTCCTTCTGCCTGTGTCTCT	A	0/0	0/0	0/0	0/0	0/0	0/0	0/0	0/0	0/1	0/0	0/0	0/0	0/0	0/0	0/0	0/0	0/0	0/0	0/0	0/0	0/1	0/0	0/0	0/1	0/1	0/0	0/0	0/0	0/0	0/1	0/0	0/0	2018-01-01	0/0	0/1	0/0	0/1	0/0	0/0	0/0	1	0	6	0	Not in range
28	15590750	DEL02707065	TAAAATGTTTAGTCATCGGATCCCTGGGTGGCGCAGCGGTTTGGCGCCTGCCTTTGGCTCAGGGCGCGATCCTGGAGACCCGGGATCGAATCCCACGTCAGGCTCCCGGTGCATGGAGCCTGCTTCTCTCTCTGCCTGTGTCTCTGCCTCTCTCTCTCTCTCTCTGAGTGTGACTATCGTAAATAAATAAATTAAAAAAAAAA	T	0/0	0/0	2018-01-01	2018-01-01	0/0	0/0	2018-01-01	0/0	0/0	2018-01-01	2018-01-01	2018-01-01	0/1	0/0	0/0	0/1	0/1	0/0	0/0	0/1	0/0	2018-01-01	0/0	0/1	0/0	2018-01-01	2018-01-01	0/1	0/0	0/0	0/0	0/1	0/0	0/0	0/1	0/1	0/0	2018-01-01	0/0	2018-01-01	4	0	5	0	Not in range
28	15604292	DEL02707124	TCAAAAAAAAAAAAAAAAAAAAAAA	T	0/1	0/1	2018-01-01	2018-01-01	0/1	2018-01-01	2018-01-01	2018-01-01	2018-01-01	2018-01-01	2018-01-01	2018-01-01	2018-01-01	2018-01-01	2018-01-01	2018-01-01	2018-01-01	2018-01-01	0/1	2018-01-01	2018-01-01	2018-01-01	0/0	2018-01-01	2018-01-01	2018-01-01	2018-01-01	0/1	2018-01-01	2018-01-01	2018-01-01	2018-01-01	2018-01-01	2018-01-01	2018-01-01	0/1	2018-01-01	2018-01-01	2018-01-01	2018-01-01	4	0	2	0	Not in range
28	15635147	DEL02707225	CTATTATTATTATTATTATTATTATTAT	C	0/1	0/0	0/0	0/0	0/0	2018-01-01	0/0	0/0	0/1	0/0	0/0	0/0	0/1	0/0	0/0	0/0	0/0	0/0	0/1	0/0	0/0	0/0	0/0	0/0	0/0	0/0	0/0	0/0	0/0	0/0	0/0	0/1	0/0	0/0	0/0	0/0	0/0	0/0	0/0	0/0	4	0	1	0	Not in range
28	15636185	DEL02707232	GAACACTTAAAACTTCAGATGAATTAATAATCCTAA	G	0/0	2018-01-01	0/1	0/0	0/1	0/0	0/0	2018-01-01	0/0	0/0	0/0	0/0	0/0	0/0	0/0	0/0	0/1	0/1	0/0	0/1	0/0	0/0	0/0	0/0	0/0	0/0	0/0	0/0	0/0	0/0	0/1	0/0	0/0	0/0	0/0	0/0	0/0	0/0	0/0	0/0	5	0	1	0	Not in range
28	15662233	DEL02707324	GTTTTTAAAAAATTTTTTTAAAAGATTTTA	G	0/0	0/0	0/0	2018-01-01	0/0	0/0	0/0	0/0	0/0	0/0	0/0	0/0	0/0	0/0	0/1	0/1	0/0	0/1	0/0	0/0	0/0	0/0	0/0	0/0	0/0	0/0	0/0	0/1	0/0	0/1	0/0	0/0	0/0	0/0	0/0	0/0	0/0	0/0	2018-01-01	0/0	3	0	2	0	Not in range
28	15663535	INS02707328	A	ATAAATAAATAAATAAG	0/0	0/0	0/0	2018-01-01	0/0	0/0	0/0	0/0	0/0	0/0	0/0	0/0	0/0	0/0	0/1	0/1	0/0	0/1	0/0	0/0	0/0	0/0	0/0	0/0	0/0	0/0	0/0	0/1	0/0	0/1	0/0	0/0	0/0	0/0	0/0	0/0	0/0	0/0	2018-01-01	0/0	3	0	2	0	Not in range
28	15686037	DEL02707378	G	<DEL>	0/0	0/0	0/1	2018-01-01	0/0	0/0	0/0	0/0	0/0	0/0	0/0	0/0	0/0	0/0	2018-01-01	0/1	0/0	0/1	0/0	0/0	0/0	0/0	0/0	0/0	0/0	0/0	0/0	0/1	0/0	0/1	0/0	0/0	0/0	0/0	0/0	0/0	0/0	0/0	2018-01-01	0/0	3	0	2	0	Not in range
28	15690811	DEL02707403	TTTTTTAAAAAAAATTCATTGGTGGGATCCCTGGGTGGCGCAGCGGTTCGGCGCCTGCCTTTGGCCCAGGGCGCGATCCTGGAGATACGGGATCGAATCCCACGTCGGGCTCCCGGTGCATGGAGCCTGCTTCTCCCTCTGCCTGTGTCTCTGCCTCTCTCTCTCTCCCTGTGGTGTGACTATCATAAATAAATAAAAAAAA	T	0/0	0/0	0/1	2018-01-01	0/1	0/0	0/0	2018-01-01	0/1	0/0	0/1	0/0	0/0	2018-01-01	2018-01-01	0/1	2018-01-01	2018-01-01	0/1	0/0	0/0	2018-01-01	2018-01-01	0/1	2018-01-01	2018-01-01	0/0	0/1	2018-01-01	2018-01-01	0/1	0/0	2018-01-01	2018-01-01	0/0	0/1	0/1	0/1	2018-01-01	0/0	6	0	6	0	Not in range
28	15722764	DEL02707487	ATTAAATTCACCATTTTATTTATTTATTTATTTATTTTTTT	A	0/0	0/0	0/0	0/0	0/0	0/0	0/0	0/0	0/0	0/0	0/0	0/0	0/0	0/0	0/0	0/0	0/0	0/0	0/0	0/0	0/0	0/1	0/0	0/0	0/0	0/0	0/0	0/0	0/0	0/0	0/0	0/0	0/0	0/0	0/0	0/0	0/0	0/0	0/0	0/0	0	0	1	0	Not in range
28	15733753	INS02707513	A	AGAGGAAAGACTTCCAGCATTT	0/1	0/0	0/0	2018-01-01	0/0	2018-01-01	0/0	0/0	0/1	0/0	0/0	0/0	0/0	0/0	0/0	0/0	0/0	0/0	2018-01-01	0/1	0/0	0/0	0/0	0/0	0/0	2018-01-01	0/0	0/0	0/0	0/0	0/0	0/1	0/0	0/0	0/0	0/0	0/0	0/0	0/0	0/0	3	0	1	0	Not in range
28	15735442	DEL02707517	TGCAAAAGGTAGTTTTATTTTTTTTTTTTAAACATTTTTTTTTAATTTTTATTTATTTATGATAGTTACACAGAGAGAGAGAGAGAGAGAGGCGCAGAGACACAGGCAGAGGGAGAAGCAGGCTCCATGCACCGGGAGCCCGACGTGGGACTCGATCCCGGGTGTCCAGGATCGCGCCCTGGGCCAAAGGCAGGCGCCAAACCGCTGCGCCACCCAGGGATCCC	T	2018-01-01	2018-01-01	0/1	2018-01-01	0/1	2018-01-01	0/0	0/0	0/1	0/0	0/1	0/1	2018-01-01	0/0	0/1	0/1	0/0	0/1	2018-01-01	2018-01-01	2018-01-01	0/0	0/0	0/1	0/0	2018-01-01	2018-01-01	0/1	0/0	0/1	0/0	0/1	0/0	0/0	0/1	0/1	0/1	0/0	2018-01-01	0/0	8	0	7	0	Not in range
28	15735466	BND02707520	T	[CHR17	0/0	0/0	0/0	0/0	0/0	0/0	0/0	0/0	0/0	0/0	0/0	0/0	0/0	0/0	0/0	0/0	0/0	0/0	0/0	0/0	0/0	0/0	0/0	0/0	0/0	0/0	0/0	0/1	0/0	0/0	0/1	0/0	0/0	0/0	0/0	0/0	0/0	0/0	0/0	0/0	0	0	2	0	Not in range
28	15735520	DEL02707522	GAGAGAGAGAGAGGCGCAGAGACACAGGCAGAGGGAGAAGCAGGCTCCATGCACCGGGAGCCCGACGTGGGACTCGATCCCGGGTGTCCAGGATCGCGCCCTGGGCCAAAGGCAGGCGCCAAACCGCTGCGCCACCCAGGGATCCCGCAAAAGGTAGTTTTATGTGTCATCTTGGCTAGGCTATAGTGCACAGTGATTCAAACACTTAACCTAGGTATTGCTGTGAAGGTATTTGTAGATATAATTAACAGCTGCAATCGGTTGACTTTTTTTTTTTAAGATTTTATTTATTTACTCATGAGAGACAC	G	0/1	0/1	0/0	2018-01-01	0/0	0/1	0/0	0/0	0/0	0/0	0/0	0/0	0/1	0/0	0/0	0/0	0/0	0/0	0/1	0/0	0/0	0/0	0/0	0/0	0/0	0/0	0/1	0/0	0/0	0/0	0/0	0/0	0/0	0/0	0/0	0/0	0/0	0/0	0/0	0/0	5	0	1	0	Not in range
28	15735665	BND02707525	C	C]CHR17	0/0	0/0	0/0	0/0	0/0	0/0	0/0	0/0	0/0	0/0	0/0	0/0	0/0	0/0	0/0	0/0	0/0	0/0	0/0	0/0	0/0	0/0	0/0	0/0	0/0	0/0	0/0	0/1	0/0	0/0	0/0	0/0	0/0	0/0	0/0	0/0	0/0	0/0	0/0	0/0	0	0	1	0	Not in range
28	15736706	INS02707530	T	TTTATTTATTTATTTATTTA	2018-01-01	2018-01-01	0/1	2018-01-01	0/1	2018-01-01	0/0	0/0	0/1	0/0	0/1	0/1	2018-01-01	0/0	0/1	0/1	0/0	0/1	2018-01-01	2018-01-01	2018-01-01	0/0	0/0	0/1	0/0	2018-01-01	2018-01-01	0/1	0/0	0/1	0/0	0/1	0/0	0/0	0/1	0/1	0/1	0/0	2018-01-01	0/0	8	0	7	0	Not in range
28	15739124	BND02707546	C	C]CHR12	0/1	0/0	0/0	0/0	0/0	0/1	0/0	0/0	0/0	0/0	0/0	0/0	0/1	0/0	0/1	0/0	0/0	0/0	0/0	0/0	0/0	0/0	0/0	0/0	0/0	0/0	0/0	0/0	0/0	0/0	0/0	0/0	0/0	0/0	0/0	0/0	0/0	0/0	0/0	0/0	4	0	0	0	Not in range
28	15741606	DEL02707557	TAAAAGAAAAGAAAAGAAAAAAGAAAAGAAAAG	T	0/0	0/0	0/0	0/0	0/0	0/0	0/0	0/0	0/0	0/0	0/0	0/0	0/0	0/0	0/0	0/0	0/0	0/0	0/0	0/0	0/0	0/0	0/0	0/0	0/0	2018-01-01	0/0	0/0	0/0	0/0	0/0	0/0	0/0	0/0	0/0	0/0	0/0	0/0	0/0	0/0	0	0	0	0	Not in range
28	15742479	INS02707559	C	CTATTTATTTATTTATT	2018-01-01	2018-01-01	0/1	2018-01-01	0/1	2018-01-01	0/0	0/0	0/1	0/0	0/1	0/1	2018-01-01	0/0	0/1	0/1	0/0	0/1	2018-01-01	2018-01-01	2018-01-01	0/0	0/0	0/1	0/0	0/0	2018-01-01	0/1	0/0	0/1	0/0	0/1	0/0	0/0	0/1	0/1	0/1	0/0	2018-01-01	0/0	8	0	7	0	Not in range
28	15848054	DEL02707796	GGAGCCCAGTGCTGAGCTTGAACTCATGATCCTGAGATCAAGACCTGAGTTGA	G	2018-01-01	2018-01-01	0/1	0/0	0/0	0/0	0/0	0/0	0/1	0/0	0/1	0/0	0/0	0/0	0/0	2018-01-01	0/1	0/0	0/0	0/1	0/0	0/0	0/0	0/0	0/0	0/0	0/0	2018-01-01	0/0	0/0	0/1	0/0	0/0	2018-01-01	0/0	0/1	0/0	0/0	0/0	2018-01-01	5	0	2	0	Not in range
28	15849075	DEL02707800	AAATAATAATAATAATAATAAT	A	2018-01-01	2018-01-01	0/1	0/0	0/0	0/0	0/0	0/0	0/1	0/0	0/1	0/0	0/0	0/0	0/0	2018-01-01	0/1	0/0	0/0	0/1	0/0	0/0	0/0	0/0	0/0	0/0	0/0	2018-01-01	0/0	0/0	0/1	0/0	0/0	2018-01-01	0/0	0/1	0/0	0/0	0/0	2018-01-01	5	0	2	0	Not in range
28	15863672	DEL02707830	GTTTCTTTCTTTCTTTCTTTCTTTCTTTCTTTCTTTCTTTCTTTCTTTCTTTC	G	0/1	2018-01-01	2018-01-01	0/0	0/1	0/0	0/0	0/0	2018-01-01	0/0	2018-01-01	0/1	0/1	0/0	0/1	2018-01-01	0/1	2018-01-01	0/1	0/1	2018-01-01	0/0	2018-01-01	0/1	0/0	2018-01-01	2018-01-01	2018-01-01	0/0	2018-01-01	0/1	0/1	2018-01-01	2018-01-01	2018-01-01	0/1	0/1	0/0	2018-01-01	2018-01-01	8	0	5	0	Not in range
28	15863675	DEL02707831	TCTTTCTTTCTTTCTTTCTTTCTTTCTTTCTTTCTTTCTTTCTTTCTTTCTTTCTTTCTTCCTTC	T	0/1	2018-01-01	0/1	0/0	0/1	0/0	0/0	0/0	2018-01-01	0/0	0/1	0/1	0/1	0/0	0/1	2018-01-01	0/1	2018-01-01	0/1	0/1	0/1	0/0	0/1	0/1	0/0	0/1	0/1	2018-01-01	0/0	2018-01-01	0/1	0/1	2018-01-01	2018-01-01	2018-01-01	0/1	0/1	0/1	2018-01-01	2018-01-01	10	0	10	0	Not in range
28	15881908	DEL02707876	GGGCTGTTTCGTCTCTTTTTTTTTTTTTTTTTTTT	G	2018-01-01	2018-01-01	2018-01-01	0/0	2018-01-01	0/0	0/0	0/0	2018-01-01	0/0	2018-01-01	2018-01-01	0/1	0/0	0/1	2018-01-01	0/1	2018-01-01	2018-01-01	0/1	2018-01-01	0/0	2018-01-01	0/1	0/0	2018-01-01	2018-01-01	2018-01-01	0/0	2018-01-01	2018-01-01	0/1	2018-01-01	2018-01-01	2018-01-01	0/1	0/1	0/1	2018-01-01	2018-01-01	4	0	5	0	Not in range
28	15888600	BND02707906	G	G[CHR18	0/0	0/1	0/0	0/0	0/0	0/0	0/0	0/0	0/0	0/0	0/0	0/0	0/0	0/0	0/0	0/0	0/0	0/0	0/0	0/0	0/0	0/0	0/0	0/0	0/0	0/0	0/0	0/0	0/0	0/0	0/0	0/0	0/0	0/0	0/0	0/0	0/0	0/0	0/0	0/0	1	0	0	0	Not in range
28	15927947	INS02707961	G	GGGTGGGGGGTGGGTGTGGA	0/0	-1/-1	0/1	2018-01-01	0/0	2018-01-01	2018-01-01	0/0	0/1	2018-01-01	0/1	-1/-1	0/1	2018-01-01	0/0	2018-01-01	0/0	-1/-1	0/0	0/1	0/1	0/0	-1/-1	0/0	0/1	2018-01-01	2018-01-01	2018-01-01	2018-01-01	0/0	-1/-1	0/0	0/0	2018-01-01	0/1	0/0	-1/-1	0/0	0/0	2018-01-01	5	0	3	0	Not in range
28	15938228	BND02707981	C	C[CHR22	0/1	0/1	0/1	0/0	0/1	0/1	0/0	0/0	0/0	0/0	0/1	0/1	0/0	0/1	0/0	0/0	0/0	0/1	0/1	0/0	0/0	0/0	0/1	0/0	0/0	0/0	0/0	0/0	0/0	0/0	0/1	0/0	0/1	0/1	0/1	0/1	0/1	0/0	0/1	0/1	10	0	9	0	Not in range
28	15988397	DEL02708048	ATTAGACCTTTTTTTTTTTTTTTTTTTTTTTTTTTTT	A	0/0	0/1	0/1	2018-01-01	0/0	2018-01-01	0/0	0/0	0/0	0/0	0/0	0/0	0/1	0/1	0/0	0/0	0/0	0/1	0/1	0/1	0/1	0/0	0/0	0/1	0/1	2018-01-01	0/0	0/0	0/0	0/0	0/0	0/0	0/0	0/0	0/0	0/0	0/1	0/1	0/0	0/0	7	0	5	0	Not in range
28	15992679	INS02708057	T	TCTTCCCAGGTCCTGGCAGC	0/0	0/1	0/1	2018-01-01	0/0	2018-01-01	0/0	0/0	0/0	0/0	0/0	0/1	0/1	0/1	0/1	0/0	0/0	0/1	0/1	0/1	0/1	0/0	0/0	0/1	0/1	2018-01-01	2018-01-01	0/0	0/0	0/0	0/0	0/0	0/0	0/0	0/0	0/0	0/1	0/1	0/0	0/0	9	0	5	0	Not in range
28	15993793	INS02708059	C	CGAGCGGAGGAGAGGGGGGA	2018-01-01	2018-01-01	0/1	0/0	0/0	0/0	2018-01-01	0/1	0/0	2018-01-01	0/1	0/0	0/0	0/1	0/1	2018-01-01	2018-01-01	0/1	0/1	0/0	0/1	0/0	2018-01-01	0/0	0/1	2018-01-01	0/0	2018-01-01	2018-01-01	2018-01-01	0/1	2018-01-01	0/0	2018-01-01	0/1	0/0	0/1	0/1	2018-01-01	2018-01-01	7	0	6	0	Not in range
28	15995983	INS02708061	T	TAATAAAGACTGGAGTGAAAAAAAAATAAAATAA	0/0	2018-01-01	0/1	2018-01-01	0/0	2018-01-01	0/0	0/0	0/0	0/0	0/0	2018-01-01	0/1	0/1	0/1	0/0	0/0	0/0	2018-01-01	0/0	2018-01-01	0/0	0/0	0/1	0/1	0/0	2018-01-01	0/0	0/0	0/1	0/0	0/0	0/0	0/0	0/0	0/0	0/0	0/0	2018-01-01	0/0	4	0	3	0	Not in range
28	16072716	INS02708158	G	GCTGCAAAGAGGCCTTTTTTGAC	0/0	0/0	0/0	0/0	0/0	0/0	0/0	0/1	0/0	0/0	0/0	0/0	0/0	0/0	0/1	0/0	0/0	0/0	0/0	0/0	0/0	0/0	0/0	0/0	0/0	0/0	0/0	0/0	0/0	0/0	0/0	0/0	0/0	0/0	0/0	0/1	0/0	0/0	0/0	0/0	2	0	1	0	Not in range
28	16090846	DEL02708191	TCCTTTTTGGAAAGGTTCAGCAGAATTCTCTGTTTAAATGAAATCTAATATCAAACTTCATACATTATAATTCTTGGAGTACAGAGAGCTTATCATTCCAGAAAAACTCACTGAAAATACTATCCTTTTCCCACTGAATTACATTAACTCCTCTATCAAATATCAATTAACCATATATGTGTGGGGCTACTACTTCTGGTGCTGTTCTGACAGCAGCTGACAGATTTATATATCCTGACACCAACACCATCCTTTCTTGATTACTATAGGTTTTTAGTTAAGTCTTAAAATCAAACTTCTTTTTCAAAAATGTTCTGGCTATTCTAGTTTCTTTGCACTGTCAAACACATTATAGAATAAATTGGTTAATTTCTACAACACAAAATAAATAAATCCCTC…	T	0/1	0/1	0/1	0/0	0/1	0/1	0/0	0/1	0/1	0/1	0/0	0/0	0/1	0/0	0/1	0/0	0/1	0/1	0/1	0/0	0/1	0/0	0/1	0/1	0/1	0/1	0/0	0/1	0/0	0/1	0/1	0/1	0/1	0/0	0/0	0/1	0/1	0/1	0/1	0/0	13	0	14	0	Not in range
28	16091322	DEL02708194	TGGGATCCCTGGGTGGCGCAGCGGTTTAGCGCCTGCCTTTGGCCCAGGGCGCGATCCTGGAGACCCGGGATCGAATCCCACGTCAGGCTCCCGGTGCATGGAGCCTGCTTCTCCCTCTGCCTGTGTCTCTGCCTCTCTCTCTCTCTCTCTCTCACTGTGTGCCTATCATAAGTAAATAAAAAAAATAAATAAATAAATGATAAAAAAAAAAACAATATTGAGAC	T	0/1	0/0	0/1	2018-01-01	0/0	0/0	0/0	0/0	0/1	0/0	0/1	2018-01-01	0/0	2018-01-01	0/0	2018-01-01	0/1	0/0	0/1	0/1	0/1	2018-01-01	0/0	0/0	0/1	0/0	2018-01-01	0/1	0/0	0/0	0/0	0/0	0/0	2018-01-01	0/1	0/0	0/0	0/1	0/0	2018-01-01	7	0	5	0	Not in range
28	16104553	DEL02708215	ACCCGTAGGTGATGACAGAGACTCGGACCAGAGGACAGCCCCTTTCTGAGAGAAGATGCCCAAAGGAGAGCAGAACCCTG	A	0/0	0/0	0/0	0/0	0/0	0/0	0/0	0/0	0/0	0/0	0/0	0/0	0/0	0/0	0/0	0/0	0/0	0/0	0/0	0/0	0/0	0/0	0/0	0/0	0/0	0/0	0/0	0/0	0/0	0/0	0/0	0/0	0/0	0/0	0/1	0/0	0/0	0/0	0/0	0/0	0	0	1	0	Not in range
28	16128344	INS02708250	T	TGGAAAGCATTTCGGCAAAAAAAAAAAAAAAAAA	0/1	0/0	0/0	0/0	0/0	0/0	0/0	0/0	0/0	0/0	0/0	0/0	0/0	0/0	0/0	0/0	0/1	0/0	0/1	0/0	0/0	0/0	0/0	0/0	0/0	0/0	0/0	0/0	0/0	0/0	0/0	0/0	0/0	0/0	0/0	0/0	0/0	0/0	0/0	0/0	3	0	0	0	Not in range
28	16128351	INS02708251	C	CATTTCGGCAAAAAAAAAAAAAAAAAAGGAAAGA	0/1	0/0	0/0	0/0	0/0	0/0	0/0	0/0	0/0	0/0	0/0	0/0	0/0	0/0	0/0	0/0	0/1	0/0	0/1	0/0	0/0	0/0	0/0	0/0	0/0	0/0	0/0	0/0	0/0	0/0	0/0	0/0	0/0	0/0	0/0	0/0	0/0	0/0	0/0	0/0	3	0	0	0	Not in range
28	16133151	DEL02708262	GGGTGGCCAGAGCCCAAAGCACAA	G	0/0	0/0	0/0	0/0	0/0	0/0	2018-01-01	0/0	0/1	0/0	0/0	0/0	0/0	0/0	0/0	0/0	0/1	0/1	0/0	0/1	0/0	0/0	0/0	0/1	0/0	0/0	0/0	0/0	2018-01-01	0/0	0/1	0/0	0/0	2018-01-01	0/0	0/0	0/0	0/0	0/0	0/0	4	0	2	0	Not in range
28	16139452	INS02708274	G	GGACATTGAAAAAAAATAAAAAAAATAAAAAAAAAAAGAAAGT	0/0	0/0	0/0	0/0	0/0	0/0	2018-01-01	0/0	0/1	0/0	0/0	0/0	0/0	0/0	0/0	0/0	0/1	0/1	0/0	0/1	0/0	0/0	0/0	0/1	0/0	0/0	0/0	0/0	2018-01-01	0/0	0/1	0/0	0/0	2018-01-01	0/0	0/0	0/0	0/0	0/0	0/0	4	0	2	0	Not in range
28	16172472	DEL02708324	TGAAGCCCAGGGCTCCCCTGG	T	0/0	0/1	0/1	0/0	0/1	2018-01-01	0/0	2018-01-01	0/1	0/0	0/1	0/1	0/1	0/0	2018-01-01	0/1	0/1	0/0	0/0	0/1	0/0	0/0	2018-01-01	0/1	0/1	2018-01-01	0/0	2018-01-01	0/0	0/0	0/1	2018-01-01	2018-01-01	0/0	2018-01-01	0/0	0/1	0/1	2018-01-01	0/0	10	0	5	0	Not in range
28	16173414	DEL02708327	GCTGGATCCCAGGACCCTGGGAT	G	0/1	0/0	0/0	2018-01-01	0/0	0/0	2018-01-01	0/0	0/0	0/0	0/1	0/1	0/0	0/1	0/0	0/0	0/0	0/1	0/0	0/0	0/1	0/0	0/0	0/1	0/1	0/0	2018-01-01	0/0	2018-01-01	0/1	0/1	0/0	0/0	2018-01-01	0/0	0/0	0/0	0/0	0/0	0/0	5	0	5	0	Not in range
28	16191342	INS02708362	C	CTACATGTCCTACATGTGT	0/0	0/0	0/0	0/0	0/0	0/0	0/0	0/0	0/0	0/0	0/0	0/0	0/0	0/0	0/0	0/0	0/0	0/0	0/0	0/1	0/0	0/1	0/0	0/0	0/0	0/0	0/0	0/0	0/0	0/0	0/0	0/0	0/0	0/0	0/0	0/0	0/1	0/1	0/0	0/0	1	0	3	0	Not in range
28	16207432	DEL02708395	ATAATTGCTATATCCTCTTGCTGTATTGAAACTTTTAGTAATATATAGTGTCCTTTTTTGGTTTTAGTAATATATAATGTCCTTTAAAACTTTTGGTTTTAAAGTTGGTTTTAGGGATCCCTGGGTGGCTCAGTGGTTTAGTGCCTGCCTTCGGCCCAGGGCGTGATCCTGGAGTCCCGGGATCGAGTCCCATGTCGGGCTCCCCGCATGGAGCCTGCTTCTCCCTCTGCCTGTGTCTCTG	A	0/0	0/0	0/1	0/0	0/1	2018-01-01	0/0	0/1	0/1	0/0	0/1	0/1	2018-01-01	0/0	2018-01-01	0/1	0/1	0/1	0/1	0/1	0/1	0/0	2018-01-01	0/1	0/0	2018-01-01	0/0	2018-01-01	0/0	0/1	0/1	0/1	0/0	0/0	0/1	0/0	0/1	0/1	2018-01-01	0/0	11	0	8	0	Not in range
28	16212705	INS02708405	T	TAAAAAACTGTCAGGAAAAAAAAAA	0/0	0/1	0/0	0/0	0/0	0/0	2018-01-01	0/0	0/0	0/0	0/1	0/0	0/0	0/0	0/0	0/0	0/0	0/1	0/0	0/1	0/1	2018-01-01	0/0	0/1	0/1	0/0	0/0	0/0	2018-01-01	0/0	0/1	0/1	0/0	2018-01-01	0/0	0/1	0/1	0/1	0/0	0/0	4	0	8	0	Not in range
28	16225221	DEL02708433	CAATTATTAGATACTAAAAAAAAAAAAA	C	2018-01-01	2018-01-01	2018-01-01	2018-01-01	2018-01-01	2018-01-01	0/0	2018-01-01	2018-01-01	2018-01-01	0/1	2018-01-01	2018-01-01	2018-01-01	2018-01-01	2018-01-01	2018-01-01	0/1	2018-01-01	2018-01-01	0/1	2018-01-01	2018-01-01	0/1	2018-01-01	2018-01-01	2018-01-01	2018-01-01	0/0	2018-01-01	0/1	2018-01-01	2018-01-01	2018-01-01	2018-01-01	2018-01-01	2018-01-01	2018-01-01	2018-01-01	2018-01-01	2	0	3	0	Not in range
28	16226844	DEL02708441	T	<DEL>	2018-01-01	2018-01-01	2018-01-01	2018-01-01	2018-01-01	2018-01-01	0/0	2018-01-01	2018-01-01	2018-01-01	0/1	2018-01-01	2018-01-01	2018-01-01	2018-01-01	2018-01-01	2018-01-01	0/1	2018-01-01	2018-01-01	0/1	2018-01-01	2018-01-01	0/1	2018-01-01	2018-01-01	2018-01-01	2018-01-01	0/0	2018-01-01	0/1	2018-01-01	2018-01-01	2018-01-01	2018-01-01	2018-01-01	2018-01-01	2018-01-01	2018-01-01	2018-01-01	2	0	3	0	Not in range
28	16235807	INS02708456	G	GACAAAAACAAAAACAAAA	0/0	0/0	0/1	0/0	2018-01-01	2018-01-01	0/0	0/0	0/1	0/0	0/1	0/1	2018-01-01	0/0	2018-01-01	0/1	0/1	0/1	0/1	0/1	0/1	0/1	2018-01-01	0/1	0/0	0/0	0/0	2018-01-01	0/0	0/1	0/1	2018-01-01	0/0	0/0	2018-01-01	0/0	0/1	0/1	2018-01-01	0/0	9	0	7	0	Not in range
28	16252272	DEL02708488	GTTAATTAACTTATATAA	G	0/1	0/0	0/0	0/0	0/0	0/0	0/0	0/0	0/0	2018-01-01	0/0	0/0	0/1	0/0	0/0	0/1	0/0	0/0	0/0	0/0	0/0	0/0	2018-01-01	0/0	0/0	0/0	0/0	0/0	0/0	0/1	0/0	0/0	0/0	0/0	0/0	0/0	0/0	0/0	0/0	2018-01-01	3	0	1	0	Not in range
28	16252668	DEL02708489	GTATCATTTAATTTAAATTTAAATT	G	0/1	0/0	0/0	0/0	0/0	0/0	0/0	0/0	0/0	2018-01-01	0/0	0/0	0/1	0/0	0/0	0/1	0/0	0/0	0/0	0/0	0/0	0/0	2018-01-01	0/0	0/0	0/0	0/0	0/0	0/0	0/1	0/0	0/0	0/0	0/0	0/0	0/0	0/0	0/0	0/0	2018-01-01	3	0	1	0	Not in range
28	16253345	DEL02708490	TTGCCGATCTTTTCAACTAGCTATAGCTGGAAGTCCCTGA	T	0/1	0/0	0/0	0/0	0/0	0/0	0/0	0/0	0/0	2018-01-01	0/0	0/0	0/1	0/0	0/0	0/1	0/0	0/0	0/0	0/0	0/0	0/0	2018-01-01	0/0	0/0	0/0	0/0	0/0	0/0	0/1	0/0	0/0	0/0	0/0	0/0	0/0	0/0	0/0	0/0	2018-01-01	3	0	1	0	Not in range
28	16282973	INS02708569	T	TTAAAAAGGATTAGATAAAATAAAAAATAAAAAAAAA	2018-01-01	2018-01-01	2018-01-01	2018-01-01	2018-01-01	2018-01-01	0/0	0/1	2018-01-01	2018-01-01	2018-01-01	2018-01-01	2018-01-01	2018-01-01	2018-01-01	2018-01-01	2018-01-01	0/1	2018-01-01	2018-01-01	0/1	2018-01-01	2018-01-01	0/1	0/1	2018-01-01	2018-01-01	2018-01-01	0/0	2018-01-01	0/1	0/1	2018-01-01	0/0	2018-01-01	2018-01-01	2018-01-01	2018-01-01	2018-01-01	2018-01-01	2	0	5	0	Not in range
28	16283296	DEL02708572	ATTATGGTTTAATTTATATACCATAAAATTTTTCCAAAAAAGTTTTATGGTTTAATTTATATACCTGAGCCAAACGCAGATGCTCAATCACTTAGGCACCTAGGTGTCCCCTAGCTAACTTTTTTAAAGCAGGCTTATTATGGTTTAATTTATATACCATAAAATTTTTCCAAAAAAGTT	A	2018-01-01	2018-01-01	2018-01-01	2018-01-01	2018-01-01	2018-01-01	0/0	0/1	2018-01-01	2018-01-01	2018-01-01	2018-01-01	2018-01-01	2018-01-01	2018-01-01	2018-01-01	2018-01-01	0/1	2018-01-01	2018-01-01	0/1	2018-01-01	2018-01-01	0/1	0/1	2018-01-01	2018-01-01	2018-01-01	0/0	2018-01-01	0/1	0/1	2018-01-01	0/0	2018-01-01	2018-01-01	2018-01-01	2018-01-01	2018-01-01	2018-01-01	2	0	5	0	Not in range
28	16285450	INV02708589	T	<INV>	0/0	0/1	0/1	0/0	0/1	0/0	0/0	0/1	0/0	0/0	0/1	0/0	0/1	0/0	0/0	0/0	0/0	0/0	0/0	0/1	0/0	0/0	0/1	0/0	0/0	0/0	0/0	0/0	0/0	0/0	0/0	0/0	0/1	0/0	0/0	0/0	0/0	0/0	0/0	0/0	7	0	2	0	Not in range
28	16285457	INV02708590	C	<INV>	0/0	0/1	0/1	0/0	0/1	0/0	0/0	0/1	0/0	0/0	0/1	0/0	0/1	0/0	0/0	0/0	0/0	0/0	0/0	0/1	0/0	0/0	0/1	0/0	0/0	0/0	0/0	0/0	0/0	0/0	0/0	0/0	0/1	0/0	0/0	0/0	0/0	0/0	0/0	0/0	7	0	2	0	Not in range
[truncated: 2,167 more rows]
[truncated: 4 more columns]

## Sheet: SVs - CNVnator
Chromosome	Position	REF	ALT	AfghanHound0	Basenji03	Beagle0	BerneseMountainDog02	Bloodhound0	Borzoi0	BostonTerrier0	Boxer0	Bulldog0	BullTerrier05	Dalmatian0	FlatcoatedRetriever0	GreatDane0	Greyhound08	IrishSetter0	IrishWaterSpaniel0	IrishWolfhound0	KerryBlueTerrier02	Saluki0	Sloughi0	AiredaleTerrier02	AlaskanMalamute0	BeardedCollie02	BelgianSheepdog0	BergerPicard03	ChowChow02	CockerSpanielAmerican06	GoldenRetriever	GreaterSwissMountainDog0	LabradorRetriever0	LagottoRomagnolo02	Pekingese0	PembrokeWelshCorgi03	Rottweiler04	Samoyed0	ScottishTerrier02	ShetlandSheepdog0	SiberianHusky0	TibetanTerrier0	WestHighlandWhiteTerr02	S_HET	S_HOMO	D_HET	D_HOMO	ROI	ROI + 1MB
[truncated: 9,621 more rows]
[truncated: 2 more columns]
